# Supplementary material for: Single cell Hi-C identifies plastic chromosome conformations underlying the gastrulation enhancer landscape
Source: Nat Commun. 2023 Jun 29;14:3844. doi: 10.1038/s41467-023-39549-4 (PMC10310791; doi:10.1038/s41467-023-39549-4)
Supplement: Supplementary file 4 — Supplementary Data 1 [file 41467_2023_39549_MOESM4_ESM.csv]

gene	high_conformation_change	max_esc_exp	max_embryo_exp	embryo_esc_exp_diff	is_emb_high	is_esc_high	(-1e+06,-7.5e+05]	(-7.5e+05,-5e+05]	(-5e+05,-3e+05]	(-3e+05,-2e+05]	(-2e+05,-1e+05]	(-1e+05,-5e+04]	(-5e+04,-2.5e+04]	(-2.5e+04,2.5e+04]	(2.5e+04,5e+04]	(5e+04,1e+05]	(1e+05,2e+05]	(2e+05,3e+05]	(3e+05,5e+05]	(5e+05,7.5e+05]	(7.5e+05,1e+06]
Gene name	Whether the gene has a high conformation change between ESC and embryo. We defined genes that have shaman delta at least 60 in absolute value for any distance bin as having high conformation change.	Maximal expression of the gene across all esc metacells. Units are log2 fraction of RNA.	Maximal expression of the gene across all embryo non-pEry metacells. Units are log2 fraction of RNA.	Difference between the embryo and esc expression	Is the gene upregulated in embryo compared to esc	Is the gene upregulated in esc compared to embryo	All the next columns are the difference in the gene's 4C profile between embryo and esc for different distance bins (calculated in terms of delta in shaman score)	See previous explanation	See previous explanation	See previous explanation	See previous explanation	See previous explanation	See previous explanation	See previous explanation	See previous explanation	See previous explanation	See previous explanation	See previous explanation	See previous explanation	See previous explanation	See previous explanation
Mir1892	TRUE	-13.91848519	-12.67634892	1.242136269	TRUE	FALSE	61.49999809	-50.79999924	-40.19999981	-41.19999886	-44.79999924	-45.60000038	-42.29999828	42.70000076	40.89999866	17.60000038	35.70000076	-16.19999695	-18.19999695	-30.29999924	-29.29999924
Srrm4	TRUE	-14.5745648	-12.71451661	1.860048191	TRUE	FALSE	-38.09999943	-65.79999924	-56.99999809	39.70000076	31.30000114	-29.39999866	-23.80000019	-27.5	-17.90000057	-20.79999924	31.60000229	28.79999924	38.29999924	45.30000019	37.69999981
mKIAA0226	FALSE	-15.51004969	-14.03230878	1.477740909	TRUE	FALSE	52.69999886	51.99999809	-30.79999924	10.19999886	27.80000019	8.300001144	5.900000572	7.300000191	8.100000381	-25.60000038	-17.10000229	-17.60000229	20.20000076	16	23.19999886
Pabpc1l	FALSE	-16.60964047	-15.4410443	1.168596175	TRUE	FALSE	-18.20000076	-29.39999962	-34.80000019	5.000000477	29.50000095	-8.199999809	-19.9000001	-20.19999981	-6.099999428	21.90000057	-44.99999905	-48.29999924	30.20000076	34.20000076	-29.29999924
Chpf2	TRUE	-15.53432286	-13.92512608	1.609196775	TRUE	FALSE	-28.80000114	-44.69999981	-60.90000153	-41	-38.70000076	-8.600000381	27.80000019	NA	35.30000019	7.999998093	31.69999981	28.5999999	-35.20000076	-62	-21.10000229
Aagab	FALSE	-14.20908876	-12.87088746	1.338201296	TRUE	FALSE	-52.79999924	-14.60000038	17.09999847	-27.5	40.70000076	15.69999981	16.30000019	23.69999981	-29.09999943	38.19999886	-35.89999962	17.10000038	51.70000172	44.29999924	-22.79999924
Rbm42	TRUE	-12.39207198	-11.24658838	1.145483594	TRUE	FALSE	-15.19999695	-23.70000076	-61.39999962	-64.39999962	-54.80000114	-49.30000114	-44.79999924	28.30000019	5.299999237	32.30000019	58.39999962	53.80000114	70.49999809	-18.20000458	NA
Cep57l1	TRUE	-13.65809647	-14.89299907	-1.234902603	FALSE	TRUE	-14.09999847	-11.39999962	17.70000076	54.49999809	42.20000076	-34.29999924	-30.30000019	-12.9000001	11.20000076	-8.100000381	-63.89999771	-64.39999771	28.10000038	-41.29999924	27.29999924
Srrm3	TRUE	-16.60964047	-15.46782789	1.141812581	TRUE	FALSE	-30.09999943	-43.39999962	-26.39999962	20.10000229	49.20000076	41.20000076	-29.89999962	-29.20000076	25.80000114	64.90000153	70.40000153	-41.90000153	-63.40000153	-15.19999695	-66.69999981
AK087604	TRUE	-14.84446865	-10.93882027	3.905648381	TRUE	FALSE	17.69999695	62.10000038	18.10000229	-11.49999809	-15.70000076	-23.19999981	-7.900000095	1	13.09999943	7.5	-22.19999886	12.59999847	-15.10000229	-66.80000114	-71.39999771
AK077474	FALSE	-16.60964047	-15.42610657	1.183533902	TRUE	FALSE	-37.5	-38.10000038	42.99999905	59.69999886	56.39999771	11.50000048	13	2.700000763	22.80000019	24.10000229	-42.49999809	-35.89999962	-47.49999809	34.20000076	51.80000114
AK161073	TRUE	-16.60964047	-15.51648235	1.093158128	TRUE	FALSE	35.89999771	41.29999924	43.39999962	22.20000076	13.60000038	-39.5	-24.09999943	-24.30000019	31.79999924	38.60000038	15.30000019	-17.59999847	21.60000229	61.80000019	39.39999962
Foxm1	TRUE	-14.34243928	-12.88418921	1.458250076	TRUE	FALSE	36.70000076	56.10000134	-56.5	-33.80000019	-17.90000057	8.600000381	-10	22.79999971	7.300000191	-17.60000038	-69.90000153	-29.20000076	-5.099998474	12.69999695	11.09999847
Krt83	FALSE	-16.60964047	-15.33698536	1.272655111	TRUE	FALSE	14.69999695	-19.09999847	-12.59999847	24.20000076	45.10000038	-15.10000038	-39.10000038	-3.800000191	-8.500000954	49.40000153	51	12.09999847	14.60000229	34.60000038	-28.70000076
Kiaa1456	FALSE	-16.60964047	-14.20538478	2.404255695	TRUE	FALSE	-30.30000114	-21.70000076	25	-25.09999847	-50.49999809	-27.40000153	25.19999933	32.5	31.50000095	-20.5	-41.89999962	-56.89999962	-54.89999962	-28.39999962	20.19999695
A230046K03Rik	TRUE	-13.7163611	-15.00962256	-1.293261464	FALSE	TRUE	17.70000076	-32.30000114	-65.00000095	35.39999962	58.80000114	16.50000191	5.400001526	-14.60000038	-23.59999847	-13.59999847	-32.89999962	-20.4000001	16.09999847	19.70000076	46.70000076
A2m	FALSE	-14.31998809	-15.7606339	-1.440645807	FALSE	TRUE	-30.29999542	-21.19999695	30.20000076	27.99999905	-17.70000076	24.5	48.20000076	46.89999962	26	-7.699999809	38.89999962	11.60000038	-19.10000229	23.10000229	48.70000076
A430107O13Rik	FALSE	-16.60964047	-15.00198662	1.607653857	TRUE	FALSE	-33.60000134	-28.29999924	-8.600002289	-34.29999924	24.60000038	19.30000067	22.90000057	15.4000001	21.30000019	24.90000153	55.19999886	7	20.20000076	29.90000057	-58.39999962
A430110N23Rik	TRUE	-16.60964047	-14.07847819	2.531162286	TRUE	FALSE	63.60000134	32.39999962	-49.49999809	-36.70000076	-29.90000057	-36.5	22.80000019	-13.60000038	-17.39999962	-20.29999828	16.00000191	11.59999847	-7.099998474	-5	-28.09999847
A530054K11Rik	TRUE	-14.65456554	-15.75660824	-1.102042696	FALSE	TRUE	-26.99999952	-39.39999962	7.600000381	19.99999905	20.19999886	-2.399999619	18.89999962	NA	-4.299999237	-8.399999619	-61.70000076	-29.40000153	NA	10.49999905	8.499999046
A630055G03Rik	TRUE	-15.12929365	-13.67448271	1.454810946	TRUE	FALSE	-43.39999771	-34.79999924	-49.60000038	19	27.29999828	26.10000038	-11.60000038	-38.80000114	NA	-52.20000172	-28.30000019	65.10000038	62.60000038	-26.69999981	-18.60000229
A730008H23Rik	TRUE	-12.03922526	-13.31871326	-1.279488008	FALSE	TRUE	20.20000076	29.79999924	-18.10000229	-42.49999905	-50.19999886	18.30000019	-25.19999981	-25.79999924	-12.69999886	-22.70000076	-25.19999695	-25.29999924	-43.30000114	-70.99999809	-44.89999962
A730011L01Rik	TRUE	-15.63058267	-13.95790886	1.672673811	TRUE	FALSE	58.90000153	23.20000076	-5.100002289	-51.30000114	36.79999924	27.60000038	-27.10000038	8.199998856	31.39999962	-55.29999924	56.89999866	37.70000076	22.10000229	-42.70000076	-63.50000191
A730017C20Rik	FALSE	-16.60964047	-14.98621435	1.623426121	TRUE	FALSE	-53.49999857	40.00000095	42.30000114	-11.59999847	-21.19999981	-32.60000038	-22.79999924	-24	-27.29999924	5	-12.60000229	10.60000229	19.9000001	17.70000076	-17.20000076
A830080D01Rik	FALSE	-13.54193791	-15.1700069	-1.628068991	FALSE	TRUE	NA	NA	NA	NA	NA	NA	NA	NA	NA	NA	NA	NA	NA	NA	NA
A930001N09Rik	FALSE	-14.04605984	-15.47090578	-1.424845938	FALSE	TRUE	-31.30000114	32.29999971	-26.80000114	-15.10000038	26.19999981	-2.199999809	-1	NA	-10.10000038	-9.499998093	17.59999847	-49.29999828	-48.79999924	37.19999886	21.19999886
A930007I19Rik	FALSE	-16.60964047	-15.58166727	1.027973202	TRUE	FALSE	34.59999943	-37.20000029	29.40000057	-22.60000038	28.10000038	-7.199998856	36.00000095	49.10000038	12.49999905	-33.10000038	-47.69999886	-13.00000095	19.80000114	-33.10000038	-24.80000114
A930038C07Rik	FALSE	-16.60964047	-14.21859143	2.391049049	TRUE	FALSE	-33.00000095	36.09999943	NA	-9.099998474	17.5	18.19999886	19.19999981	25.20000076	16.69999981	36.79999924	-20.20000076	-52.40000057	-37.40000057	-9.100002289	-11.09999847
AA408296	FALSE	-14.5745648	-12.87381122	1.700753578	TRUE	FALSE	21.69999886	-44.69999886	32.19999981	-28.9000001	32.09999943	44.80000114	31.19999981	11.70000076	-34.40000057	-32.99999905	45.79999924	49.29999924	20.70000076	-30.79999924	-7.099998474
AA960436	FALSE	-15.39675921	-14.12608464	1.270674574	TRUE	FALSE	-45.80000019	-37.29999924	34.89999962	-10.19999981	31.29999924	22	NA	-20	15.10000038	11.10000229	23.20000076	-18.10000038	-31.70000172	-54.60000134	NA
AA987161	TRUE	-14.43968189	-15.76155854	-1.321876646	FALSE	TRUE	NA	-39.39999962	-36.40000057	NA	10.49999905	-2	NA	NA	NA	-8.200000763	-32.80000114	-36.20000076	-16.10000038	-60.00000095	18.20000076
AB341556	TRUE	-14.33017255	-12.70931776	1.620854787	TRUE	FALSE	-32.70000076	25.10000229	17.20000076	-12.10000038	61.10000086	26.20000458	21.90000057	21.10000038	-4.600000381	18.59999943	16.09999847	14.10000038	20.69999886	-26.70000076	-15.19999695
AB349695	FALSE	-13.39061924	-15.55633635	-2.165717113	FALSE	TRUE	-25.39999962	47.70000076	14.69999981	-15.10000229	-13.10000038	34.80000019	-29.19999981	6.600000381	11.89999962	23.79999924	-44.89999962	-19.70000076	-43.70000172	-29.30000114	28.50000191
AF357376	FALSE	-16.60964047	-15.4759511	1.133689372	TRUE	FALSE	-48.89999866	-56.39999962	22.79999924	-8.399999619	-54.10000038	-33.70000076	-10.60000038	14.99999809	12.59999847	49.5	38.70000076	-42.39999866	-31.80000019	-7.600006104	12.09999847
AF529169	TRUE	-16.60964047	-14.66023866	1.949401814	TRUE	FALSE	17.19999886	6.5	-21.60000038	-45.49999809	22.59999943	14.90000057	6	-2.600000381	-1.5	26.09999943	11.59999847	15.20000076	35.90000057	-23.70000076	-74.10000038
mKIAA0368	TRUE	-13.99787643	-12.78104559	1.216830836	TRUE	FALSE	63.60000038	63.60000038	36.70000076	50.79999828	-22.39999962	-5.599998474	10	24.09999943	22.5999999	24.19999981	30.99999952	-17.50000191	-31.79999924	-28.90000057	-28.79999924
AI480653	TRUE	-15.07763149	-13.52222243	1.555409069	TRUE	FALSE	-30.40000057	-20.10000038	22.60000229	-33.80000114	-48.69999886	22.30000019	27.20000076	9.199998856	32.29999924	-22.69999981	42.30000114	21.59999847	-40.10000038	63.10000134	18.20000076
AI597468	TRUE	-13.74219023	-14.79722744	-1.055037204	FALSE	TRUE	14.09999847	53.29999828	73.60000038	69.90000153	-73.10000038	-62.60000038	-31.60000038	-36.90000057	36.10000038	9.800001144	-22.29999924	-15.5	42.29999924	40.00000095	31.00000191
AI661453	FALSE	-16.60964047	-13.99879022	2.610850252	TRUE	FALSE	-30.79999924	22.09999847	30.60000038	22.19999981	11.89999962	-16.80000019	9.999998093	15.39999962	10.70000076	29.60000038	33.20000076	37.89999962	-47.99999905	-39.20000076	18.70000076
AI836003	FALSE	-16.60964047	-15.04135679	1.568283686	TRUE	FALSE	-20.60000038	16.59999847	-39.10000038	-42.90000057	-47.29999828	26.20000076	36	3.599999428	4.599999428	5	24.30000019	14.10000038	36	-34.29999924	-15.09999847
AI846148	FALSE	-15.02251076	-13.23301235	1.789498409	TRUE	FALSE	-19.70000076	-22.70000076	-44	-19.70000076	41.89999866	37.50000048	10.10000038	8.899999619	26.39999962	25.39999962	17.59999847	23.69999695	-17.70000458	NA	NA
AK002708	TRUE	-16.60964047	-15.27801885	1.331621626	TRUE	FALSE	32.70000172	20.20000076	15.09999847	18.69999695	-26.99999905	-14.60000038	-22	-32.30000019	-27.40000153	-28	-40.00000095	-26.79999924	-30.10000038	-46.29999924	-69.89999771
AK002860	FALSE	-16.60964047	-9.979648764	6.62999171	TRUE	FALSE	-24.69999695	-18.70000076	36.89999771	-42.39999962	47.69999886	49.79999924	54.79999924	39.80000019	24.20000076	48.49999857	-43.70000076	12.60000229	-21.60000229	27.70000076	-15.60000038
AK033147	TRUE	-16.60964047	-14.26724284	2.342397636	TRUE	FALSE	-40.60000038	-69	-54.70000172	-27.70000076	20.70000029	-28.69999981	37.29999924	29.89999962	4.900001526	6.100002289	-27.10000038	21.89999962	12.10000229	27.80000114	-20.89999962
AK004221	TRUE	-16.60964047	-12.8743579	3.735282579	TRUE	FALSE	-62.69999981	-40.39999962	17.0999999	39.70000267	26.10000229	40.40000057	53.79999924	38.70000076	54.40000153	22.80000114	-42.19999981	-42.00000191	55.60000038	-54.89999962	-9
AK004252	TRUE	-16.60964047	-14.74818664	1.861453833	TRUE	FALSE	-34.29999924	-34.60000038	-68.00000191	43.69999886	71.5	21.20000076	36	41.09999943	42.09999943	4.399999619	38.20000076	9.899999619	-36.90000057	-19.60000229	17.60000038
AK005306	TRUE	-16.60964047	-15.15905336	1.450587111	TRUE	FALSE	-18.89999962	13.89999962	-25.90000057	-10.70000076	60.69999981	51.80000114	24.0999999	23.19999981	-8.399999142	15.90000057	14.99999809	-16.10000038	38.69999886	-39.40000057	30.10000038
AK005410	TRUE	-16.60964047	-13.78009767	2.829542806	TRUE	FALSE	-66.69999981	-53.30000114	-55.29999924	-20.20000076	-56.39999962	15.70000076	-5.5	9	18.50000048	13.59999847	-29.40000057	10.10000229	38.39999962	16.10000229	48.09999847
Dlst	FALSE	-13.25734213	-12.25104025	1.006301873	TRUE	FALSE	-25.79999924	-39.39999962	-46.89999962	-35.89999962	-27	12.10000038	36.89999962	30.89999962	24.5	30.29999924	23.60000038	27.20000076	-40.29999924	46.69999886	-40.79999924
D130017N08Rik	FALSE	-16.60964047	-15.47090578	1.138734698	TRUE	FALSE	-6.099998474	13.09999847	12.19999981	28.70000076	-28.30000114	12.60000086	9.100000381	-2.599999428	-28.70000076	-26.59999847	15.30000019	-29.69999981	11.69999886	16.20000076	22.19999886
AK005967	TRUE	-16.60964047	-14.89299907	1.716641404	TRUE	FALSE	-61.39999962	-37.39999962	-55.90000153	25.09999847	58.99999809	44.19999886	26.50000095	NA	5.5	9.100000381	43.69999981	19	-13.09999847	-39.10000038	-43.30000019
AK006434	FALSE	-16.60964047	-14.21154528	2.398095196	TRUE	FALSE	-53.20000172	-39.5	37.60000038	-11	20.9000001	-9.100000381	18.30000019	36.40000057	-27.5	-41.39999962	-44.5	38.5	-48.89999771	48.60000038	45.70000076
AK007436	FALSE	-16.60964047	-14.71870343	1.890937042	TRUE	FALSE	-19.19999886	-44.19999886	27.79999924	-10.59999847	-38.30000114	31.79999924	27.80000019	-10.20000076	35.39999914	52.69999886	45.79999924	-21.80000019	24.20000076	22.10000229	-20.10000038
AK007571	FALSE	-16.60964047	-15.43745505	1.172185425	TRUE	FALSE	-28.29999542	-13.09999847	-21.29999924	-19.10000038	28.09999847	-5.299999237	-8.5	-19.79999971	37.20000076	42.79999828	16.59999847	35.10000038	31.60000038	-6.5	-14.1000061
AK007719	TRUE	-16.0188193	-13.67961279	2.33920651	TRUE	FALSE	27.20000076	49.99999809	40.99999809	27.19999838	-37.89999962	-3.000001907	13.69999886	-13.10000086	-18.69999886	27	46.29999828	21.39999771	20.10000038	-39.89999866	-66.89999962
AK008077	FALSE	-15.10110618	-13.96150923	1.139596948	TRUE	FALSE	-20.20000076	-24.69999695	-20.09999847	5.5	11.60000229	-26.69999886	-28.69999886	-6.199999809	19.89999962	32.79999924	31.79999924	-33.69999886	-20.09999847	-27.20000076	-32.79999924
AK008417	FALSE	-13.33916531	-15.20746403	-1.868298722	FALSE	TRUE	-22.49999905	-30.19999981	41.99999809	44.5	-17.60000229	-21.39999962	-36.39999962	-20.30000019	-23.5	-16.70000076	34.79999924	28.59999847	-27.69999981	31.39999962	-12.60000229
Gm4769	TRUE	-14.47454762	-15.64111845	-1.16657083	FALSE	TRUE	36.89999962	-4.100000381	NA	12.90000057	30.00000095	NA	-19.39999962	NA	19.4000001	-16.60000038	44.20000076	44.70000076	21.09999847	37.70000076	69.89999771
AK008866	TRUE	-13.16910838	-15.0115932	-1.84248482	FALSE	TRUE	-21.79999924	-69.20000076	17.60000038	41.99999857	-31.19999981	-37.70000076	-27.30000114	8.700000286	22.20000029	6	-27.30000114	-29.30000114	-32.20000076	-19.69999695	16.20000076
AK009067	FALSE	-12.83918468	-14.86470393	-2.025519255	FALSE	TRUE	-29.60000229	-35.10000134	NA	4.599998474	-38.69999886	NA	7.700000763	NA	NA	NA	18	-27.00000191	NA	-41.39999914	-23.4000001
AK010368	FALSE	-14.38904711	-16.10653158	-1.717484474	FALSE	TRUE	-34.20000076	55.29999924	-38.39999962	-21.70000076	43.20000267	17.09999847	2.5	-29.69999981	-24.69999981	25	-52.79999924	-20.39999962	-53.40000153	-36.10000134	-11.60000229
AK011326	FALSE	-12.77956143	-11.75702508	1.022536347	TRUE	FALSE	-35.70000076	-49.5	16.70000076	8.599998474	32.09999943	29.10000038	6.199999809	3.199999809	12.29999924	10.19999981	24.59999847	11.50000381	-49.99999809	-12.59999847	-15.59999847
AK011408	FALSE	-16.60964047	-15.14664115	1.462999325	TRUE	FALSE	-58.79999924	-37.90000057	-31.89999962	-11.60000038	37	57.69999981	29.79999924	19.20000076	-9.099998474	-16.09999847	-31.5	-47.30000114	17.09999847	14.60000038	-20.20000076
AK011684	TRUE	-16.60964047	-15.55240724	1.057233231	TRUE	FALSE	-9.099998474	-93.09999847	-67.19999981	27.20000076	-22.09999847	17.19999886	29.10000038	32.10000038	-1.900000572	-41.79999924	17.09999847	11.60000086	62.90000057	50.30000114	75.69999886
AK011877	TRUE	-16.60964047	-15.43296792	1.176672559	TRUE	FALSE	-27.79999924	66.00000191	24.69999886	29.29999828	26.60000038	16.10000038	-15.40000057	-29.70000076	-33.69999981	23	-12.59999847	-10.09999847	-50.40000153	-44.79999924	-32
AK012157	FALSE	-16.60964047	-12.09982941	4.50981106	TRUE	FALSE	48.10000134	31.20000076	-49.20000076	-51.79999924	-32.20000029	34.19999933	1.5	-26.5999999	-25.5999999	-10.59999847	-20.69999695	-14.09999847	19.19999695	-30.80000019	-39.89999962
AK012325	FALSE	-16.60964047	-14.8819862	1.727654272	TRUE	FALSE	-20.60000229	-25.20000076	28.69999981	-43.89999866	-44.69999886	-2.300000191	-32.59999943	11.89999914	16.70000076	21.19999695	26.19999695	13.09999847	15.70000076	-25.10000038	-34.99999905
AK012841	FALSE	-16.60964047	-15.54636543	1.063275048	TRUE	FALSE	-45.59999943	-51	49.59999943	48.29999924	50.79999924	20.19999886	13.49999809	-11.89999962	-9.100000381	7	45.5	56.80000114	-14.59999847	-21.20000076	-35.20000076
AK013593	TRUE	-13.64538697	-14.7105066	-1.065119627	FALSE	TRUE	-18.80000114	54.89999866	43.30000114	60.30000114	49.89999962	33.40000057	-23.69999981	-24.10000038	-19.19999981	NA	55.29999924	59.29999924	-26.79999924	-13.29999924	-12.69999695
AK014119	FALSE	-12.03482246	-14.74818664	-2.713364185	FALSE	TRUE	43.19999886	-18.20000076	-29.89999962	-11.5	4.600002289	-27.70000172	10.79999924	-37.60000038	-57.29999924	-43.70000076	33.30000019	-14	-31.30000114	11.60000229	-34.20000076
AK014683	FALSE	-16.60964047	-14.75023519	1.85940528	TRUE	FALSE	31.10000038	11.70000076	17.5	-12.59999847	9.000000954	10.20000076	21.10000229	32.39999962	28.89999962	33.89999962	21.70000076	21.10000038	-20.60000229	23.60000229	29.00000095
AK014986	TRUE	-16.60964047	-14.83780254	1.771837935	TRUE	FALSE	61.10000038	43.29999828	24.30000114	19.19999886	-28.30000114	-1.600000381	1.599999905	-8.100000381	-1.399999619	-23.5999999	36.39999962	34.80000114	22.79999924	48.39999962	45.89999962
AK016591	TRUE	-16.60964047	-15.42439402	1.185246451	TRUE	FALSE	-28.69999981	31.79999924	37.89999771	31.60000038	52.89999962	30.5	11.70000076	37.70000076	37.20000076	21	-72.40000153	-63.90000057	22.10000229	-46.89999866	34.40000057
AK017368	TRUE	-16.60964047	-12.71074851	3.898891965	TRUE	FALSE	-64.90000153	-88.09999847	NA	7.100002289	-25.60000038	12.99999809	31.80000019	-1.5	-0.400000572	-13.5	-35.90000057	24.89999962	-15	-36.79999542	-18.19999695
AK017409	TRUE	-16.60964047	-15.3486257	1.261014775	TRUE	FALSE	21.60000229	25.70000458	-23.69999886	-42	-80.40000153	-79.39999962	32.80000019	39.30000114	4.100002289	-18.59999847	-15.09999847	-19.70000076	-22.19999886	-31.20000076	-38.39999771
AK017645	TRUE	-13.32185815	-14.79114274	-1.469284592	FALSE	TRUE	37.39999962	18.5	27.69999695	16.69999695	-19.60000229	-46.19999886	-28.20000076	-18.19999981	-47.90000057	-66.39999962	14.19999695	-14.5	24.29999924	-28.10000038	23.10000134
AK018309	FALSE	-16.60964047	-15.47090578	1.138734698	TRUE	FALSE	NA	NA	NA	NA	NA	NA	NA	NA	NA	NA	NA	NA	-39.50000095	NA	NA
AK018753	FALSE	-16.60964047	-8.295472065	8.31416841	TRUE	FALSE	NA	NA	NA	NA	NA	NA	NA	NA	NA	NA	NA	NA	NA	NA	NA
AK018772	FALSE	-16.60964047	-13.14012083	3.469519648	TRUE	FALSE	-11	13.09999847	-19.49999905	24	15.59999847	13.79999924	21.79999924	34.70000076	37.30000019	-29.29999924	21.60000038	17.10000229	21.9000001	22.20000076	11.09999847
AK141659	TRUE	-14.83097086	-16.09993536	-1.268964506	FALSE	TRUE	62.60000038	80	72	40.89999771	23.60000134	18.60000038	-21.69999886	-28.0999999	-23.30000019	18.59999847	19.70000076	-21.80000019	-39.29999924	-16.09999847	-12.09999847
AK019237	FALSE	-14.34320337	-12.39078396	1.95241941	TRUE	FALSE	-5.099998474	-21.19999695	-23.29999924	-24.10000038	-32.80000019	-46.89999962	-4	15.10000038	49.5	55.89999866	29.79999924	23.19999981	-38.89999914	54.00000143	21.20000076
AK019420	FALSE	-11.92855325	-14.89299907	-2.964445817	FALSE	TRUE	-31.79999924	-43.70000076	50.79999924	53.40000153	27.19999695	13.10000229	-11.49999809	8.5	-7.099998474	14.60000038	50.80000114	34.39999962	25.20000076	-23.19999695	-31.29999924
Plekha6	FALSE	-15.71430786	-13.44576904	2.268538825	TRUE	FALSE	18.09999943	-17.09999847	-23.70000076	-36.69999886	-35.10000038	17.10000229	42.99999857	7.100000381	13.5	48.29999828	49.29999828	32.70000076	23.09999847	-32.5	-31.70000076
Rcsd1	FALSE	-16.60964047	-12.33931956	4.270320917	TRUE	FALSE	-32.79999542	-27.19999695	-59.39999962	-34.70000076	24.5999999	42.39999962	28.29999828	-15.59999847	-5.5	-19.70000076	23.29999924	57	41.89999962	-52.10000038	-43.10000038
AK021198	FALSE	-16.60964047	-14.87078435	1.738856121	TRUE	FALSE	NA	NA	NA	NA	NA	NA	NA	NA	NA	NA	NA	NA	NA	NA	NA
AK021262	FALSE	-16.60964047	-14.06614848	2.543491992	TRUE	FALSE	NA	NA	NA	NA	NA	NA	NA	NA	NA	NA	NA	NA	NA	NA	NA
AK028224	FALSE	-16.60964047	-15.54636543	1.063275048	TRUE	FALSE	-8.600002289	-20.69999695	-36.89999962	-27.20000076	22.20000076	33.60000038	31.80000019	5	10.70000076	22.20000076	17.10000229	21.39999962	26.39999962	33.10000038	-21.20000076
AK028852	TRUE	-13.59970935	-14.90602207	-1.306312715	FALSE	TRUE	72.89999962	-36.20000076	-28.70000076	-4.5	9.599998474	-24.29999828	7.399999619	3.699999809	-46.70000076	NA	26.70000076	-27.19999981	-20.60000038	16.89999962	37.79999924
AK029100	TRUE	-16.60964047	-15.03510961	1.574530864	TRUE	FALSE	-28.60000038	-41.20000172	-53	-43.70000076	-35.30000019	25.79999924	30.10000038	-9.399999619	-38.60000038	-43.20000076	27.29999924	62.69999981	64.89999962	-20.90000057	-14.09999847
Usp25	TRUE	-15.14578205	-13.12963592	2.016146125	TRUE	FALSE	24.60000229	35.80000019	16.20000076	20.20000076	-28.79999924	-20.20000076	-7.400001526	13.9000001	17	15.30000067	-22.70000076	-11.09999847	-47.20000172	73.40000153	28.70000458
Slc39a8	TRUE	-16.60964047	-14.96470547	1.644935009	TRUE	FALSE	-54.70000172	-61.90000153	-20.89999962	14.10000038	-18.20000076	33	-9.199999809	30.29999924	28.69999981	-4	-7.600002289	14.60000229	-28.59999943	43.5	-17.60000229
Cnot3	TRUE	-13.76876668	-12.67645182	1.092314855	TRUE	FALSE	NA	NA	11.00000191	13.59999847	15.60000229	-16.10000229	-35.49999905	-13.20000076	42	-9.900000572	NA	-87.09999847	-62.40000057	-64.80000114	-35.70000458
AK031221	TRUE	-16.60964047	-15.43745505	1.172185425	TRUE	FALSE	-37.10000038	-50.59999943	47.09999847	23.30000019	34	23.89999962	-29.39999962	-17.80000019	9	13.60000038	40.20000076	-32.10000038	-37.09999943	-63	-63
Sema3e	TRUE	-16.60964047	-13.6164526	2.993187879	TRUE	FALSE	-63.50000191	-73.39999771	-27.39999962	-20.30000019	-35.09999943	-11.50000095	-25.60000038	5.599999905	NA	-3.500000954	-35.30000019	-34.89999962	10.60000229	-20.19999695	16.19999886
AK031498	FALSE	-16.60964047	-12.27480433	4.334836149	TRUE	FALSE	27.5	31.69999981	17.20000076	15.20000076	53.70000172	46.29999924	57.50000095	46.49999809	NA	NA	-19.89999962	-21.60000229	16.59999847	-33.20000076	-33.69999981
AK031561	FALSE	-13.69828665	-11.66357384	2.034712817	TRUE	FALSE	-54.50000143	-27.19999695	-48.10000038	-17.09999847	26.10000038	29.5	-20.9000001	4.100000381	-12.10000038	-17	20.20000076	21.70000076	-42	-8.099998474	-12.10000229
Sel1l3	TRUE	-16.60964047	-14.40421143	2.205429044	TRUE	FALSE	-51.20000076	-37.00000095	30.19999981	29.89999962	41.20000076	-5.500000954	-2.600000381	-13.40000057	-37.30000019	20.20000076	-21.20000076	39.89999771	43.39999771	-77.10000038	-43.70000076
AK031819	FALSE	-14.27589755	-15.30988408	-1.033986529	FALSE	TRUE	17.70000076	-14.19999695	-23.70000076	-19.70000029	15.60000229	-27.10000038	-24	28.10000038	27.60000038	13.10000038	-44.30000019	-41.80000019	26.60000038	-31.29999924	-39.89999771
AK032401	FALSE	-11.85120509	-13.12880643	-1.27760134	FALSE	TRUE	39.5	39.29999924	46.99999619	27.29999542	39.39999771	25.20000076	-24.09999847	-48	-42.89999962	-44.70000076	-46.89999962	-23.69999695	-27.29999924	-45.99999619	-29.00000191
AK032919	TRUE	-10.72418453	-12.6576069	-1.933422375	FALSE	TRUE	64.5	-23.20000076	22.69999695	19.19999695	29.40000153	-29.29999924	9.100000381	1.699999809	-12.30000114	-38.30000019	60.70000172	NA	10.40000153	NA	NA
AK033854	FALSE	-16.60964047	-15.40497269	1.204667781	TRUE	FALSE	22.49999905	59.39999771	39.00000095	-38.60000038	29.39999962	-19.09999943	-11.10000038	-26.89999962	-27.20000076	-19.10000038	-21.20000076	-23.80000019	-14.59999847	-20.19999695	-9.100006104
AK034420	FALSE	-12.73797214	-13.75790163	-1.019929489	FALSE	TRUE	-33	-17.09999847	19.5	-39.80000114	-23	32.29999924	27.29999924	18.90000057	42.10000038	38.19999886	-36	-30.20000076	-40.60000038	-21.70000076	-20.20000076
AK035037	TRUE	-10.76937545	-15.08485279	-4.315477334	FALSE	TRUE	29.10000134	29.20000172	40.60000038	66.39999771	63.30000067	53.30000114	43.20000076	-51.99999809	-54.39999866	-41.40000057	-54.29999924	19.19999695	-8.599998474	-32.39999771	51.49999809
AK035085	TRUE	-16.60964047	-15.52571301	1.083927467	TRUE	FALSE	-13.20000076	34.89999962	-47.29999924	36.60000038	83.30000305	82.80000305	31.80000019	20.09999943	24.19999981	-5.700000763	20.59999847	22.59999847	-22.60000229	58.19999886	-46
Lgi1	FALSE	-16.60964047	-15.06955736	1.54008311	TRUE	FALSE	-22.69999981	-46.70000076	-42.20000076	25	44.99999905	12.59999847	35.39999962	12.09999943	-38.10000038	-8	-47.30000114	-17.49999905	21.10000038	26	-4
AK036422	FALSE	-16.60964047	-15.23666838	1.372972096	TRUE	FALSE	-36.79999924	-51.00000095	-25.89999962	26.70000458	18.10000229	17.10000229	24.69999981	24.4000001	17.19999886	23.09999943	24.20000076	17.10000229	-24.10000229	21.39999962	34.39999962
AK037351	FALSE	-15.39675921	-13.50649637	1.890262841	TRUE	FALSE	53.20000076	51.39999962	29.70000172	6.599998474	-14.10000038	31.59999943	4.199998856	20.9000001	-25.60000038	-22.59999943	-11.79999924	40.5	45.59999943	34.19999981	30.30000114
AK038079	FALSE	-16.60964047	-15.34912911	1.26051136	TRUE	FALSE	-55.40000153	45.79999924	31.5	8.899999619	19.69999981	29.30000019	27.39999962	NA	-20.10000038	24.70000076	35.20000076	26.80000114	16.59999847	40.89999962	-14.10000038
AK038736	FALSE	-16.60964047	-12.77535673	3.834283744	TRUE	FALSE	-42.89999771	-36.29999924	16.09999847	-20.09999847	-39.60000038	-6.599999428	-12.70000029	-18.69999981	-29.39999962	-12	27.10000038	28.5	20.09999847	22.60000229	36.39999962
AK039117	FALSE	-16.60964047	-15.02545409	1.584186382	TRUE	FALSE	-22.70000076	-30.39999962	-28.79999828	-31.10000086	-32.70000172	-22.10000038	-10	14.19999886	-6.5	-25.29999924	-21.49999905	11.49999809	-11.60000038	40.70000076	17.60000038
Ssbp2	FALSE	-14.72690121	-13.59402039	1.13288082	TRUE	FALSE	-29.79999924	-47.49999619	-16.10000038	-23.80000019	30.90000057	35.30000114	-24	4.5	16.10000038	41.29999924	36.79999924	11.60000038	16.19999886	-2.5	NA
AK039495	FALSE	-13.45269523	-12.10129363	1.3514016	TRUE	FALSE	33.89999771	39.60000038	-10.09999847	-20.19999695	-41.60000038	-10.60000229	32.20000076	36.00000095	24.40000057	-43.20000076	-37.20000076	-16.09999943	28.10000038	34.10000038	-13.30000114
BC029127	FALSE	-14.34320337	-15.66177629	-1.318572915	FALSE	TRUE	-45.29999924	-45.79999924	14.99999809	-15.09999847	59.40000153	17.20000076	30.60000134	-28.19999981	-38.60000038	-16.59999943	-10.90000057	NA	NA	NA	NA
Ccm2	FALSE	-14.14025306	-12.79116501	1.349088053	TRUE	FALSE	11.60000229	-10.10000229	-14.60000229	9.599998474	-22.30000019	36.20000076	12.30000019	4.599999905	3.599999428	-56.30000114	20.20000076	10.59999847	-21.59999847	-51.39999962	-45.89999771
BC106127	FALSE	-14.72690121	-15.7430618	-1.016160591	FALSE	TRUE	-44.79999828	-35.39999962	17.60000229	15.60000229	-30.60000038	15.60000038	18.19999886	-27.69999981	-29.60000038	14	14.60000038	-25.89999962	29.5	-16.09999847	5.099998474
AK041330	TRUE	-13.41006883	-12.15148741	1.258581419	TRUE	FALSE	-32.70000172	-60.20000172	51.89999866	24.60000038	21.10000038	-6.499998093	-25.59999943	-36.79999924	30.89999962	34	-45.19999886	-16.10000229	17.10000229	-23.20000076	-17.70000076
Pax1	FALSE	-16.60964047	-11.89129243	4.718348045	TRUE	FALSE	29.30000019	-54.49999809	24.20000076	28.29999924	19.19999886	-5.5	-10.49999905	7.100000381	17.19999886	-13.60000229	19.49999905	26.30000114	-17.59999847	28.80000114	-31.20000076
Stau1	TRUE	-13.46476608	-12.1250381	1.339727972	TRUE	FALSE	27.5	33.80000114	-56.29999924	-11.19999886	-20.09999943	16.59999847	48.49999809	9	9.600000381	28.69999886	-19.19999886	-75.5	-72.50000191	-42.49999809	-27.10000038
Mef2c	FALSE	-16.60964047	-12.54909887	4.060541609	TRUE	FALSE	23.60000038	25.10000038	33.80000114	-32.69999886	9.200000763	-33.20000076	-39.19999981	NA	-7.300000191	NA	-25.10000038	-16.70000076	-9.599998474	15.00000191	18.20000076
AK043531	TRUE	-16.60964047	-13.17778217	3.431858301	TRUE	FALSE	-16.69999695	14.59999847	73	68.20000076	27.70000076	-25	25.5	32.10000038	NA	-16.80000067	-55.29999924	-57.39999962	-49.80000114	-48.80000114	-15.69999886
AK158619	TRUE	-16.60964047	-15.47090578	1.138734698	TRUE	FALSE	-29.80000019	-48.89999962	-35.10000086	-34.69999886	-17.09999847	-30.69999981	20.09999943	23.19999981	-21.69999981	-9.600000381	-30.50000095	2.099998474	14.19999695	-40.09999943	-68.5
AK044036	TRUE	-16.60964047	-14.07847819	2.531162286	TRUE	FALSE	-44.39999962	-59.40000153	38.69999981	-49.99999809	-53.59999847	-27.80000114	-50.79999924	-41.39999962	-2.599998474	-27.20000172	-29.60000086	-36.60000038	-29.39999962	89.60000229	82.90000343
AK044480	FALSE	-16.60964047	-15.48357089	1.126069589	TRUE	FALSE	32.30000114	23.19999695	13.10000229	-37.19999981	-21.60000038	17.30000019	-13.19999981	NA	-4	40.90000057	25.19999981	31.89999962	-31.89999962	47.20000076	-30.40000057
AK044623	FALSE	-14.65456554	-12.97855002	1.676015521	TRUE	FALSE	-21.19999695	-18.19999886	-31.20000076	-23.10000229	-24.4000001	21.69999886	24.20000076	20.79999924	-22.10000038	-19.60000229	33.90000057	27.29999924	18.20000076	2.099998474	12.09999847
AK044689	FALSE	-16.60964047	-15.37524069	1.234399783	TRUE	FALSE	50.89999866	31.20000076	-33.70000076	-33.19999981	-36.5	8.299999237	-19.5999999	NA	-16.59999847	20.60000038	57.49999809	-17.5	13.70000076	22.09999943	-19.59999847
AK045038	TRUE	-16.60964047	-12.64882461	3.960815867	TRUE	FALSE	36.39999771	-17.59999847	-25.29999924	-13.09999847	34.09999943	27.30000114	6.100000381	-27.40000057	-38.20000076	-7.600000381	11.10000229	-33.10000038	-33.5	80.5	34.20000458
AK045244	FALSE	-11.62498535	-10.59145757	1.033527776	TRUE	FALSE	15.20000029	-27.50000191	29.20000076	14.69999886	-13.09999847	17.20000029	-0.400000095	0.5	-22.59999847	-25.60000038	-21.10000229	10.60000038	17.59999847	34.80000114	31.29999924
Zfp287	TRUE	-16.04515305	-14.89299907	1.152153985	TRUE	FALSE	-63.00000191	-90.5	-51.79999924	48.80000162	54.89999771	32.79999924	38.40000057	NA	37.89999962	17.10000229	-34.19999886	-44.49999809	-24.39999866	36.29999924	51.80000114
AK046300	TRUE	-16.60964047	-15.36629634	1.243344129	TRUE	FALSE	22.10000229	28.70000458	20.09999847	-6.5	17.49999952	16.30000067	27.89999962	-18.0999999	-1.699999809	22.40000057	26.20000076	25.70000076	-64.70000076	-76.09999847	-58.89999962
AK046316	FALSE	-16.60964047	-15.45922413	1.15041634	TRUE	FALSE	11.09999847	-36.59999943	-4.599999428	10.09999847	17.09999847	7.199999809	3.300000191	-10.69999981	NA	17.5	-33.80000019	-59.30000114	34.69999695	49.10000038	33.60000038
Kit	TRUE	-11.92866039	-13.42798411	-1.499323719	FALSE	TRUE	-41.30000019	-17.70000076	39.59999847	55.29999924	-47.89999962	-42.10000038	-22.60000038	-19.5	-7.199999809	-26.09999943	-20.89999962	64.40000153	72.80000114	56.89999962	12.5999999
Pax6	FALSE	-14.5745648	-11.26409928	3.310465521	TRUE	FALSE	16.10000229	42	37.39999962	35.20000076	36.70000076	-35.20000076	-21.0999999	-21.10000038	-41.70000076	-14.00000191	-45.39999962	-42.69999838	21.10000229	45.49999809	-19.70000076
AK048037	FALSE	-14.34320337	-15.89508474	-1.55188137	FALSE	TRUE	26.30000019	41.30000114	25.59999847	46.80000162	-18.59999847	8.5	2.100000381	6.600000381	-29.9000001	NA	-31.5	-29.10000038	-16	-33.00000191	18.70000076
AK048595	FALSE	-16.60964047	-14.92834656	1.681293915	TRUE	FALSE	-23.70000076	-17.70000076	21.10000038	12.09999847	25.80000019	12.60000038	14.69999981	2.699999809	25.80000114	57.30000114	-11.99999809	29.90000057	-51.29999924	-48.29999924	14.60000229
Cdv3	FALSE	-13.49375669	-12.31008796	1.183668725	TRUE	FALSE	NA	NA	NA	NA	NA	NA	NA	NA	NA	NA	NA	NA	NA	NA	NA
AK049578	FALSE	-11.06110914	-12.77054849	-1.709439352	FALSE	TRUE	-35.80000019	26.89999962	37.00000095	37	47.39999962	-29.19999886	-11.99999809	-19.09999847	20.69999981	37.20000076	58.20000172	46.49999809	55.10000038	12.70000076	11.09999847
AK049852	TRUE	-16.60964047	-15.57822041	1.031420062	TRUE	FALSE	-27.19999695	-36.29999924	-44.30000114	12.59999847	35.20000076	42.20000076	11.20000076	2.899999619	11.19999886	25	-69.29999828	-40.39999962	-22.20000076	-18.09999847	20.79999542
AK049951	TRUE	-16.60964047	-15.52491538	1.084725094	TRUE	FALSE	8.099998474	-37.79999924	-73.5	-38.10000038	-17.10000229	11.59999847	-23	-22.30000019	6.5	-19.89999962	31.60000038	-40.70000076	-45.69999886	2	-11.59999847
AK050838	FALSE	-12.73824806	-14.66351833	-1.925270269	FALSE	TRUE	-46.40000057	59.89999771	40.30000019	27.20000076	24.69999981	8.600000381	-7	10.99999809	17.40000057	56.29999924	49.20000076	39.90000057	-7.900001526	-14.20000076	-20.69999695
AK052293	FALSE	-15.38211057	-13.94613681	1.435973758	TRUE	FALSE	-34.40000153	-9.099998474	-33.19999886	9.499998093	-22.80000019	6.900000572	-17.5	5.5	8.5	18.10000038	49.69999886	47.80000114	-14.19999886	-4	-5
AK052414	FALSE	-15.88485356	-13.39797373	2.486879824	TRUE	FALSE	-25.10000038	59.89999962	36.80000114	-13.89999962	-22.99999809	14.30000019	-23.59999943	23.69999981	-9.299999237	-3.499999046	23.69999886	26.20000076	-17.49999905	-44.20000076	-31.30000019
AK052590	FALSE	-16.60964047	-14.89299907	1.716641404	TRUE	FALSE	-48.19999886	31.10000038	25.79999924	-17.19999695	50.29999924	41.90000057	9.100000381	9.800000191	-18.60000229	-24.60000038	30.29999828	-26.39999962	38.40000057	49.59999943	23.70000076
AK052773	TRUE	-16.60964047	-15.47090578	1.138734698	TRUE	FALSE	-64.69999981	-68.69999981	-29.29999924	40.09999847	33.70000076	11.20000076	3.599998474	-0.399999619	-3.599999428	-50.39999866	-59.90000153	-27.09999847	-27.5	41.10000038	50.20000076
Smo	FALSE	-14.98153808	-12.73198345	2.249554635	TRUE	FALSE	-9.099998474	-40.59999943	-45.10000038	-40.79999924	-25.89999962	28	33.89999962	39.70000076	37.70000076	-8.600000381	-56.89999962	-53.69999886	46.19999886	12.60000038	-16.09999847
Foxn3	TRUE	-15.61153856	-14.25652031	1.355018249	TRUE	FALSE	-8.099998474	-34.29999924	15.60000229	43.79999924	45.29999924	-7.600000381	22.69999886	13.30000019	4.5	28.29999828	-54.29999924	-41.80000019	-46.60000038	66.60000038	58.29999924
Odz4	TRUE	-15.23617196	-11.89735371	3.338818244	TRUE	FALSE	86.59999847	95.19999886	78	38.10000134	-28.5	-32.10000038	-34.29999924	9.099999428	16.30000019	9.099999428	34.80000019	44.39999866	40.89999962	30.70000076	-41
AK076253	FALSE	-16.60964047	-15.47090578	1.138734698	TRUE	FALSE	-39.99999905	-25.5	4.5	NA	21.60000229	-5.099998474	13.20000076	15.19999981	7.599998474	43.29999924	46.99999809	-10	-38.10000038	-36.60000038	39.29999924
AK076606	FALSE	-11.51440431	-13.20534217	-1.690937854	FALSE	TRUE	-23.99999905	-42.59999943	-16.20000076	-16.60000229	45.10000038	46.70000076	22.89999866	NA	-21.70000076	-27.70000076	26	34.39999771	15.19999695	52.49999619	-30.10000038
Ipmk	FALSE	-13.10053328	-14.11003413	-1.009500848	FALSE	TRUE	25.19999886	32.60000038	12.10000229	-25.20000076	-20.20000076	36.20000076	24.69999933	-13.30000019	-14.89999962	-34.20000076	-18.20000076	15.09999847	14.20000076	-41.69999886	-53.99999809
AK076979	TRUE	-16.60964047	-14.79104875	1.818591728	TRUE	FALSE	-70.50000191	30.19999981	28.09999943	26.19999981	59.00000095	42	-29.90000057	13.69999981	13.80000019	6.199999809	-59.00000191	-39.39999771	-38.70000076	-31.70000076	-24.60000134
AK077074	FALSE	-15.31009401	-14.07847819	1.231615817	TRUE	FALSE	13.09999847	-32.4000001	-38.69999981	-45.29999828	40.60000038	39.70000076	-14.09999943	-5.099999428	16.49999952	-13.69999886	-35.60000038	19.20000076	18.69999695	-28.70000076	-14.59999847
AK077405	FALSE	-16.60964047	-15.52491538	1.084725094	TRUE	FALSE	-20.19999695	-48.5	-40	-21.80000019	-26.00000191	24.50000048	24.90000057	-20.39999962	18.10000038	23.10000038	-32.79999971	42.29999924	11.60000038	-28.79999924	-36.79999924
Vgll4	FALSE	-15.52939083	-13.14957334	2.379817485	TRUE	FALSE	-47.79999924	-22.09999943	-9.799999237	NA	26.10000229	24.20000076	8	9	36.19999981	30.20000076	26.10000229	-13.00000191	-46.59999943	-44.40000153	44.09999943
AK078566	TRUE	-15.81397666	-14.38980293	1.424173725	TRUE	FALSE	-22.20000076	-39.59999943	60.20000076	-38.20000076	-34.20000076	31.70000076	18.10000038	47.79999924	57.30000114	59.5	-47.59999943	-45.59999943	18.60000229	-33.39999962	28
AK078712	FALSE	-14.49501863	-13.09018816	1.404830477	TRUE	FALSE	-36.30000305	-44.40000153	-36.29999924	26.49999905	39.30000019	55.10000038	47.99999809	-17.49999952	36.99999905	44.79999924	-18.20000458	32.59999943	48.89999866	50.89999962	-32.29999924
Rem1	TRUE	-16.60964047	-15.27801885	1.331621626	TRUE	FALSE	-43.39999771	-28.30000114	9.100002289	14.59999847	-30.29999924	18.59999943	24.60000038	23	5.999998093	27.99999952	38.70000076	-53.49999809	-65.89999771	-62.10000134	-27.19999933
Lmnb1	TRUE	-12.89498264	-10.86672964	2.028253003	TRUE	FALSE	29.79999542	29.30000305	33.60000134	43.79999924	19.89999962	-10.10000229	16.69999886	-0.5	5.5	-11.49999905	71	49.79999924	65.10000038	48.39999962	-20.10000038
AK079380	FALSE	-16.60964047	-15.42360107	1.186039407	TRUE	FALSE	-50.19999886	-37.00000095	-24.49999905	22.60000038	-46.89999962	52	18.5	13.89999962	10.80000019	51.99999809	24.09999847	43.40000057	-32.39999962	-52.89999866	-42.89999962
Mib1	TRUE	-12.77106917	-14.37642998	-1.605360814	FALSE	TRUE	44.19999886	51.30000114	60.39999962	40.39999962	24.70000076	15.09999847	-23.0999999	27.69999981	-35.10000038	27.60000038	13.5	-4.100002289	-26.20000076	45.80000114	49.79999924
AK079939	TRUE	-16.60964047	-14.92020259	1.689437886	TRUE	FALSE	-56.90000153	-61	-34.50000191	-17.19999886	33.30000019	-14.49999809	17.10000038	22.0999999	-12.10000038	37.30000019	49.5	53.29999924	10.09999847	-18.70000076	10.59999847
AK079994	TRUE	-13.47340602	-14.51824052	-1.044834498	FALSE	TRUE	56.5	30.20000076	-36.20000076	-28.80000114	31.09999943	-0.899999619	-25.80000019	-9	-49.60000038	-32.89999962	-23.69999981	33.79999924	44.39999962	30.79999924	62.09999657
AK080278	TRUE	-16.60964047	-15.24937897	1.360261503	TRUE	FALSE	-48.29999924	-58.00000095	-25.09999847	28.20000076	-31.89999962	14.20000029	14.5999999	NA	24.89999962	8.499998093	21.20000076	63.39999771	-44.59999943	-47.79999924	-22.70000076
AK080982	TRUE	-16.60964047	-15.17898496	1.430655514	TRUE	FALSE	-70.39999771	46.5	-21.10000229	-34.80000019	21.60000038	-10.00000095	12.70000076	17.79999971	11.29999924	58.30000114	36.90000057	33.69999981	15.60000229	14.09999847	-25.30000019
AK147796	FALSE	-16.60964047	-14.55328371	2.056356768	TRUE	FALSE	-32.89999771	-41.29999924	-28.79999924	40.80000019	40.90000057	29.60000038	27.20000076	34.60000038	40.20000076	57.30000114	57.29999924	-45.89999866	-53.39999962	-38.20000076	-28.69999981
AK082757	FALSE	-15.15622147	-13.53605493	1.620166539	TRUE	FALSE	-57.60000134	29	28.39999962	-6.5	11.60000038	21.09999847	-22.89999962	-6.099998474	NA	24.89999962	27.10000038	28.19999981	-39.79999924	-31.10000038	-38.99999905
Rmst	FALSE	-16.60964047	-14.59324412	2.016396358	TRUE	FALSE	51.49999809	37.20000076	-26.30000019	26.39999962	28.30000019	-36.09999943	-35.59999943	-26.30000019	18.59999943	-15.69999886	-40.39999962	-27.39999962	32.10000038	37.20000267	35.69999886
AK085136	FALSE	-16.60964047	-15.25291186	1.356728616	TRUE	FALSE	36.20000267	-44.39999962	-43.39999962	-32.60000134	-29.70000172	-24.20000076	NA	-0.800000191	-8.500000954	31.09999943	27.5	17.79999924	32.20000458	25.10000229	NA
Ttn	FALSE	-14.33106004	-9.638392029	4.692668008	TRUE	FALSE	-27.29999924	-52.69999886	-37.10000086	12.60000038	-18.20000076	9.900001526	-8.399999619	33.60000038	30.30000114	-34.60000038	-41.70000076	-18.20000076	18.00000191	37.50000095	37.20000076
AK086375	FALSE	-16.60964047	-15.46782789	1.141812581	TRUE	FALSE	-26.79999924	-39.39999962	-54.60000038	-23.09999847	45.19999886	34.60000038	34.80000019	39.20000076	31.10000038	25.10000038	-24.69999981	29.89999962	-24.79999924	45.59999943	-30.20000076
AK086477	FALSE	-13.29312854	-11.99621604	1.296912496	TRUE	FALSE	25.59999943	-19.99999905	-19.60000038	-14.10000038	46.70000076	25.5	-6.399999619	-4.5	NA	-19.60000038	-20.59999847	-20.20000076	29.5	28.30000019	-34.40000057
AK086522	FALSE	-13.72125772	-15.37938045	-1.658122727	FALSE	TRUE	NA	NA	NA	NA	NA	NA	NA	NA	NA	NA	NA	NA	NA	NA	NA
AK086881	TRUE	-15.94096361	-14.89299907	1.047964544	TRUE	FALSE	-32.29999924	23.20000172	24.69999933	-46.39999866	-45.99999809	-31.89999962	-24.19999981	-7.199999809	-30.10000038	9.600002289	53.90000057	64.40000153	10	58.5	33.70000076
AK086914	FALSE	-14.34320337	-15.4866601	-1.143456731	FALSE	TRUE	NA	NA	NA	NA	NA	NA	NA	NA	NA	NA	NA	NA	NA	NA	NA
AK087181	TRUE	-16.60964047	-14.96642816	1.643212311	TRUE	FALSE	32.60000038	-65.60000038	-25.89999962	60.49999714	107.2999954	37.90000057	54.49999809	2.100000381	-13.49999905	-48.80000114	-54.89999962	14.10000229	-19	-18.10000038	19.20000076
AK087382	TRUE	-15.91273485	-14.22730779	1.685427059	TRUE	FALSE	66.39999962	47.30000305	22.30000114	-25.09999943	18.39999962	-7.600000381	NA	-1.699999809	-24.80000114	-27.89999866	55.60000038	5.099998474	-29.50000095	42.79999924	NA
AK087743	TRUE	-15.02646782	-13.62698858	1.399479233	TRUE	FALSE	-59.10000134	-68.00000095	-43.70000076	-13.10000229	-23.20000029	-31.70000076	20.20000029	NA	29.69999981	-3	-9.099998474	-19.09999847	58.39999771	59.30000114	-36.5
Oaz1	FALSE	-11.92851673	-10.61632904	1.312187694	TRUE	FALSE	-27.29999924	-23.70000076	-39.49999905	27.69999981	23.09999847	-26.60000038	39.39999962	15.5	6.600002289	24.19999886	30.20000076	-10.60000229	-24.80000114	-51.00000381	-50.00000381
Mapre2	FALSE	-13.67328907	-12.57277174	1.100517328	TRUE	FALSE	33.79999924	34.29999924	-32.99999905	-29.50000095	-34.70000076	39.5	-34.00000095	28.50000095	47.19999886	56.89999962	30.30000019	-30.89999962	29.79999924	-57.20000076	-48.39999866
AK088914	FALSE	-12.75727955	-14.10360846	-1.346328911	FALSE	TRUE	9.099998474	24.29999924	22.69999886	25.20000076	51.29999924	-6	-10.5	-11.69999981	0	4	33.19999981	-21.60000229	15.60000038	-25.5	-32.30000114
Nav2	FALSE	-14.65528711	-13.61149139	1.043795723	TRUE	FALSE	-46.69999886	-38.40000153	NA	-43.99999905	-30.80000114	11.60000038	19.69999981	38.89999962	38.10000038	40.70000076	20.10000038	28.30000019	35.00000048	-43.60000038	-48.09999847
Stat5b	FALSE	-15.3860282	-13.61241607	1.773612131	TRUE	FALSE	17.19999695	-33.29999542	-28.30000114	10.10000229	28.19999886	37.5	42.10000038	29.99999905	6.800000191	17.09999847	-24.60000038	-34.20000076	-51.69999886	-19.89999962	-37.39999771
AK089379	FALSE	-13.42350448	-12.12489513	1.298609348	TRUE	FALSE	33.10000038	-35.70000076	-45.30000019	-18.80000114	-12.69999886	-20	-10.59999847	11.10000038	27.10000038	32.5	40.29999828	32.50000048	-13.60000229	-43.20000172	-29.5
AK089957	FALSE	-16.16185196	-14.89299907	1.268852887	TRUE	FALSE	-51.70000172	26.39999962	27.59999847	-17.09999943	-29.39999962	7.5	17.20000076	17.69999886	52.29999924	48.39999866	11.10000038	-48.69999886	-56	-54.49999809	-29.89999771
AK131952	TRUE	-13.85479998	-15.57800714	-1.72320716	FALSE	TRUE	41.10000038	49.89999962	54.30000114	45.09999943	51.39999962	13.09999847	-8.800000191	38.39999962	34.80000019	25.20000076	-39.30000019	-66.79999924	-69.90000153	-79.29999828	-68.19999981
Gtf3c1	TRUE	-13.96444327	-12.55277885	1.411664415	TRUE	FALSE	-66.69999981	-43.49999809	-61.19999981	-43.19999886	22.00000095	48.29999924	36.70000076	34.20000076	-4	-16.80000019	30.89999771	11.20000076	34.90000057	43.39999962	21.09999847
Tanc1	FALSE	-13.05357788	-14.2434676	-1.189889721	FALSE	TRUE	-22.30000019	-24.20000076	-36.79999924	16.19999695	49.10000134	46	28.09999943	20.90000057	29.30000019	21.10000038	27.10000038	-14.99999809	17.10000038	29.59999847	28.20000076
AK136844	TRUE	-14.78966146	-15.79734625	-1.00768479	FALSE	TRUE	21.19999695	31.39999962	69	53.69999886	54.19999886	36	28.30000019	7.699999809	-11.0999999	-30.19999981	39.19999886	40.5	-18	-27.5	18.69999695
Spnb2	FALSE	-12.7393196	-11.66790813	1.071411469	TRUE	FALSE	-26	40.69999886	-34.70000076	-21.60000086	-58.69999886	-56.19999886	-25.70000076	-2.099999428	6.599998474	31.70000172	-9	-11.69999886	25.70000458	-14.10000038	-21.59999847
AK137583	TRUE	-16.60964047	-14.89299907	1.716641404	TRUE	FALSE	24.20000076	38.09999943	-44.59999943	-33.90000057	63.00000095	59.80000114	31.69999981	-3.899999619	-26.39999962	-14.89999962	-50.39999962	-57.60000038	-38.39999771	-22.20000076	-34
Rnpepl1	FALSE	-14.5215744	-12.97801069	1.543563709	TRUE	FALSE	33.80000019	-47.50000191	-27.39999962	24.60000038	37.89999962	-9.199999809	19.09999943	1.699999809	18.59999943	-4	38	45.29999924	40.29999924	25.69999981	-27.80000019
Sos2	FALSE	-15.55137412	-13.52222243	2.029151695	TRUE	FALSE	-6.599998474	-36.39999771	48.19999886	23.10000229	-19.19999886	-16.89999962	32.10000038	NA	23.09999943	-29.39999962	26.80000019	-7.500000954	-29.19999886	-24.70000076	-24.79999924
AK138253	FALSE	-16.60964047	-15.15905336	1.450587111	TRUE	FALSE	NA	NA	NA	NA	0	NA	NA	-38.30000019	-33.19999981	9.5	-18.09999943	-25.20000076	-53.70000172	-25.70000076	-15.10000229
mKIAA0578	TRUE	-16.60964047	-15.54370297	1.065937501	TRUE	FALSE	-27.60000038	-27.0999999	-4.099998474	-7.099998474	15.69999695	0.5	2.5	17.49999905	-10.60000038	24.5	-12.0999999	-10.30000114	-37.20000076	-64.29999924	-26.59999847
AK140147	FALSE	-15.68034984	-14.07847819	1.601871651	TRUE	FALSE	-50.40000153	-36.70000076	41.70000076	6	54.80000114	20.60000038	-20.39999962	2	7.400000095	37.40000057	11.50000191	-16.70000076	25.19999981	36.29999924	39.10000038
AK140218	TRUE	-16.60964047	-15.13943251	1.470207959	TRUE	FALSE	-39.40000153	25.39999962	-41.70000076	-37.19999981	-64.80000114	-44.00000095	-2.5	5	28.50000095	34.10000038	25.79999924	-9.099998474	-19.69999695	-38.79999924	-28.39999962
mKIAA1076	FALSE	-15.88485356	-14.23050554	1.654348014	TRUE	FALSE	-17.70000172	-22.79999924	38.69999886	-49.99999809	54.29999828	10.60000229	-16.59999847	13.30000019	10.10000038	-2.600000381	47.90000153	53.79999924	-48.59999943	16.10000229	-26.30000019
AK140265	FALSE	-16.60964047	-9.656700652	6.952939823	TRUE	FALSE	NA	NA	NA	NA	NA	NA	NA	NA	NA	NA	NA	NA	NA	NA	NA
Clip1	FALSE	-15.3860282	-13.29005447	2.095973724	TRUE	FALSE	14.20000076	-32.79999924	-31.20000076	-22.20000076	-12.59999847	19.39999962	-23	34.29999924	31.49999905	26.09999847	57.19999886	17.70000076	-55.79999924	-32.49999905	-26.89999962
AK142386	TRUE	-16.60964047	-14.72708597	1.882554509	TRUE	FALSE	27.59999847	-52.69999886	-82.10000229	37.00000095	52.80000305	-37.20000076	-22.5	26.79999828	28.09999847	16	52.80000114	-12.59999847	-37.29999542	-51.29999924	-57.39999771
AK144295	FALSE	-16.60964047	-15.51387689	1.095763581	TRUE	FALSE	-8.100002289	46.20000076	-22.70000076	-17.70000076	-30.69999981	24.19999981	9.600000381	25.50000095	-27.60000038	-28.10000038	-15.59999847	45.20000076	47.99999809	20.10000229	49.39999866
AK144329	FALSE	-16.60964047	-15.51730836	1.092332119	TRUE	FALSE	52.20000172	26.29999924	26.79999924	-21.20000076	20.80000019	14.9000001	15.4000001	-16.09999847	40.19999981	43.29999828	46.09999847	54.19999886	-35.79999924	18.49999905	-16.50000191
AK144367	FALSE	-16.60964047	-15.4921832	1.11745727	TRUE	FALSE	-20.60000229	-25.20000076	28.69999981	-43.89999866	-40.10000038	-2.300000191	-32.59999943	-28.09999943	16.70000076	21.19999695	26.19999695	13.09999847	15.70000076	-25.10000038	-34.99999905
AK144388	TRUE	-16.60964047	-15.23839594	1.371244539	TRUE	FALSE	-18.60000229	-21.19999886	39.39999962	63.89999962	-31.80000019	16	-14.70000076	24.80000019	2	-1	31.20000076	42.70000076	31.10000038	-18.59999847	15.10000229
AK145276	FALSE	-16.60964047	-15.45922413	1.15041634	TRUE	FALSE	12.09999847	-40.39999866	-18.60000038	-37	-25.39999962	19.09999847	23.10000038	23.30000019	27.89999962	-40	22.00000191	21.10000038	-28.69999981	-20.70000076	-15.09999847
AK145379	TRUE	-14.43530106	-5.955104867	8.480196189	TRUE	FALSE	-54.50000191	-49.29999924	-27.10000134	-20.60000229	40.40000153	11.10000038	28.10000038	24.79999924	38.39999962	38.5	-30	-10.60000229	-27.20000076	-77.60000038	-97.70000076
AK145489	FALSE	-15.88485356	-14.45764678	1.427206773	TRUE	FALSE	-9.100002289	-15.69999886	14.10000229	27.10000229	-24.79999924	-5	-3.100000381	-5.5	-24.30000019	19.80000019	-21	11.09999943	48.20000172	-17.59999847	-48.89999771
AK197973	TRUE	-13.7177377	-16.06300578	-2.345268081	FALSE	TRUE	-29.19999695	-25.20000076	-59.39999962	49.59999847	63.39999771	61.00000191	-8	-21.10000229	17.60000038	65.89999771	-32.40000057	-22.40000057	11.70000076	-19.69999695	-15.19999695
AK148297	TRUE	-16.60964047	-15.49595864	1.113681833	TRUE	FALSE	-27.79999924	-37.89999771	65.39999771	66.00000191	12	5.100002289	19.90000057	21.70000076	-8.100000381	-30.30000019	-39.40000057	-33.70000076	-22.20000076	41.70000076	35.70000458
AK149205	FALSE	-16.60964047	-14.89299907	1.716641404	TRUE	FALSE	-32.29999924	-49.40000153	-9.100002289	53.29999924	37.20000076	25.29999924	-17.5	10.09999943	22.69999933	NA	14.69999695	-6.099998474	25.30000019	49.49999809	23.20000076
AK150559	FALSE	-14.49501863	-15.51730836	-1.022289723	FALSE	TRUE	-17.59999847	31.90000153	20.09999943	36.80000019	29.60000038	-5.5	7.100000381	3.599999428	19.39999962	-7.300000191	-46.89999962	-37.60000038	-31.60000038	36.10000038	-18.20000076
AK152437	FALSE	-15.92072976	-14.58249605	1.338233707	TRUE	FALSE	NA	NA	-21.19999886	-19.59999847	-18.09999847	-3.699999809	14.69999981	31.09999943	29.40000057	18.80000114	-37.49999809	-33.39999962	15.70000076	-7.599998474	-6
P2rx4	FALSE	-14.47454762	-15.57800714	-1.103459519	FALSE	TRUE	35.59999943	-31.70000076	-9.599998474	19.60000229	32.70000458	12.10000038	9.600000381	29.69999981	30.19999981	-28.10000038	-40.29999924	-23	-19.10000038	-14.59999943	23.40000153
AK153727	FALSE	-16.60964047	-15.55738391	1.052256566	TRUE	FALSE	-41.59999943	-30.60000086	-20.10000229	-10.50000095	-42.59999943	-16.39999962	9.499999046	23.09999943	16.90000057	-23.89999866	-57.89999771	-41.20000076	-25.19999981	-30.19999981	-11.09999847
AK154077	FALSE	-13.22928953	-11.70640104	1.522888497	TRUE	FALSE	-23.29999924	-49.10000134	-39.79999924	-45.39999866	-33.29999924	17.59999847	23.20000029	3.900000095	31.60000038	42.20000076	33.09999943	18.19999886	-15.70000076	NA	NA
Mll5	FALSE	-13.76876668	-12.67634892	1.092417755	TRUE	FALSE	-30.19999886	41.20000076	8.5	-21.70000076	-37.80000019	-2.699999809	31.00000048	NA	7.100000381	34.19999981	-36.30000019	-45.29999828	41	32.29999924	35.29999924
AK154184	FALSE	-13.52104865	-11.98659571	1.53445294	TRUE	FALSE	-26.20000076	-50.79999924	36.59999943	-40.20000076	23.89999962	-31.69999981	13.69999981	7.699999809	43.49999857	29.89999866	10.60000038	-25.39999962	48.39999962	55	25.19999886
AK154427	TRUE	-16.60964047	-15.47090578	1.138734698	TRUE	FALSE	-24.60000229	-39.10000038	-39.29999924	48.90000153	-24.60000229	-21.60000229	-20.60000038	-28.40000057	-19.59999847	-21.09999847	20.60000038	-45.20000076	-77.5	-18.20000458	-18.19999695
mKIAA1281	TRUE	-16.60964047	-12.73198345	3.877657028	TRUE	FALSE	45.70000076	70.60000038	45.69999886	51.39999866	-38.19999886	-22.59999943	5.800000191	-6.399999619	-14.80000114	-27.20000076	-54.10000134	-34.10000134	33.49999905	39.30000114	48.50000095
AK156636	FALSE	-16.60964047	-15.13943251	1.470207959	TRUE	FALSE	37.19999695	51.60000134	-45.70000076	-18.99999905	-51.30000114	17.20000076	-2.600000381	34.19999981	25.80000019	46.69999886	30.5	38.70000076	28.90000057	27	-23.80000019
AK159010	FALSE	-15.31108102	-12.78884823	2.522232788	TRUE	FALSE	18.60000229	-35.10000038	14.39999962	-52.80000114	-49.69999886	-17.49999905	-11.50000095	-2	4.900001526	-7.400001526	-25.20000076	34	-34.70000076	-40.90000057	-27.30000114
AK159017	FALSE	-15.39675921	-14.21879849	1.177960725	TRUE	FALSE	28.60000134	-21.20000076	-17.19999886	16.69999886	25.19999886	13.00000095	-19.50000048	-24.5	17.60000038	2.399999619	-28.10000038	18.5	-27.80000114	-33.10000134	13.59999847
Ube2j2	FALSE	-13.99979693	-12.77509959	1.224697338	TRUE	FALSE	-25.29999924	28.19999981	-19.10000038	23	17.10000229	-31.70000076	11	NA	-8.600000381	-10	-23.60000038	38.90000057	54.79999924	59.30000114	-19.5
AK160668	TRUE	-13.78861396	-15.40497269	-1.616358728	FALSE	TRUE	36.60000038	60.39999771	51.99999809	35	33.20000076	3.600002289	NA	6.099998474	7.599998474	36.20000076	31.20000076	7.099998474	4	6	-15.19999695
Rab8B	TRUE	-13.32779302	-14.65499173	-1.32719871	FALSE	TRUE	-64.29999924	-31.70000458	26.59999847	22.69999886	41.69999981	30.60000038	30.79999924	16.80000019	21.09999847	18.19999886	-38.20000076	-16.10000229	20.70000076	27.50000191	21.99999905
Cmtm8	FALSE	-15.88485356	-12.62766017	3.257193385	TRUE	FALSE	-39.39999771	-25.79999924	-7.599998474	-20.29999924	-25.50000191	-33.10000038	-36.30000019	20.99999952	-10.19999981	21.59999847	48.29999828	15.39999962	48.70000076	39.79999924	45.20000076
Bnip2	TRUE	-13.92742125	-12.28909101	1.63833024	TRUE	FALSE	18.19999886	41.80000114	82.39999771	57.29999924	31.80000114	-33.60000038	-29.09999943	29.39999962	27.80000019	-42.39999962	-59.19999886	-42.59999943	-38.5	-49	-20.09999943
AK162870	TRUE	-16.60964047	-15.57822041	1.031420062	TRUE	FALSE	-38.69999981	-39.39999771	-66.39999962	-55.80000114	-19.59999847	16.60000038	-11.10000038	-26.19999981	NA	35.89999962	49.79999924	42	60.39999771	61.79999924	34.10000038
AK162965	FALSE	-16.60964047	-15.4654817	1.144158772	TRUE	FALSE	46.00000143	25.70000076	18.70000076	31.70000076	56.79999924	-21	27.5	24.10000038	-13.09999943	-14.10000038	37.29999924	28.5	-40.50000095	-52.60000134	-30.79999924
Psme4	TRUE	-11.57537383	-13.6789505	-2.103576666	FALSE	TRUE	28.70000076	25.20000076	37.00000048	30.40000057	-47.49999809	-65.90000153	-49	-17.49999952	-25.00000095	-9.100000381	38.89999962	19.20000076	-21.20000076	36.59999943	31.5999999
AK163440	FALSE	-16.60964047	-12.05637307	4.553267403	TRUE	FALSE	NA	NA	NA	NA	NA	NA	NA	NA	NA	NA	NA	NA	NA	NA	NA
Smarcc2	TRUE	-14.06272181	-12.67608579	1.386636017	TRUE	FALSE	-70.79999924	-31.20000076	-34.90000153	16.09999847	13.70000076	23.10000038	47.19999886	43.99999809	31.49999857	-8.999998093	29.30000019	-22.4000001	-14.19999695	-23.20000458	NA
AK164098	FALSE	-15.58085759	-13.19823686	2.382620737	TRUE	FALSE	40.39999962	21.19999981	16.20000076	15.10000038	27.69999981	NA	6.099999428	-6.199999809	-23.59999943	26.79999924	27.79999924	-37.20000076	-15.10000229	-12.20000076	-22.00000191
Rbpj	TRUE	-12.01923339	-13.92395923	-1.90472583	FALSE	TRUE	-17.20000076	18.69999886	44.69999886	39.39999962	-15.09999847	-14.69999981	-29	-1.899999619	-64.39999771	-40.70000076	29.79999924	34.29999924	17.10000229	31.30000019	30.79999542
Dhx29	FALSE	-14.83217107	-13.44879153	1.383379539	TRUE	FALSE	-48.19999886	-42.99999905	26.50000095	-8.5	43.70000076	26.70000076	19.59999847	8.600000381	18.60000038	26.79999924	32.40000057	19.20000076	25.20000076	24.70000076	-23.29999924
AK164741	FALSE	-13.70048448	-14.89299907	-1.192514591	FALSE	TRUE	45.19999981	45.89999866	41.79999828	45.39999771	15.09999847	-26.10000229	-26.10000229	-3.5	28.29999924	-53.39999866	-18.60000229	36.5	19.59999847	37.09999943	42.5
AK164875	FALSE	-13.7010723	-15.7178533	-2.016781003	FALSE	TRUE	26.79999924	-31.29999924	-1	-17.59999943	-39.5	10.59999943	32.89999962	-8.5	-13.5	9.699999809	43.69999886	-22.70000076	-25.20000076	16.19999695	-15.70000076
Birc6	FALSE	-13.5914023	-12.58870393	1.002698373	TRUE	FALSE	31.79999542	48.99999619	40.89999962	33.30000019	41.5	-5.499999523	20.09999943	21.59999943	30.10000038	6.5	-15.60000038	-26.80000019	-10.60000229	-57.50000191	38.20000076
AK167137	FALSE	-13.68168701	-15.2785979	-1.596910893	FALSE	TRUE	50.29999828	43.09999943	38.59999943	44.39999866	55.90000057	-16.9000001	-16.39999962	20.70000029	-27.89999962	-25.30000019	-41.10000038	-56.40000153	-21.70000076	-43.69999933	-48.80000162
Plcg1	FALSE	-14.02637548	-12.47047696	1.555898515	TRUE	FALSE	-56.60000134	-24.20000076	-17.20000076	-12.59999847	-57.90000153	21.20000076	16.59999847	23	12.69999981	14.60000038	32.70000076	33	-14.29999924	-8.099998474	-21.19999695
AK169958	FALSE	-16.60964047	-13.45703001	3.152610464	TRUE	FALSE	-29.70000076	-34.79999924	-52.39999866	22.69999981	25.19999695	15.09999847	14.19999886	-7.900000572	-47.49999905	-48.49999905	-24.09999847	17.10000038	45.49999809	-27.49999857	19.60000229
AK170112	FALSE	-13.4121756	-15.47090578	-2.058730178	FALSE	TRUE	-30.70000076	-23.19999695	-40.79999924	-37.10000038	45.10000038	41.39999962	-13.10000038	19.79999924	-19.19999886	30.60000038	-26.40000057	-32.69999886	-19.20000076	-32.30000019	31.60000038
AK171960	FALSE	-14.03197233	-12.69173496	1.340237368	TRUE	FALSE	-36.79999924	-41.29999924	-50.49999809	29.89999962	-38.39999962	-26.20000172	-14.40000057	-24.89999962	4.699998856	16.79999924	21.69999886	41.40000057	29.60000229	30.89999962	16.30000114
Fam133b	FALSE	-14.04055431	-12.98711826	1.053436051	TRUE	FALSE	NA	NA	-13.29999924	-28.59999847	-21.19999886	22.5	33.30000019	26.5	-26.30000019	-20.30000067	-35.99999905	-14.20000076	12.70000076	-10.5	12.09999847
Gm5506	FALSE	-13.90339519	-10.2121476	3.691247592	TRUE	FALSE	-30.70000076	38.39999962	35.60000038	29.19999981	15.40000057	-25.70000076	-36.59999943	NA	-37.60000038	34.09999943	-15.19999886	31.90000057	44.5	30.19999838	25.20000076
AK181029	TRUE	-14.78426696	-12.63843672	2.145830237	TRUE	FALSE	NA	-7.099998474	-17.59999847	-31.19999981	-44.20000076	19.10000229	33.70000076	15.59999847	5.600002289	21.60000038	57.60000038	26.10000038	-62.30000114	-43.39999771	-30.79999924
AK181896	TRUE	-14.72690121	-13.27779724	1.449103964	TRUE	FALSE	-27.4000001	9.599998474	-50.10000134	-49.99999905	37.60000038	57.39999962	37.29999924	39.20000076	33.80000019	-34.10000038	-40	-21.19999886	11	-64.99999809	-62.39999962
Tsc2	FALSE	-13.76876668	-12.72342133	1.045345345	TRUE	FALSE	-17.09999847	-32.89999771	24.70000076	-32.20000076	35.5	17.70000076	13.09999847	5	-9	20.10000038	-33.70000076	23.20000076	25.79999924	-24.69999886	-16.59999847
AK182549	TRUE	-15.02646782	-14.01904702	1.007420792	TRUE	FALSE	-55.30000114	-52.80000114	-38.40000057	-13.09999847	84.70000076	56.89999962	-28.60000038	-19.20000029	9.200000763	15.10000038	41.29999924	-17.10000229	-51.89999866	-47.39999962	-53.79999924
AK188353	TRUE	-11.17215211	-10.07862141	1.093530709	TRUE	FALSE	-5.100006104	18.29999924	70.90000153	39.89999962	54.30000114	37	15.10000038	-15.80000019	24.0999999	52.69999886	44.20000076	42.70000076	34.09999943	-32.20000172	14.09999847
AK189470	FALSE	-15.80738292	-13.68847391	2.118909008	TRUE	FALSE	-27.30000114	-12.60000229	-14.59999847	10	29.4000001	-39.30000114	-36.90000057	-5	-35.09999943	-30.39999962	44.19999886	50.19999886	32.20000076	-32.30000019	-28.30000019
Stim1	FALSE	-15.31108102	-13.60344022	1.707640793	TRUE	FALSE	-15.09999847	-33.70000076	-21.79999924	-7.5	-22.70000076	-10.10000229	-11.69999886	7.099999428	9.200000763	15.59999847	27.10000038	-47.09999943	19.70000076	24.20000076	31.29999924
AK195979	FALSE	-16.60964047	-15.07875615	1.530884327	TRUE	FALSE	-25.30000305	27.79999924	15.70000076	27.90000153	23.89999962	46.29999828	34.69999981	-1.100000381	12.5	34.5	30.29999924	-28.69999695	-24.29999542	NA	NA
Wasf2	FALSE	-13.87060347	-12.84772279	1.022880677	TRUE	FALSE	10.60000229	28.60000134	14.69999886	20.5	-24.80000114	14.59999847	-10	12.29999924	24.80000019	23.20000029	41.5	29.69999981	-22.70000076	-21.19999695	-7
AK199756	FALSE	-16.60964047	-14.64140562	1.968234854	TRUE	FALSE	-15.59999847	-16.70000076	25.80000019	17.60000038	24.70000076	-21.09999847	-26.70000076	26.69999981	1.399999619	25.50000095	-35.80000019	-30.20000076	-43.69999886	-13.09999847	19.69999695
AK204443	FALSE	-13.97663811	-12.72487911	1.251759001	TRUE	FALSE	-46.89999771	-38.39999771	-12	-26.60000038	-30.30000019	-16.60000038	36.80000019	31.50000048	-32	32.39999962	14.70000076	11	29.70000076	22.09999943	-19.09999847
AK205379	FALSE	-16.60964047	-15.58117954	1.028460937	TRUE	FALSE	-26.10000229	-52.60000038	-52.30000114	17.70000076	21.59999943	-18.70000076	-11.29999924	29.60000038	30.30000019	16.89999962	-20.90000057	-3.100002289	-59.70000076	49.69999886	-22.29999542
AK206940	FALSE	-15.45040529	-14.07847819	1.371927101	TRUE	FALSE	-35.5	-39.60000038	-30.79999924	-25.29999924	9.099998474	NA	NA	NA	-10.19999886	-10.30000114	17.30000019	28.89999962	-14.60000229	19.10000229	-46.09999847
Naa40	FALSE	-13.72925438	-12.67645182	1.052802562	TRUE	FALSE	-47.29999924	-45.30000019	-24.70000076	19.80000019	36.5	19.70000076	22.89999962	36.90000057	-10.99999809	-19.10000038	25.10000229	-34.00000048	-17.19999695	-3.099998474	NA
Bat3	TRUE	-12.31610952	-10.85693853	1.459170987	TRUE	FALSE	-60.70000172	-28.29999924	20.09999943	45.70000076	34.60000038	33.10000038	-30.40000057	-35.20000076	14	14.60000229	51.59999847	-10.09999847	-9.099998474	-9.100002289	-13.10000229
AK211593	TRUE	-13.23722463	-11.55713714	1.680087486	TRUE	FALSE	-57.70000172	-61.79999924	-27.60000038	-25.59999847	26.20000076	-21.79999971	-24.69999981	15.60000038	19.39999866	-10.39999962	-63.70000076	-10.60000229	-61.39999962	20.49999905	17.10000229
AK212603	TRUE	-16.60964047	-14.89299907	1.716641404	TRUE	FALSE	-64.60000038	-60.60000038	-50.80000114	9.599998474	13.09999847	8.5	-1.599999428	NA	27.5	NA	-31.70000076	-6	-45.80000019	21.39999962	-47.19999886
AK213636	FALSE	-15.88485356	-13.73367308	2.151180479	TRUE	FALSE	28.80000019	-50.80000114	-41.29999924	-14.30000114	-54.70000076	-38.20000076	19.69999981	-3.000000477	34.40000057	15.20000029	-28.19999981	42.69999886	30.29999924	32.30000019	-27.5
Smad3	FALSE	-14.31998809	-13.15770983	1.16227826	TRUE	FALSE	-35.70000076	-21.10000229	37	22.39999962	36.89999962	-7.499998093	44.89999866	36.19999981	20.09999847	29.39999866	47.80000114	38.39999771	19.59999847	-21.19999695	-17.20000076
Map3k6	TRUE	-16.04515305	-14.99892192	1.046231135	TRUE	FALSE	-18.19999886	38.50000095	-62.79999924	-11	46	26.89999962	10.60000038	20.70000029	9.499998093	8.999998093	-34.19999981	-39.70000076	-31.20000076	-18.20000076	-19.09999847
AV249152	FALSE	-16.60964047	-14.89299907	1.716641404	TRUE	FALSE	47.40000057	-46.29999828	-45.10000134	-43.99999905	21.20000076	-32.10000038	-26.60000038	-34.10000038	-7.599999428	-53.50000191	-30.40000153	-27.50000095	-17.30000019	16.60000229	33.90000153
AW549877	FALSE	-13.21560546	-14.96130379	-1.745698337	FALSE	TRUE	39.59999657	42.20000076	44.70000076	22.19999886	40.39999771	26.19999695	1.099998474	11.49999905	-33.5	-54.19999981	-46.10000038	-15.20000076	-27.99999905	-38.5	12.10000229
AY358078	FALSE	-16.60964047	-15.20893023	1.400710246	TRUE	FALSE	19.80000019	39.39999962	48.29999924	45.59999943	-11.30000019	-8	2.5	NA	6.699999809	-29.40000057	-28.69999886	-29.10000038	-7.5	-56.09999847	-42.59999943
Aadat	TRUE	-16.60964047	-15.15905336	1.450587111	TRUE	FALSE	-20	53.90000057	36.80000019	-36.60000038	-38.19999981	-25.70000076	-17.89999962	-3.300001144	-7.500000954	-60.29999924	-44.19999886	-32.00000095	20.5	58.69999886	-48.80000114
Aak1	FALSE	-14.80966176	-13.25869445	1.550967309	TRUE	FALSE	38.29999924	33.79999924	-20.09999943	-47.40000153	-50.90000153	51.79999924	32.30000019	27.69999981	15.60000038	-21.10000038	-47.69999886	-24.80000067	25.10000038	33.20000076	24.19999981
Aamp	TRUE	-12.34565102	-11.20921574	1.136435281	TRUE	FALSE	30.20000076	29.29999542	-37.80000019	14	53.39999771	13.60000038	17.10000038	1.5	10.5	29.70000076	53.00000095	65.89999771	61.29999924	-41.00000143	-21.70000076
Aarsd1	FALSE	-13.42685399	-12.06056319	1.366290805	TRUE	FALSE	14.59999847	-15.20000076	18.89999962	30.70000076	44.79999828	9.100002289	13.30000019	18	-40.10000038	-21.39999866	-23.69999981	-25.10000229	-16.19999695	32.79999924	-4.099998474
Abca4	TRUE	-16.60964047	-13.67525714	2.934383339	TRUE	FALSE	-54.09999847	-52.90000153	-30	43.19999933	47.79999924	17.29999828	4.399999619	10.10000038	17.09999847	25.69999981	31.39999962	15.39999962	-12.99999905	-29.49999905	-68.5
Abca9	TRUE	-16.60964047	-14.89299907	1.716641404	TRUE	FALSE	-34.50000095	67.89999771	63.29999924	-17.10000229	55.70000076	36.00000095	-21.39999962	-26.19999886	-18.60000038	-37.60000038	-35.60000038	-24.29999924	-24.79999924	-53.40000153	-42.80000019
Abcb1b	TRUE	-13.87484938	-15.59951538	-1.724666003	FALSE	TRUE	-12.60000038	-40.50000095	-23.19999981	8.499998093	-46.09999847	-33.40000057	NA	NA	15.60000038	-20.49999905	21.99999905	61.5	40.99999905	28	32.80000114
Abcb7	FALSE	-13.68086179	-15.14664115	-1.465779357	FALSE	TRUE	NA	NA	NA	NA	NA	NA	NA	NA	NA	NA	NA	NA	NA	NA	NA
Abcd2	FALSE	-16.60964047	-15.20570645	1.403934026	TRUE	FALSE	30.10000038	47.70000076	-21.40000057	-40.10000038	27.40000057	40.89999962	-27.40000057	-29.30000019	-15.19999981	-29.10000038	54.09999847	-19.69999886	34.80000114	-29.69999981	30.59999943
Abcd3	FALSE	-13.37925119	-14.84362365	-1.464372465	FALSE	TRUE	-18.59999847	-34.29999924	23.20000076	13.60000038	20.20000029	-24.89999962	-39.20000076	-8.300000191	-38.89999962	10.39999962	24.70000076	41.20000076	57.10000038	-42.29999924	-57.69999886
Abcd4	FALSE	-14.68574787	-13.59527721	1.09047066	TRUE	FALSE	-12.59999847	20.20000076	-20.59999943	-27.30000019	44.70000076	39.5	-26	-17.10000038	-24.9000001	25.10000038	16.10000038	-13.10000038	-45.89999962	-45.5	-55
Abce1	FALSE	-10.85337532	-13.23191853	-2.378543208	FALSE	TRUE	-15.30000114	38.10000134	48.39999962	-5.099998474	9.599998474	18.5	-16.09999847	-13.80000114	9.399999619	-15.60000229	-22.20000076	29.10000038	-17.39999962	34.5	41.20000267
Mir877	TRUE	-12.24548946	-11.00833005	1.237159409	TRUE	FALSE	13.69999695	-8.100002289	-31.89999962	-61.40000153	-31.99999905	9	20.10000038	-10	-12.10000038	-35.30000019	-35.69999981	-29.80000019	7.100002289	11.1000061	-53.69999886
Abcf2	TRUE	-15.23718948	-13.35105126	1.886138218	TRUE	FALSE	-24.10000229	-44.69999981	-64.80000114	-41	20.59999847	15.20000076	15.10000038	5.5	39.20000076	36.60000038	-24.50000095	29.09999943	-39.39999962	-62	-21.10000229
Abcf3	FALSE	-14.54204463	-13.25869445	1.283350175	TRUE	FALSE	NA	-31.79999542	-43.79999924	-29.10000038	-14.69999886	-25.10000038	8.600000381	19.70000076	5.100002289	18.10000229	-35.30000019	-47	9.099998474	-51.79999924	-56.40000153
Abcg5	FALSE	-16.60964047	-14.68985432	1.919786152	TRUE	FALSE	28	-33.60000038	38.40000057	26.90000057	30.69999981	-1.5	24.39999962	-7.399999619	4.800000191	21.90000057	-23.5	-20.80000114	-37.80000019	-43	-21.20000076
Abhd12	FALSE	-14.51903882	-13.09044785	1.428590968	TRUE	FALSE	40.29999924	19.70000076	6.5	51.79999924	57.90000153	15.40000057	21.10000038	-6.5	-21.69999981	-28.80000019	-31.19999886	-44.99999809	37.89999962	26.20000076	-21.5
Abhd13	FALSE	-13.12684198	-14.55787192	-1.431029941	FALSE	TRUE	-31.30000019	41	47.70000076	28.59999943	-26.80000114	-14.70000076	11.29999924	-3	30.20000076	21.80000067	18.70000076	27.19999981	-26.09999847	-47.19999886	-51.59999847
Abhd8	FALSE	-14.84446865	-13.77010433	1.074364313	TRUE	FALSE	-18.10000229	-23.59999847	-20.69999886	-22.29999971	41.5	-17.09999847	1	6.099999428	-23.10000038	-23.10000038	39.70000076	-37	-36.89999771	-45.19999981	13.00000191
Abi3	FALSE	-16.60964047	-12.9902674	3.619373071	TRUE	FALSE	-15.69999695	19.99999905	-25.50000191	-23.09999943	22.59999943	-24.69999886	-21.80000019	-26.80000019	-30.00000095	13.5	55.49999809	15.10000229	21.39999962	58.80000019	52.29999924
Abl1	FALSE	-13.65880359	-12.07214638	1.586657211	TRUE	FALSE	-11.60000229	56.29999924	44.79999924	-15.30000114	46.5	18.40000057	9.599998474	15.99999952	30.10000038	32.70000076	-26.70000076	-12.99999809	-40.30000019	-39.89999914	-50.00000191
Ablim3	FALSE	-16.60964047	-15.10856572	1.501074751	TRUE	FALSE	-40.39999962	42.20000076	-37.80000019	20.20000076	-18.20000076	31.29999828	22.80000019	-15.5	12.30000114	14.10000038	-9.800001144	-31.5	15.80000019	-45.79999828	-51.89999962
Abr	TRUE	-14.03819627	-12.10780674	1.930389536	TRUE	FALSE	31.5	45.89999866	-32.10000038	16.09999847	-19.20000029	7.500000954	29.70000076	19.39999962	-9.700000763	22.30000019	-16.60000038	-51.20000076	-42.20000076	-24.70000076	-64.00000191
Abra	TRUE	-16.60964047	-13.79174143	2.817899047	TRUE	FALSE	-75.09999847	-58.59999847	-61.39999962	14.70000076	18.70000076	-16.90000057	-33.20000076	NA	-35.80000019	-38.20000076	-40.20000076	36.29999924	40.89999962	73.89999771	77.40000343
Abtb2	TRUE	-15.92053868	-13.97708226	1.943456415	TRUE	FALSE	47.19999886	-56.70000172	-49.19999886	-25.29999924	-36.80000019	7.5	-24.40000057	NA	28.60000038	22.79999828	28.70000076	23.09999847	-62.10000038	-21.10000038	15.10000038
Acaa2	TRUE	-13.87221349	-12.71175507	1.160458421	TRUE	FALSE	-36.20000076	-49.89999866	47.39999866	68.20000076	48.20000172	12.19999886	-4.5	22.69999981	24.5	5.500000954	34.60000038	41.70000076	16.30000114	-43.49999905	-39.90000057
Acaca	TRUE	-14.70179777	-12.67301027	2.0287875	TRUE	FALSE	17.70000076	46.20000076	69.5	-37.49999905	44.39999962	-36.30000019	-26.30000019	-22.30000019	30.10000038	53.40000153	46.79999924	31.10000038	38.79999924	47.89999962	-32.10000038
Acadm	FALSE	-12.13703694	-14.38108475	-2.244047809	FALSE	TRUE	-39.70000076	-43.59999943	24.29999924	23.60000229	11.5	-34.60000038	-18.29999971	10.5	12.09999847	39.49999905	-36.5	10.10000229	43.20000076	39.40000057	-15.10000229
Acd	FALSE	-14.23530804	-13.03393969	1.201368353	TRUE	FALSE	-11.20000458	-12.6000061	-12.59999847	-32.70000172	-47.79999828	13.60000229	20.30000019	18.39999962	7.5	-18.60000038	-27.10000038	15.60000229	-41.20000076	-36.60000038	-24.19999695
Cnnm3	FALSE	-14.58473605	-13.48422466	1.100511392	TRUE	FALSE	-10.09999847	-21.69999695	-16.19999886	23.09999943	20.60000229	-18.59999847	-10.5	4.699999809	18.5	20.80000019	14.10000229	23.20000076	49.5	-34.79999924	-37.70000076
Acin1	TRUE	-12.38138739	-11.14186119	1.239526207	TRUE	FALSE	-45.29999733	-65.20000076	-53.79999924	38.89999962	54.89999771	-9.100002289	14.20000076	37.70000076	-16.69999886	34.39999962	-47.30000114	25.69999886	-21.80000067	-14.70000076	31.80000114
Aco1	FALSE	-13.57143348	-12.45517361	1.116259874	TRUE	FALSE	49.29999924	-29.20000076	-21.60000038	-16.10000229	9.100002289	19.70000076	17.60000229	-25.5	-36.10000038	13.19999886	-36.20000076	-33.20000076	-45.09999847	-27.80000114	-27.20000076
Acot1	FALSE	-13.95897095	-12.78320446	1.175766491	TRUE	FALSE	-43.79999924	-42.89999962	24.59999943	-10	59.20000076	-4.5	7.5	7.600000381	-11.69999886	-22.09999847	34.10000038	23.79999828	11.80000019	16.59999847	-13.70000076
Acot7	FALSE	-13.66376255	-11.2980365	2.365726046	TRUE	FALSE	21.20000076	-19.19999695	-18.79999542	-31.39999962	-21.19999981	9.100000381	35.29999924	8.600000381	8.600000381	24.70000076	-20.09999847	-31.90000057	-55.30000114	-9.099998474	-11
Acp1	FALSE	-15.55022468	-12.87381122	2.676413453	TRUE	FALSE	-38.30000019	18.59999847	-11.99999809	15.60000038	38.29999924	47.79999924	23.49999905	9.600000858	3.300000191	21.89999962	31.00000095	24.20000076	19.70000076	-14.09999847	22.20000076
Acp6	TRUE	-11.99290309	-13.69123347	-1.698330381	FALSE	TRUE	-15.70000458	-24.79999924	-28.80000114	24.70000076	-43.29999828	-73.5	-47.99999809	19.4000001	42.50000095	38.70000076	39.20000076	61.60000086	51.79999924	-37.89999962	20.20000076
Acpl2	FALSE	-15.39675921	-14.11442405	1.282335166	TRUE	FALSE	13.19999886	-57.29999924	-42.89999962	-31.80000019	-50	-53.69999886	27	-2.600000381	-7.899999619	28.5	44.20000076	39.70000076	41.10000038	-32.29999924	19.19999886
Ing4	TRUE	-13.95911355	-12.3363601	1.622753457	TRUE	FALSE	NA	-38.89999771	-54.19999886	-45.80000019	64.10000086	72.60000038	6.5	11.5	13.60000038	8.100002289	21.69999886	-43.79999924	-4	-13.09999847	7.100006104
Acsl5	TRUE	-15.9877272	-14.38837924	1.599347963	TRUE	FALSE	-23.60000038	-23.30000019	-10.5	31.90000057	52.70000172	6	41.69999886	NA	23.5999999	19.10000038	-19.20000076	-12.09999847	-27.30000114	-63.10000038	-25.10000038
Acss1	TRUE	-14.0734416	-15.5162306	-1.442789004	FALSE	TRUE	-25.49999905	28.30000114	-23.89999962	-25.49999905	-58.39999771	-51.39999962	9.699999809	22.19999981	4.699999809	-9.499998093	63.40000153	65.40000153	40.80000019	28.5999999	-25.89999962
Acta1	FALSE	-16.60964047	-10.87096107	5.738679404	TRUE	FALSE	-27.29999542	-22.20000076	-58.90000153	-5.599999428	7.5	17.59999847	12.30000019	8.300000191	18.60000038	7.100000381	-36.80000019	16.70000076	-35.90000057	40.80000019	31.29999924
AK080187	FALSE	-16.60964047	-7.855815255	8.75382522	TRUE	FALSE	-25.10000038	-38.19999933	-25.30000114	32.80000114	16.09999847	-43.49999905	10.09999943	5.900001526	-31.09999943	-21.09999943	44.09999943	-25.60000038	34.10000038	-47.90000153	-35.69999981
Actb	TRUE	-7.486664185	-6.200391008	1.286273177	TRUE	FALSE	-23.10000134	20.10000229	11.60000229	NA	61.29999924	44.40000153	32.00000048	-18.59999847	-6.200000763	-19.60000038	30.10000038	-19.89999962	-28.30000114	-15.59999847	9.5
Actc1	TRUE	-16.60964047	-7.447161012	9.162479463	TRUE	FALSE	-61.30000114	-17.80000114	25.70000172	17.69999886	24.59999847	29.20000076	16.10000086	-15.30000019	-27.59999943	-46.70000172	-28.79999924	-9.099998474	-31.79999924	-49.99999809	-23.70000076
Actg2	FALSE	-16.60964047	-14.17819122	2.431449253	TRUE	FALSE	21.19999695	-29.50000191	47.99999905	29.89999962	21.70000076	18.60000038	33.39999962	6	33.79999924	33.39999962	26.69999981	50.39999962	27.20000076	-16.19999695	-17.69999695
Actn2	FALSE	-15.88485356	-12.11802565	3.76682791	TRUE	FALSE	-17.60000229	-52.19999886	-51.19999886	-33.50000095	37.69999981	41.70000076	18.80000019	-16.00000048	-8.100000381	-13.00000095	22.79999924	-10.59999847	24.69999695	3.599998474	-32.00000095
Actn4	FALSE	-11.78116176	-10.30855919	1.472602572	TRUE	FALSE	-11.09999847	30.30000019	-26.29999924	21.60000038	23.69999886	5.5	-8.399999619	23.30000019	35.39999962	28.89999962	46.79999924	29.80000019	33.99999905	-33.49999905	-29.40000153
Actr1b	FALSE	-12.42316657	-11.24803914	1.175127437	TRUE	FALSE	17.19999695	-17.19999695	39	19.59999847	27.39999866	29.59999943	8.600000381	-22.40000057	-17.79999924	-21.69999886	35.20000076	-18.80000114	28.29999924	-22.10000038	-18.60000038
Actr5	TRUE	-15.55022468	-14.43460917	1.115615505	TRUE	FALSE	45.29999828	24.79999924	-15.59999847	39.70000076	-34	17.60000229	12.49999809	21.99999952	32.69999933	-35.70000076	38.09999943	-79.49999809	-16.20000076	-24.20000076	12.09999847
Actr6	FALSE	-13.99400967	-15.33437221	-1.340362544	FALSE	TRUE	-35.10000038	-23.19999886	-25.09999847	-27.5	20.00000191	30.29999924	27.19999886	4.100000381	-19.30000019	17.10000038	43.79999924	50.90000153	23.80000114	22.20000076	29.30000114
Acvr2b	FALSE	-14.72690121	-12.29394565	2.432955563	TRUE	FALSE	-48.09999943	-53.09999943	-41.00000095	-23.59999847	26.30000019	-24.09999943	-15.19999981	-8.099999428	40.39999962	17.99999905	36.29999924	-32.19999933	-38.99999857	39.39999962	-14.10000229
Acvrl1	TRUE	-16.60964047	-12.67861628	3.931024196	TRUE	FALSE	-47.39999962	-61.29999924	-25.59999847	-34.20000076	-16.39999962	27.59999847	45.19999886	26.39999962	19.80000019	-15.60000038	-31.69999981	-14.09999847	-15.20000076	24.79999924	-27.80000019
Adam12	FALSE	-16.60964047	-13.67173949	2.937900982	TRUE	FALSE	16.60000229	-9.600002289	5.099998474	-14.69999695	-11.10000229	29.5	35.10000038	29	12.30000114	19.80000019	30	21.60000038	-20.69999886	35.70000076	51.89999866
Adam15	FALSE	-14.72690121	-12.36010234	2.366798872	TRUE	FALSE	-50.90000153	-41.89999962	-21.60000229	-36	-25.69999981	21.10000038	-10	24.69999981	25.69999981	-10.10000229	18.70000076	16.69999981	-31.89999962	-45.09999943	-34.19999981
Adam19	FALSE	-14.26851406	-13.21774249	1.050771572	TRUE	FALSE	32.69999695	24.69999695	-11.09999847	-17.59999847	-53.09999847	-41.20000076	22.39999962	-18.69999981	-39.40000057	-38.20000076	28.60000038	43.69999886	18.10000038	20.70000076	-14.19999695
Adam23	FALSE	-13.30737697	-15.11835483	-1.810977862	FALSE	TRUE	-20.20000458	-22.80000305	-20.39999962	33.5	45.20000076	43.80000114	-25.69999981	-4.699999809	-6.300000191	3.600000381	37	36.39999962	55.20000172	47.79999924	45.89999962
Adamts1	FALSE	-16.60964047	-11.98953786	4.620102611	TRUE	FALSE	34.39999962	41.19999981	-9.599998474	24.19999695	14.09999847	12.70000076	-10.59999847	6.799999237	5.299999237	50.70000172	30.40000057	36.49999905	-30.89999962	-17.60000229	-14.60000229
Adamts12	FALSE	-16.60964047	-15.39690383	1.212736645	TRUE	FALSE	-55.60000134	-49.59999847	21.29999971	12.59999847	-38.99999905	36.89999962	-23.50000191	-13.49999905	23.20000076	8.800000668	20.10000038	14.60000229	-58.60000229	-50.79999924	-13.5
Adamts15	TRUE	-15.9467667	-13.89224838	2.054518313	TRUE	FALSE	47.49999809	60.90000153	18.10000229	14.10000229	-25.39999962	-34.30000114	18.99999905	-8.600002289	6.5	16.20000076	68.59999847	-7.899999619	-13.59999847	-26.29999924	-27.29999542
Adamts17	FALSE	-16.60964047	-12.63200719	3.977633282	TRUE	FALSE	14.10000229	-22	-35.29999924	22.20000076	-32.70000076	-24	10.29999924	7.100000381	10.90000153	19.39999914	39.20000076	11.60000038	16.60000229	-13.60000229	24.79999828
Adamts18	FALSE	-16.60964047	-14.60240977	2.0072307	TRUE	FALSE	-49.29999924	-45.40000153	-16.19999886	-5.399999619	-36.30000019	21.80000019	29.50000095	15.50000095	11.99999905	32.40000057	24.59999847	23.19999981	33.79999924	50.70000076	-29.20000076
Adamts19	FALSE	-16.60964047	-15.10856572	1.501074751	TRUE	FALSE	-50.79999828	-45.89999866	-37.79999924	53.80000114	53.79999924	-17.90000057	30.00000048	NA	13.29999971	33.29999924	47.70000076	-28.70000076	11.70000076	26.19999886	23.60000038
Adamts2	TRUE	-16.60964047	-13.90248201	2.707158467	TRUE	FALSE	-44.39999962	-63.40000153	-12.19999695	-12.10000229	25.20000076	-32.00000095	-36.19999981	-13.09999943	-6.700000763	19.80000019	23.10000038	18.69999981	59.79999924	-46.39999962	-48.69999886
Adamts20	TRUE	-16.60964047	-14.74818664	1.861453833	TRUE	FALSE	16.60000229	-28.19999981	-16.70000076	-3.599998474	24.80000067	-22.60000038	8.400000095	-36.19999886	31.80000019	22.60000038	45.89999962	-44	-74.39999866	-60.39999676	-46.70000076
Adamts3	FALSE	-16.60964047	-14.81753123	1.792109248	TRUE	FALSE	-41.39999962	26.30000019	49.30000114	16.00000191	43.40000153	34.09999943	26.80000019	0.899999619	24.5	38.70000076	30.60000038	-27.39999962	24.70000076	-59.79999924	-45.89999962
Adamts4	TRUE	-16.60964047	-15.31912344	1.290517039	TRUE	FALSE	-10.59999847	-20.19999695	-66.39999962	-68.19999981	31.60000229	28.60000038	-14.60000038	-15.10000038	28.59999847	-37.79999828	-39.89999866	-39.29999924	15.59999847	22.70000458	-15.19999886
Adamts9	FALSE	-14.95566622	-13.83388844	1.121777777	TRUE	FALSE	-9.099998474	-32.79999924	-19.60000229	10.09999847	11.09999847	8	24.29999828	-28.89999962	9.399999619	-7.300000191	-14.10000038	7.699999809	-36.80000019	27.60000229	14.10000229
Adamtsl2	TRUE	-16.60964047	-14.82636312	1.783277356	TRUE	FALSE	-38.99999905	-25.69999981	-36.70000076	-50.80000114	51.39999962	52.89999962	37.79999924	16.29999971	19.9000001	11.70000076	-15.59999847	-13.80000019	-31	-49.29999924	-62.19999886
Adarb1	FALSE	-15.05328755	-13.77565918	1.277628376	TRUE	FALSE	-30	-22.09999847	35.80000019	-18.29999828	55.80000114	8.399999619	7.300000191	5.600000381	-9.700000763	-44.70000076	-13.60000229	43.39999962	-53.70000076	-52.89999962	-26.80000114
Adat1	FALSE	-15.16965416	-13.79394891	1.37570525	TRUE	FALSE	-20.19999695	-56.60000134	-43.19999886	-15.60000038	24.10000038	23.99999809	11.99999809	4	-10.09999847	7	18.19999695	5.200000763	23.50000191	46.39999962	53.79999828
Adck2	FALSE	-15.74271394	-14.62059756	1.122116385	TRUE	FALSE	-14.20000076	-23.20000076	16.5999999	-35.60000038	14.20000076	12.5	-20.0999999	-0.699999809	38.29999924	43.29999924	32.39999962	23.80000114	-23.29999924	23.79999924	-24.10000038
Adck5	FALSE	-15.39675921	-14.03230878	1.364450433	TRUE	FALSE	-21.19999695	54.00000143	18.60000229	38.79999924	42.5	34.90000057	39.10000038	17.5	19.10000038	11.99999809	-25.19999981	-52.50000095	-41.50000095	25.29999542	-17.29999924
Adcy4	FALSE	-16.60964047	-12.90705443	3.702586042	TRUE	FALSE	-47.79999924	-53.80000114	-35.09999943	-37.59999943	-32.70000458	31.39999962	24.9000001	29.89999962	29	-16.60000038	25.30000114	28.69999981	-39.79999924	-17.19999695	-9.599998474
Adcy5	FALSE	-16.60964047	-13.88213498	2.727505497	TRUE	FALSE	-28	-27.30000114	15.60000229	19.19999886	25	41.30000019	27.90000057	30.59999943	-11.39999962	-9	-13.49999809	11.10000038	-34.90000057	43.69999886	50.70000076
Adcy6	FALSE	-15.88485356	-13.38005433	2.504799228	TRUE	FALSE	-32.29999924	33.40000057	28.40000057	-7.099998474	27.69999695	37.30000019	36.40000057	33.30000019	21.09999847	-16.70000076	18.09999847	52.89999866	-40.70000076	-30.79999924	-41.89999771
Adcy7	FALSE	-16.60964047	-15.4410443	1.168596175	TRUE	FALSE	-22.10000229	12.10000229	12.60000229	-56.10000134	45	34.70000076	41.10000038	22.60000038	20.90000057	27.19999886	-49.39999962	-29.30000019	27.60000229	43.19999886	-42.69999933
Adcy8	FALSE	-16.60964047	-15.15905336	1.450587111	TRUE	FALSE	17.70000076	23.79999924	-12.59999847	-24.30000019	33.79999924	8.699998856	36.49999905	34.70000076	14.90000057	16.80000067	28.19999981	-10.69999981	-16.5	16.20000076	27.10000229
Adcyap1r1	FALSE	-16.60964047	-13.83715998	2.772480498	TRUE	FALSE	-50.39999962	-25.10000134	-25.59999943	-19.90000057	-25.39999962	20.40000057	19.60000038	34.60000038	37.30000019	18.0999999	18.20000076	11.60000229	-39	-38.20000076	-39.30000114
Add1	FALSE	-12.40288102	-11.14718437	1.255696647	TRUE	FALSE	-13.49999905	53.70000076	34.20000029	27.59999943	42.39999962	-25.89999962	10.49999809	26.79999924	23.5	-32.20000076	32.49999905	23.99999905	39.09999943	-28.50000191	-33.10000134
Add2	FALSE	-16.60964047	-15.42360107	1.186039407	TRUE	FALSE	-28.80000114	30.70000076	-27.20000076	-12.60000038	-41.30000019	17.89999962	9.700000286	23.09999943	27.40000057	36.30000019	30.9000001	-23.69999981	44.39999866	39.29999924	40.29999924
Add3	FALSE	-13.21603755	-11.3291945	1.886843042	TRUE	FALSE	48.10000038	39.39999771	16.20000076	-9	20.30000019	52.20000076	24.69999886	-17.5	-33.30000019	-6.800000191	-35.10000038	30.09999943	23.00000191	-33.29999924	-37.20000076
Adh1	TRUE	-16.60964047	-14.40040934	2.209231137	TRUE	FALSE	-34.29999924	-66.30000019	-58.80000114	-22.69999886	-21.70000076	-8	-31.90000057	NA	30	26.5	45.80000114	-14.09999847	31.20000172	57.29999924	-43.20000076
Adh6b	TRUE	-16.60964047	-15.58117954	1.028460937	TRUE	FALSE	-43.89999962	-75.49999809	-41.69999933	-35.60000086	20.09999847	33.29999924	22.80000067	14.4000001	-16.10000038	29.10000038	27.30000114	40.30000019	39.89999962	61.29999924	-42.69999886
Adm	FALSE	-16.60964047	-15.03295053	1.576689942	TRUE	FALSE	-35.29999924	-33.80000114	-11.5	13.59999847	29.40000057	13.59999847	-27.89999962	NA	15.70000076	30.60000229	42.29999924	39.29999924	43.70000076	-29.20000076	-21.29999924
Adora1	FALSE	-16.60964047	-15.108998	1.500642479	TRUE	FALSE	30.10000038	49.50000143	-20.80000019	36	38.80000019	-23.10000229	21.29999971	20.70000029	9.199999809	4.600002289	-6.499998093	16.09999943	-42.80000019	-54.19999886	-28.70000076
Adprh	FALSE	-12.82501024	-11.49974138	1.325268857	TRUE	FALSE	42.29999924	-48.5	-38.80000019	50.89999962	43.49999809	-22.10000229	-9.600000381	8.100000381	33.10000038	46.79999924	21.70000076	27.70000076	13	26.20000076	34.30000305
Adprhl2	TRUE	-15.56410317	-13.79432374	1.769779428	TRUE	FALSE	-12.09999847	9.099998474	12.09999847	65.89999962	43.30000019	-18.59999847	-27.09999943	11.30000019	3	-22.09999847	-47.80000305	-47.90000057	34.19999981	37.69999981	42.09999943
Parp3	FALSE	-15.9556757	-14.89299907	1.062676635	TRUE	FALSE	-42.19999886	-24.79999924	-38.29999924	17.10000229	43.20000076	30.10000038	-19.09999847	-14.60000038	-29.50000095	-40.50000095	43.89999962	28.80000114	6	28.09999943	-32.70000076
Adra1a	TRUE	-16.60964047	-15.05122798	1.558412496	TRUE	FALSE	-23.20000076	39.99999905	31	12.20000076	-9.199999809	27.60000038	30.10000038	15.09999943	51.19999838	49.79999828	64.89999962	20.19999886	-22.20000076	-53.09999847	-73.09999847
Adrb3	TRUE	-13.94218776	-15.84413641	-1.901948651	FALSE	TRUE	31	39.69999886	25.79999542	29.20000076	60.29999924	24.09999847	6.499999046	-9.100000858	-15.99999809	2.5	45.39999771	26.30000114	23.79999924	10.1000061	-11.09999847
Adrbk1	TRUE	-14.03712495	-12.6815689	1.355556049	TRUE	FALSE	-34.29999542	-50.69999886	-67.39999771	-52.30000114	-49.89999962	44.80000114	7.100000381	34.90000057	35.60000038	28.80000019	-20.30000019	-10.09999847	29.20000076	-51.29999924	-49.90000153
Adrm1	FALSE	-15.16965416	-13.32460987	1.845044295	TRUE	FALSE	-24.10000229	-18.70000076	-41.99999905	-26.39999866	39	-30.59999943	-21.5999999	-10.19999981	-14.30000019	-12.10000229	-21.59999847	13.49999905	-13.70000076	-38.10000038	-15.69999886
Adsl	FALSE	-12.71606791	-11.62354549	1.092522424	TRUE	FALSE	-28.10000086	-22.60000229	40.60000038	12.10000038	23.09999847	-14.80000114	-21.09999847	-40.49999857	-16.30000019	-41	-30.69999981	20.09999847	15.70000076	28.20000076	18.20000076
Adss	TRUE	-11.99812063	-13.00174063	-1.003620001	FALSE	TRUE	34.70000458	34.10000038	55.39999771	-25.10000229	-16.59999847	-19.59999847	-9.800001144	26.40000057	22.90000057	NA	-27.39999962	-25.00000191	-18.99999905	-66.00000191	-68.00000191
Adssl1	TRUE	-15.38027192	-13.74078234	1.639489581	TRUE	FALSE	-40.39999962	31.60000038	13.60000229	24	-50.79999924	-32.19999981	15.20000076	-16.90000057	17.00000048	63.29999924	66.90000153	-48.29999924	-35.69999886	-41.29999542	NA
Aebp1	FALSE	-16.60964047	-13.49828533	3.111355144	TRUE	FALSE	-35.00000095	-26.60000038	-30.80000019	44.80000114	29.80000114	-24.39999914	21.19999981	NA	29.5	-44.60000038	-45.79999924	-24.79999924	-31.29999924	23.69999981	-23.29999542
Aebp2	TRUE	-12.12761024	-13.51504001	-1.387429773	FALSE	TRUE	78	81.5	-36.70000172	-21.70000076	-21.39999962	-26.80000114	-15.5	21.9000001	-28.19999981	-27	-20.19999695	34.19999695	33.70000172	40.80000019	49.49999809
Aes	TRUE	-11.41256292	-12.63172121	-1.219158293	FALSE	TRUE	-50.39999771	-51.99999619	-92.59999847	-47.29999924	11.59999847	31.20000076	31.10000038	19.4000001	35.60000038	33.80000114	-20.79999924	NA	NA	-41.10000038	-39.79999924
Afap1l1	TRUE	-15.39675921	-12.23023402	3.16652519	TRUE	FALSE	-23.50000191	-61.39999962	37.70000076	44.39999962	57	23.40000057	28	23.40000057	38.50000095	-12.60000038	-16.5	25.19999981	-48.10000038	-52.90000153	-49.79999924
AK158196	TRUE	-16.60964047	-15.29669435	1.312946127	TRUE	FALSE	-64.00000191	-51.29999924	-51.69999886	-41.49999905	27.10000038	27.30000114	24.5999999	34.70000076	20.19999886	21.09999943	35.00000095	-14.39999962	41.39999962	32.09999943	-16.30000114
Aff1	TRUE	-12.61254686	-13.91817909	-1.30563223	FALSE	TRUE	55.40000153	60.19999886	45.79999924	43.60000038	36.79999924	24.10000038	-7.5	-45.69999886	-42.99999857	11.10000229	-27	17.10000229	9.599998474	-28.79999924	-39.89999771
Aff2	FALSE	-16.60964047	-15.12415393	1.485486547	TRUE	FALSE	NA	NA	NA	NA	NA	NA	NA	NA	NA	NA	NA	NA	NA	NA	NA
Aff3	TRUE	-15.02646782	-13.48315798	1.543309841	TRUE	FALSE	-41.10000038	-41.69999981	14.60000229	43.20000076	43.70000076	31.60000038	5.599999428	-21.10000038	-11.5999999	19.70000076	52.79999924	60.5	38.89999962	8.099998474	16
Afp	TRUE	-16.60964047	-13.6020997	3.007540774	TRUE	FALSE	-64.89999771	-66.90000153	-62.29999924	73.99999857	88.09999847	20.09999847	48.39999866	5.5	2.800000191	28.59999943	-43.69999886	-57.19999886	-50.5	-61.80000019	-43.49999809
Aftph	FALSE	-13.68015731	-14.70418199	-1.024024683	FALSE	TRUE	-17.70000076	-36.5	-26.20000076	27.69999886	47.39999866	17.10000038	-26.50000095	2.299999237	NA	-12.20000076	-22.69999981	21.89999962	26.59999943	-20.09999847	-16.19999981
Agap1	TRUE	-13.64538697	-12.50339355	1.141993424	TRUE	FALSE	45.70000076	52.29999828	16.69999886	64.40000153	62.29999924	30.70000029	15.70000029	-26.40000057	-9.5	6.100000381	41.90000057	23.60000038	-48.79999924	-37.79999924	-30.10000134
Agap3	TRUE	-14.43530106	-13.27379601	1.16150505	TRUE	FALSE	17.19999695	-27.80000067	-64.80000114	-43.70000076	-35.89999962	-10.10000038	40.80000019	40.30000019	-16.20000076	12.99999809	30.30000019	33.69999981	-25.09999943	-47.80000114	-17.19999695
Ager	FALSE	-16.60964047	-13.5194287	3.090211776	TRUE	FALSE	-29.29999542	-40.70000076	-42.79999924	-29.60000038	24.59999847	28.69999981	-9.099999428	18.59999847	18.10000038	-30.30000019	-28.69999981	18.10000229	-30.89999962	-12.59999847	21.70000076
Agpat1	FALSE	-14.94944568	-13.87481941	1.074626276	TRUE	FALSE	-29.29999542	-40.70000076	-42.5	-24.50000095	35	-14.19999981	-26.59999847	16.5	34.39999962	-33.60000038	-31.60000038	18.10000229	-30.30000114	-12.59999847	21.70000076
Agps	TRUE	-12.59648019	-13.8622673	-1.265787115	FALSE	TRUE	65.80000114	49.59999943	24.79999924	38.20000076	41.20000076	-26.59999943	5	8	-29.39999962	-12.5	-22.70000076	42.29999828	43.60000038	-32.79999924	-23.19999695
Agtr1a	FALSE	-16.60964047	-14.96174011	1.64790036	TRUE	FALSE	-41.19999981	-42.79999924	43.70000172	39.20000076	56.70000172	14.19999886	-26.5	-43.20000076	-9.200000763	-20.69999981	21.10000229	-26.39999962	28.70000172	-26.09999943	-47.10000134
Ahcyl1	TRUE	-12.58377785	-13.96914729	-1.385369432	FALSE	TRUE	NA	-21.30000305	-25.79999924	-20.20000076	56.5	19.69999981	6	7.5	-3	16	13.10000229	24.60000038	20.60000038	-61.89999962	-25.49999905
Ahdc1	FALSE	-14.51903882	-12.43515602	2.083882796	TRUE	FALSE	16.20000076	27.70000076	5	11.09999847	-41.19999981	-5.399999619	3.700000286	NA	5	-10.59999847	7.5	23.70000458	19.60000229	-44.39999962	-26.20000076
Ahi1	TRUE	-14.5745648	-13.44574235	1.128822452	TRUE	FALSE	30.20000076	49.50000381	-27.60000038	-37.5	40.59999943	-9.100002289	10.89999962	36.10000038	28.40000057	16.09999847	35.70000076	38.20000076	-61.49999809	-58.90000153	-13.60000229
Ahnak	FALSE	-13.3050921	-10.55265172	2.75244037	TRUE	FALSE	5	9.099998474	18.70000076	38.79999924	-26.70000076	-42.49999809	6	NA	-26.10000038	-26.60000229	-27.60000229	9.099998474	-7.400001526	-43.5	-56.89999771
Ahnak2	FALSE	-14.65612956	-15.85384566	-1.197716101	FALSE	TRUE	10.00000191	-50.20000076	-9	-8.100002289	35.60000038	12.59999943	20.69999981	-16.5	-10	-10.59999847	10.20000076	-27.80000019	-45.59999943	-36.80000305	-13.1000061
Ahr	FALSE	-15.02646782	-16.13012868	-1.103660863	FALSE	TRUE	15.99999905	-7.700000763	-15.20000076	4.600000381	54.70000172	29.30000114	22.09999943	21.5	-32.70000076	-27	-52.70000076	-12.70000076	25.20000076	27.99999905	33.20000076
Ahrr	TRUE	-16.60964047	-15.40497269	1.204667781	TRUE	FALSE	-64.60000229	-46.29999924	-34.00000095	13.59999847	16.99999809	14.10000038	15.20000076	-18.30000019	24.80000019	-18.69999886	-22.70000076	-43.30000114	-41.79999924	-67.19999981	24.19999695
Ahsa1	FALSE	-13.53998659	-11.64682663	1.89315996	TRUE	FALSE	11.10000229	-38.60000038	-29.30000019	50.20000172	32.80000019	46.69999886	31.90000057	-22.79999924	-3.899999619	-28.59999847	-35.60000038	NA	NA	NA	-9.5
Aif1l	FALSE	-14.85331551	-12.2253149	2.628000613	TRUE	FALSE	38.39999962	44.10000038	46.60000038	-19.20000076	29.69999886	47.10000038	33.89999962	25.10000086	27.69999981	18.5	20.10000038	54.00000095	-57.80000114	-57.89999962	-39.39999771
Aig1	TRUE	-15.10075334	-14.05874231	1.042011028	TRUE	FALSE	-25.69999981	-54.10000134	43.20000076	15.10000038	36.39999962	17.79999924	4.399999619	NA	-7.5	17.40000057	35.09999943	-48.5	-35.5	33.30000114	-62.19999981
Aim1	FALSE	-16.60964047	-14.65477073	1.954869746	TRUE	FALSE	11.70000076	45.79999924	21.10000038	19.39999962	13	-22.5	20.69999981	-22.69999981	-26.60000038	39.39999962	20.70000076	37.99999905	29.29999924	21.70000076	-47.89999962
Aim2	FALSE	-14.520478	-16.12579776	-1.60531976	FALSE	TRUE	-20.60000229	-30.79999924	3.5	30.80000114	33.60000038	-12.69999886	NA	NA	NA	NA	-50.70000172	-58.80000114	-44.19999981	38.70000076	38.70000458
Aimp2	FALSE	-12.93855255	-11.24960013	1.688952418	TRUE	FALSE	-20.20000076	38.19999886	-26.60000038	-28.70000076	40	14.60000038	27.0999999	30.99999905	29.89999962	-13.30000019	-25.9000001	-14.69999886	-20.69999886	26.29999924	32.70000076
Aip	TRUE	-13.99131876	-12.87381122	1.117507532	TRUE	FALSE	-27.29999542	-23.19999695	18.70000076	26.60000038	-14.40000057	6.300000191	16.60000038	5.900000572	-7.100000381	-18.10000229	-50.29999924	-12.09999847	14.5	-18.20000076	-76.00000191
Airn	FALSE	-16.60964047	-14.84950809	1.760132384	TRUE	FALSE	-52.90000153	-51.69999886	-29.99999905	38.5	31.20000076	37.5	-14.5999999	7	35.29999924	22.4000001	-26.39999962	25.70000076	NA	NA	-26.10000038
Ajap1	TRUE	-16.60964047	-13.07814727	3.531493208	TRUE	FALSE	21.60000229	21.60000229	-21.60000038	-22.80000019	-26.30000019	-31.30000019	16.59999847	7.999999046	15.90000057	12.50000095	-24.90000057	-27.20000076	29.49999809	55.30000114	-60.09999847
Ak4	TRUE	-11.64465791	-14.44548467	-2.80082676	FALSE	TRUE	40	-36.00000095	20.20000076	15.19999886	-40.19999886	-28.60000038	-27.69999981	-32.69999981	-33.40000057	-23.5	-46.89999962	-54.39999866	-37.70000076	71.59999847	43.69999981
Ak5	TRUE	-16.60964047	-14.75023519	1.85940528	TRUE	FALSE	-89.69999695	-75.89999866	-42.60000038	57.29999924	31.20000076	15.69999981	13.00000048	20.39999962	23.59999943	-13.90000057	-9.500000954	11.10000038	19.70000076	70.39999771	27.20000076
Akap13	FALSE	-14.25595983	-12.72450291	1.53145692	TRUE	FALSE	42.39999866	-26.80000114	-20.60000038	-28.40000057	15.09999847	-12.00000095	-35.10000038	-39.39999962	25.90000057	41.69999981	44.79999828	-49.89999866	-40.20000076	-37.10000038	-37.39999962
Palm2	FALSE	-14.02206476	-11.03338562	2.988679143	TRUE	FALSE	-31.29999542	31.79999924	-14.49999905	-25.20000076	-29.20000076	27.30000019	18.80000019	NA	-33.79999924	-28.79999971	12.5	26.60000038	53.00000095	-41.79999924	-41.20000076
Akap5	FALSE	-15.76749243	-12.81366069	2.953831743	TRUE	FALSE	-42.89999771	-44.40000153	-24.09999943	19.30000019	-51.89999962	13.60000038	-12.59999847	14.80000019	24.89999962	-23.5	43.90000153	33.79999924	50.89999962	30.79999924	11.09999847
Akap9	FALSE	-13.79524414	-12.40094249	1.394301644	TRUE	FALSE	-23.20000076	-36.39999771	10.59999847	-19.80000114	-11.90000153	-10.40000057	3.300000191	13.19999981	5.100000381	-21.09999943	-31.19999886	-24.30000067	-15.09999847	-33.60000038	-32.10000038
Akd2	FALSE	-14.06272181	-12.7219357	1.340786104	TRUE	FALSE	-35.60000038	-44.99999905	58.5	-14.60000038	-12.99999809	-2.100000381	10.69999981	41.90000057	40.90000057	52.10000038	34.30000019	31.50000191	-25.70000076	-23.29999542	-19.59999847
Akna	FALSE	-15.5719064	-14.42133491	1.150571494	TRUE	FALSE	-43.19999886	-27.20000076	-8.5	41.10000038	49.09999847	NA	33.5	30.89999962	0	-9.5	-17.59999847	-36.19999981	38.70000076	46.29999924	46.09999943
Akr1a4	TRUE	-11.11307498	-9.908280167	1.20479481	TRUE	FALSE	13.19999695	28.19999981	69.50000191	48.69999886	-24.80000114	-8.600000381	-8.499998093	6.100000381	7.399999619	22.69999886	46.09999943	33.30000114	85.59999847	-31.29999924	-18.19999695
Akr1b3	FALSE	-15.88485356	-14.39788472	1.48696884	TRUE	FALSE	27.90000057	45.20000076	35.00000095	-31.19999981	-42.89999962	51.79999924	55.59999847	32.39999962	21.5	29.69999886	-54.39999962	-31.70000076	-47.30000114	-43.40000057	-26.30000019
Akr1b8	FALSE	-14.5745648	-12.44258796	2.131976841	TRUE	FALSE	35.80000019	44.10000038	20.49999905	12.59999847	-35.30000114	9.200000763	19.89999962	30.80000114	-11.50000095	-48.20000076	-54.79999924	-23.59999943	-40.39999962	-16.70000076	36.09999943
Akr1e1	TRUE	-13.25842277	-14.51151704	-1.253094271	FALSE	TRUE	-57.70000172	-38.70000076	-28.39999866	-32.90000057	-43.09999943	35.90000057	28.40000057	30.50000095	5.099998474	6	-13.20000076	-42.39999962	-58.40000153	-63.79999924	-41.20000076
Akr7a5	FALSE	-13.80559272	-12.24842527	1.557167457	TRUE	FALSE	36.60000038	16.10000229	-15.59999847	12.10000038	44.20000076	31	23.30000019	28.10000038	27.60000038	-21.79999971	-17.49999905	-28.10000038	-27.19999981	-30.39999962	-12.59999847
Akt1	FALSE	-13.12684198	-11.16027452	1.966567465	TRUE	FALSE	-38.09999943	-52.29999924	-38	-59.69999981	-34.30000162	35.60000038	39.20000076	31.60000038	24	37.20000076	29.40000057	-13.9000001	-23.59999943	-44.39999771	NA
Akt1s1	TRUE	-14.82006175	-13.73338274	1.086679011	TRUE	FALSE	-34.79999542	15.09999847	21.79999924	-22.89999962	-26.5	-41.40000057	-15.89999962	21.4000001	40.90000057	40.40000057	-26.19999981	-71.79999828	-48.99999809	17.70000076	13.10000229
Alad	FALSE	-13.24798298	-12.19706467	1.05091831	TRUE	FALSE	NA	-14.19999695	-31.79999924	-24.70000076	-28.40000057	37.4000001	-14.0999999	22.4000001	6.199998856	22.89999962	48.89999866	-23.89999962	-39.49999905	57.20000172	-51.50000191
Alas1	FALSE	-14.38246753	-13.25869445	1.123773079	TRUE	FALSE	-42.39999962	-41.89999962	-17.20000076	5.599998474	28.40000057	42.70000076	28.69999981	28.09999943	-7.100000381	30.39999962	47.29999924	-21.10000038	-38.70000076	-11	-24.79999924
Alas2	FALSE	-16.60964047	-15.33906575	1.270574727	TRUE	FALSE	NA	NA	NA	NA	NA	NA	NA	NA	NA	NA	NA	NA	NA	NA	NA
Alcam	TRUE	-16.60964047	-14.1487176	2.460922879	TRUE	FALSE	-65.5	-41.89999771	17.10000229	17.09999943	44.20000076	-24.89999962	21.59999943	10.00000095	-16.69999981	-45.09999943	19.10000038	20.5	39	27.60000038	20.09999847
Aldh1a2	TRUE	-15.46023599	-9.985833183	5.474402811	TRUE	FALSE	67.39999962	66.5	50.20000172	43.19999933	-31.10000038	-15.5	-13.10000229	-36.69999981	-40.29999924	-49.29999828	-26.20000076	23.70000076	-29.79999924	-19.29999971	7.600002289
Aldh1a3	TRUE	-16.60964047	-11.97226938	4.637371094	TRUE	FALSE	-25.20000076	-25.30000019	66.00000191	35.70000076	29	32.60000038	18.19999886	25.90000057	27.10000038	-37.70000076	-39.20000076	54.90000057	27.5	48.69999886	20.80000019
Aldh3b2	TRUE	-16.60964047	-14.87078435	1.738856121	TRUE	FALSE	-11.59999847	-21.20000076	-32.70000172	41.30000019	34.5	35.30000019	17.60000038	29.89999962	-33	-19.60000038	29.80000019	-52.30000114	-72.00000191	-36.30000019	-16.59999943
Aldh6a1	FALSE	-13.93016065	-15.25196052	-1.321799875	FALSE	TRUE	-29.20000076	-13.20000076	-37.39999962	30.30000019	-30.59999847	-20.09999943	25.90000057	26.69999981	21.09999943	8.999998093	50.30000114	51.80000114	32.90000153	-39.09999943	-11.79999924
Aldh7a1	TRUE	-12.93558752	-11.86531206	1.070275456	TRUE	FALSE	72.30000305	72.70000267	33.60000038	-26.39999962	38	42.20000076	14.90000057	17.5	10.50000095	-48.59999847	-37.20000076	-33.19999981	-20.69999981	-27.10000229	-50.90000057
Aldoa	FALSE	-9.7323547	-8.696277823	1.036076877	TRUE	FALSE	-49.80000114	-58.29999924	NA	15.60000038	-22.69999981	-10.89999962	-16.20000076	43.99999905	33.69999981	5	-18.09999847	29.89999962	42.99999619	43.49999809	20.20000076
Aldoart1	FALSE	-16.60964047	-15.15905336	1.450587111	TRUE	FALSE	18.30000114	22.70000076	-49.10000038	-26.30000019	-27.10000038	-18.5	12	1.400000095	-8.300000191	NA	-28.00000191	-15.69999981	21	17.59999943	2.700000763
Alg10b	FALSE	-15.39675921	-14.25765625	1.139102959	TRUE	FALSE	-55.19999886	-34.19999981	-28	9.999999046	-48.29999924	-43.20000076	-10.99999905	-6.100002289	6.600002289	31.60000038	59.79999924	56.30000114	23.70000076	20.10000229	18.60000229
Alg13	FALSE	-10.98229678	-13.79136414	-2.809067354	FALSE	TRUE	NA	NA	NA	NA	NA	NA	NA	NA	NA	NA	NA	NA	NA	NA	NA
Alg3	TRUE	-14.19049774	-12.54571902	1.644778716	TRUE	FALSE	-22.69999695	35.39999962	-62.29999924	-59.89999771	31.30000019	10	-11.60000038	-2.5	16.00000048	-14.69999886	-48.89999962	6.5	6.099998474	-63.29999924	-67.00000191
Alg6	TRUE	-14.49903294	-15.52807375	-1.029040813	FALSE	TRUE	23.00000048	75.90000153	70.20000076	38.20000076	-67.00000191	-58.40000153	-26.59999943	26.50000095	-38.09999847	-31.29999924	34.50000095	-13.09999847	18.70000076	60.20000172	56.30000114
Alkbh6	TRUE	-14.33440558	-12.85958404	1.474821544	TRUE	FALSE	-16.19999695	-17.10000229	7	-24.29999924	39.79999924	31.39999962	-5.400000095	28.80000019	-14.20000029	-22	-20.60000229	-28.60000038	-63.40000153	-58.19999981	-10.59999847
Alpk2	FALSE	-16.60964047	-13.03927392	3.570366553	TRUE	FALSE	-22.10000038	-33.70000029	33.19999886	10	23.30000019	-12.60000038	6.199999809	-35.30000019	-21.80000019	13.60000038	15.69999695	25.59999943	24.89999962	27.89999962	30.20000076
Alpk3	FALSE	-14.59827656	-13.56261422	1.035662338	TRUE	FALSE	-14.5	43.79999924	-55.79999924	-37.20000076	-23.39999771	-58.50000095	7.700000763	7.5	15.79999924	31	-59.40000057	34.60000038	14.80000114	57.19999886	44.29999924
Alx1	FALSE	-16.60964047	-13.13197097	3.477669508	TRUE	FALSE	20.20000076	27.80000019	24.29999924	-17.20000076	41	-19.60000038	35.39999962	29.5	-16.79999924	28.19999981	35.60000038	9	-25.79999924	-26.20000076	-51.49999809
Alx3	TRUE	-16.60964047	-13.12921766	3.480422816	TRUE	FALSE	-40.90000153	-63.80000019	-59.40000153	-30.39999962	-35.69999886	28.90000057	41.10000038	38.70000076	17.5999999	12.5	-33.10000038	-25.19999981	22	41.39999962	-31.30000114
Alx4	FALSE	-16.60964047	-12.70963925	3.90000122	TRUE	FALSE	-35.40000057	30.60000038	-21	-40.60000038	18.10000038	44.20000076	50.30000114	27.69999981	-9.700000763	33.20000076	48.89999771	39.99999905	20.70000076	-22.20000076	-30.80000305
Ambp	FALSE	-16.60964047	-14.5334918	2.076148679	TRUE	FALSE	14.10000229	37.39999771	36.20000076	12.10000229	39.29999924	-42.10000038	5.5	10.00000095	36.39999962	33.60000038	38.40000057	24.10000038	-36.89999962	-49.90000153	-46.79999924
Amd2	FALSE	-14.65456554	-15.75838321	-1.103817671	FALSE	TRUE	11.60000038	-24.10000229	-14.29999924	35.19999886	19.69999695	-18.90000057	-19.20000029	9	16.10000038	19.59999847	22.59999847	9.600002289	45.20000076	45.40000153	-21.79999924
Amdhd1	FALSE	-16.60964047	-15.42414394	1.185496539	TRUE	FALSE	-22.70000076	-48.5	-22.80000114	50.10000038	47.49999809	24.30000019	24.10000038	23.60000038	-19.79999924	-19.09999943	-20.20000076	9.5	-42.5	-40.60000038	-52.20000172
Amfr	TRUE	-14.14025306	-12.60610998	1.534143085	TRUE	FALSE	-37.20000076	37.80000019	68.10000038	54.89999962	32.99999905	42.39999962	37.20000076	-21.9000001	6.100000381	-4.700000763	41.99999809	27.39999962	25.20000076	18.19999695	-32.39999771
Ammecr1	FALSE	-14.47454762	-13.33044595	1.144101665	TRUE	FALSE	NA	NA	NA	NA	NA	NA	NA	NA	NA	NA	NA	NA	NA	NA	NA
Amot	FALSE	-14.84446865	-12.81516672	2.029301923	TRUE	FALSE	NA	NA	NA	NA	NA	NA	NA	NA	NA	NA	NA	NA	NA	NA	NA
Amotl1	FALSE	-14.2732049	-11.63996369	2.633241205	TRUE	FALSE	-28.30000019	19.79999924	15.60000229	-22.19999886	-22.60000038	41.89999866	34.5	26.89999962	13.10000038	-27.19999981	53.30000114	29.80000114	-18.49999905	-45.29999924	-34.79999924
Ampd2	FALSE	-14.72690121	-13.04635379	1.680547416	TRUE	FALSE	-32.29999924	49.19999886	23.10000038	-38.10000038	33.59999847	39.20000076	38.59999943	46.70000076	-38.80000019	5.799999237	33.79999924	32.49999905	-38.60000038	-36.70000076	-20.70000076
Anapc10	FALSE	-12.56504817	-14.92367222	-2.358624051	FALSE	TRUE	-15.30000114	38.10000134	48.39999962	-5.099998474	9.599998474	18.5	-16.09999847	-13.80000114	9.399999619	-15.60000229	-22.20000076	29.10000038	-17.39999962	34.5	41.20000267
Anapc2	FALSE	-13.53582907	-11.53803107	1.997797992	TRUE	FALSE	12.1000061	29.19999695	43.60000038	53.39999771	-44.10000038	7.999998093	-20.60000038	-15.5	23.20000076	-27.10000038	-39.70000076	-30.89999962	-25.90000057	-30.29999924	-47.70000172
Anapc4	TRUE	-13.56920359	-12.18749619	1.381707397	TRUE	FALSE	-44.79999924	-53.70000076	-66.89999962	-33.10000038	-21.69999981	-26.49999905	NA	10.80000019	14.09999943	20.59999943	33.00000191	56.39999962	39.5	10.09999847	23
Anapc5	FALSE	-12.01045121	-10.8311363	1.179314903	TRUE	FALSE	33.79999924	-33.5	25.70000076	49.30000114	50.30000114	-43.79999924	-10.30000019	NA	-24.50000095	20.70000076	30.89999962	10	37.10000038	10.69999886	16.09999847
Anapc7	FALSE	-13.80200856	-12.56986837	1.232140186	TRUE	FALSE	-22.70000076	8.599998474	-35.39999962	42.80000114	32.60000038	-12.90000057	6.400000572	16.5999999	21	15.49999809	-20.09999847	-24.20000076	32.89999962	37	16.09999847
Angpt2	FALSE	-16.60964047	-14.28255925	2.327081227	TRUE	FALSE	-33.29999924	-27.19999695	-27.19999695	-47.49999619	-46.30000114	-7.699999809	-8.699999809	-19.60000038	18	22	24.39999962	13.70000076	-13.09999847	-30.30000305	-28.30000305
Angptl1	FALSE	-16.60964047	-15.39690383	1.212736645	TRUE	FALSE	-27.80000019	11.09999847	19.20000076	20.00000095	49.19999886	24.59999847	-13.69999981	NA	12.90000057	-6.199999809	33.99999905	20.10000229	27.80000019	-47.19999838	-24.39999962
Angptl2	FALSE	-16.60964047	-13.47258188	3.137058591	TRUE	FALSE	-12.09999847	-13.10000229	-21.20000076	-12.60000038	-28.29999924	-36.80000019	-6.100000381	23.30000019	27.89999962	4	21.10000229	-35.99999905	-51.00000191	-22.29999924	-14.09999847
Angptl6	FALSE	-15.7101469	-14.16347572	1.546671184	TRUE	FALSE	-18.20000458	-26.20000458	-40.49999905	31.69999981	38.30000019	36.09999943	-1.5	1.600000381	5.399999619	-18.10000038	-34.20000076	-28.59999847	-37.39999962	-40.49999905	23.79999924
Ank3	FALSE	-14.47454762	-12.02652454	2.448023077	TRUE	FALSE	-27.29999924	-36.39999771	-25.80000114	17.10000229	-41.60000038	-27.30000114	-26.89999962	7.999999523	36.70000076	40.40000057	23.39999962	-31.9000001	33.90000057	55.89999771	41.20000076
Ankhd1	FALSE	-12.79558368	-13.810966	-1.015382314	FALSE	TRUE	-34.29999924	-37.50000095	-41.79999924	-56.30000114	-19.09999847	NA	-30.50000095	-22.69999981	NA	18.10000229	24.70000076	13.10000038	-21.20000458	-8.100006104	NA
Ankrd1	FALSE	-16.60964047	-10.32455639	6.285084084	TRUE	FALSE	-17.10000038	33.89999962	-18.79999924	-34.89999771	-39.89999771	-26.29999924	-8.700000763	5.800001144	16.30000067	18.99999905	27.10000038	38.80000019	9.600002289	-25.69999981	-27.80000114
Ankrd12	FALSE	-14.07028033	-15.11821626	-1.04793593	FALSE	TRUE	16.09999847	-12.09999847	22.30000019	29.70000458	27.70000076	53.50000095	-22.30000019	15.69999981	-25.90000057	-57.40000153	-21.50000191	-14.10000229	32.80000019	24	25.29999924
Ankrd13a	TRUE	-13.20492659	-12.09425073	1.110675859	TRUE	FALSE	-35.80000114	-45.29999924	27	44.69999886	39.19999886	17.80000114	-10.49999809	10.60000038	-11.49999809	-5	-34.39999962	-43.79999924	-31.00000095	-67.80000114	-29.49999905
Ankrd13b	FALSE	-15.39675921	-13.55677948	1.839979737	TRUE	FALSE	-52.79999924	17.49999809	17.20000076	16.10000229	-19.59999847	30.30000114	32.70000172	-9.499999046	-6	-10.09999847	13.69999886	-32	36.70000076	31.69999886	-17.20000076
Ankrd17	FALSE	-11.66353795	-13.39989544	-1.736357492	FALSE	TRUE	43.79999924	44.29999924	39.10000038	32.29999924	-7.099998474	4.399999619	13.60000038	33.19999981	15.60000038	29.70000076	34.39999962	33.10000038	47.19999886	10.39999962	31.79999924
Ankrd28	FALSE	-13.52542962	-14.83341327	-1.307983647	FALSE	TRUE	-21.29999924	15.60000229	38.89999962	29.50000143	27.60000086	21.39999866	-16.49999809	-15.70000076	-8	NA	49.49999809	55.89999771	13.10000229	-50.80000114	-25.70000076
Ankrd33b	FALSE	-16.60964047	-15.15905336	1.450587111	TRUE	FALSE	-37.20000076	35.59999943	28.40000057	-22.20000076	22.70000076	28.40000057	22.80000019	-14.10000038	-27.09999847	-13.20000076	38	21	13.20000076	29.80000114	50.69999981
Ankrd37	FALSE	-15.02646782	-13.88850531	1.137962509	TRUE	FALSE	-46.29999924	-26.20000076	37.79999924	-41.5	-47.09999847	-19.10000229	-16.10000038	-20.70000029	-30.39999962	-23.80000019	35.40000057	-31.20000076	28.79999924	-38.39999962	-57.40000153
Ankrd50	TRUE	-13.88921488	-12.66164774	1.227567136	TRUE	FALSE	50.59999847	-51.69999886	-27.70000076	43.40000057	65.90000153	42.19999981	-25.60000038	28.19999886	30.10000038	-39.69999886	-39.10000038	39.80000019	-44	-33.00000191	17.70000076
Ankrd52	FALSE	-16.60964047	-14.92367222	1.685968255	TRUE	FALSE	-53.69999886	-56.90000153	25.79999924	-16.79999924	-9.900000572	29.50000048	39.30000019	40.20000076	-6.399999619	7.5	-16.09999847	-23.90000057	-45.59999943	-20.19999695	-2
Ankrd54	FALSE	-15.16965416	-13.79588012	1.373774041	TRUE	FALSE	-34.39999771	-54.89999866	-36.70000076	-50.80000114	-42.79999828	-24.5	-23.0999999	27	13.49999809	25.10000038	22.09999943	-14.00000095	43.5	-38.5	-26.10000229
Anks1	FALSE	-14.99281954	-13.72746953	1.265350009	TRUE	FALSE	42.29999924	42.60000038	36.20000076	33.60000038	33.89999962	15.69999886	-13.09999847	-38.5	-27.69999838	15.10000229	25.60000229	12.59999847	35	-20.19999886	20.20000076
Anks3	FALSE	-15.32713843	-13.67448271	1.652655723	TRUE	FALSE	-44.79999924	-19.19999695	-24.89999962	-26.89999866	28	33.69999886	-8.299999237	-22.5	-23.5	23.49999809	16.20000076	17.60000229	-27.19999695	-12.09999847	7.599998474
Anks6	FALSE	-16.60964047	-14.89299907	1.716641404	TRUE	FALSE	-41.20000076	41.69999886	33.20000458	-23.10000229	25.20000076	-3.599998474	-48.59999943	-38.50000095	9.900000572	11.59999847	35.49999905	8.800000191	24.20000076	-21.70000076	-40.89999962
Anln	TRUE	-11.28704753	-13.97778849	-2.69074096	FALSE	TRUE	-47.20000076	37.20000076	-58.29999924	-62.40000153	-64.40000057	-17.99999809	-22.09999847	-47.79999828	14.00000095	28.60000038	22.69999695	-9.599998474	8.099998474	47.39999771	69
Ano1	FALSE	-16.60964047	-13.93284704	2.67679343	TRUE	FALSE	37.89999962	-30.19999981	35.40000057	36.19999981	-40.70000076	13.60000229	7.5	4.500000954	5.099998474	23.20000076	58.20000172	30.29999924	-27.20000076	-31.59999943	NA
Ano10	TRUE	-15.88485356	-13.96912764	1.915725919	TRUE	FALSE	-43.39999962	-59.80000019	-37.10000038	-37.90000057	65.39999962	42.09999943	38.29999924	12.40000057	-4	-27.10000038	-65.40000153	-53.70000172	-43.39999962	50.59999847	13.30000114
Ano4	FALSE	-16.60964047	-14.91698612	1.692654353	TRUE	FALSE	23.09999943	42.80000019	49.29999924	47.79999828	-37.29999924	33.69999886	33.09999943	NA	-0.700000286	-23.80000019	-37.70000076	-38.10000038	-38.79999924	-40.20000076	-36.70000076
Ano6	TRUE	-15.29784352	-13.05866741	2.239176117	TRUE	FALSE	29.30000019	-20.20000076	10.09999847	19.19999695	25.20000076	12.10000229	-38.79999924	-27.69999981	-30.89999962	-15.40000057	22.60000038	14.49999809	29.70000076	62.40000057	-20.70000076
Ano8	FALSE	-15.88485356	-14.50375364	1.381099918	TRUE	FALSE	-18.10000229	-23.59999847	-34.39999962	4.700000763	39.39999962	-12.59999847	-18	-21.20000076	-24.10000038	17.09999847	25.89999866	-42.5	-29.70000076	-45.19999981	-16
Anp32a	FALSE	-12.85428517	-11.73936661	1.114918565	TRUE	FALSE	11	-20.69999695	-35.30000114	-27.20000076	21.70000076	39.70000076	34.30000019	30.30000019	-6.100000381	21.70000076	17.10000229	15.60000038	24.80000019	33.10000038	-21.20000076
Anpep	TRUE	-16.0880868	-14.37112323	1.71696357	TRUE	FALSE	-15.20000076	15.70000076	-29.70000076	-26.70000076	39.40000153	9.100000381	-19.40000057	3.5	10.99999809	-19.60000038	61.39999771	62.39999771	49.29999924	-33.60000038	-63.79999924
Tem8	FALSE	-16.60964047	-14.70488384	1.90475663	TRUE	FALSE	-24.79999924	44.09999943	33.29999924	-11.10000229	-25.60000038	26.79999828	35.60000038	34.79999924	1.600000381	5.5	-42.30000019	-43.30000114	30.00000095	-26.29999924	-32.79999924
Antxr2	TRUE	-16.60964047	-14.17913606	2.430504416	TRUE	FALSE	44.70000458	32.80000114	14.10000038	-29.90000057	-37	-37.5	-28.80000019	2.099999905	-3.800000191	-19.30000019	20.30000114	57.10000134	60.10000134	-21.10000038	-21.69999886
Anxa2	FALSE	-14.72690121	-8.938346232	5.788554976	TRUE	FALSE	-50	-47.80000114	42.09999943	-17.20000076	41.79999924	17.59999847	33.40000057	-17.40000057	-24.90000057	-26.5	59.39999962	36.80000019	-31.60000038	53.89999771	40.59999943
Anxa3	TRUE	-15.39675921	-12.59150241	2.8052568	TRUE	FALSE	-41.49999809	38	-11.30000019	26.30000114	24.80000019	35.99999905	41	1.5	9.900000572	-10.60000038	-15.69999886	50.19999886	-26.69999886	-32.20000172	-81
Anxa5	TRUE	-13.00363251	-10.70812495	2.295507552	TRUE	FALSE	-70.39999962	45.30000114	-14.10000229	14.60000229	-16.49999809	-41.29999924	-41.79999924	-17.39999962	-25.60000038	-20.69999981	-10.10000229	9.5	30.79999542	-43.70000076	-49.5
Anxa6	FALSE	-13.22147037	-10.67500687	2.546463503	TRUE	FALSE	42.69999981	22.40000153	41.40000153	25.80000019	-47.20000076	-14.60000038	-2.899999619	-22.40000057	-15.19999981	-5	-54.99999809	-31.09999943	-40.20000076	22.69999695	32.89999771
Ap1b1	FALSE	-13.7391622	-12.61409612	1.125066076	TRUE	FALSE	-47.80000114	-52.89999866	47.29999924	24.09999943	30.29999924	42.60000038	-24.5	-17.69999981	-3	32.30000019	-24.30000114	-31.39999771	-15.20000076	-30.89999962	-38.60000038
Ap1g2	FALSE	-15.42751122	-13.9581378	1.469373427	TRUE	FALSE	-11.09999847	-17.69999695	46.20000076	54.99999809	44.10000038	-21.60000038	-36.20000076	45.29999924	30.10000134	23.19999981	-48.10000038	-28.60000038	-10.60000229	-59.79999924	-51.69999886
Ap1m1	FALSE	-13.02105548	-11.84037641	1.180679065	TRUE	FALSE	-18.20000076	48.80000019	50.20000076	-29.30000114	-46.80000114	-26.39999771	NA	7.199999809	-28.29999924	-1.399999619	-29.20000076	-12.99999809	18.19999981	-10.59999847	-9.099998474
Ap1s1	FALSE	-14.10808008	-11.99608074	2.111999338	TRUE	FALSE	-30.29999924	21.20000076	-9.099998474	-20.4000001	-30.79999924	38	43.79999924	42.89999962	14.19999981	-13.10000038	17.89999962	32	42.20000076	-22.5999999	-8.399999619
Ap1s2	FALSE	-15.80738292	-14.56738967	1.239993248	TRUE	FALSE	NA	NA	NA	NA	NA	NA	NA	NA	NA	NA	NA	NA	NA	NA	NA
Ap1s3	TRUE	-15.39675921	-13.85268692	1.544072294	TRUE	FALSE	22.60000229	20.60000038	-11.99999809	48.80000114	56.70000076	-23.29999971	-20.29999971	13	8.300001144	-50.20000172	-61.5	-16.70000076	-20.69999981	-44.89999866	-50.89999962
Ap2s1	FALSE	-13.38020597	-11.36059831	2.019607661	TRUE	FALSE	32.5	37.5	-37.20000076	45.69999886	47.30000114	34.30000114	8.699999809	-23.90000057	-29.09999847	-30.70000076	-36.50000095	-28.29999924	-16.19999695	-2.5	-21.70000458
Ap3b1	FALSE	-12.244787	-13.44634084	-1.201553841	FALSE	TRUE	22.89999962	40.50000095	35.50000095	-29.20000172	-33.69999981	13.10000038	10.60000038	10.60000038	-19.59999943	-38.29999924	-54.79999924	-31.79999924	18.90000057	28.5	51.19999886
Ap3s1	FALSE	-15.82515819	-14.79722744	1.027930752	TRUE	FALSE	14.19999695	28.30000019	23.59999943	25.60000038	25.39999866	-37.20000076	9.900000572	3.900001526	0.699999809	10.59999847	29.10000038	25.59999943	-17.09999847	-28.70000076	-25.70000076
Apba2	FALSE	-15.02646782	-12.55022504	2.476242778	TRUE	FALSE	-31.70000076	57.39999962	43.49999905	21.99999905	7.200000763	-30.90000057	-29.89999962	NA	-21	21.09999943	28.70000076	26.60000038	8.599998474	-46.60000038	-51.79999924
Apba3	TRUE	-15.31642918	-13.63654682	1.679882366	TRUE	FALSE	-18.70000076	-25.60000038	-30.50000191	-56.80000114	-41.29999924	18.60000229	13.10000229	18.59999847	-12.40000057	-19.70000076	-27.59999847	-44.40000057	-61.5	NA	-20.20000458
Apbb1	FALSE	-14.72690121	-12.33578606	2.391115143	TRUE	FALSE	-23.69999981	-50.20000076	-45.79999924	9.300000191	30.39999962	6.100002289	-8.400001526	19.89999962	3.800000191	-5	11.59999847	-32.39999962	NA	-31.70000076	-32.79999924
Apbb1ip	FALSE	-16.60964047	-15.28475817	1.324882307	TRUE	FALSE	14.10000038	-18.80000114	42.09999847	22.5	34.99999905	12.60000038	14.90000057	15.39999962	24.0999999	-43.29999828	-45.70000076	15.59999847	-30.29999924	-18.20000076	-28.20000076
Apc2	FALSE	-16.60964047	-13.99107141	2.618569066	TRUE	FALSE	-21.80000305	-45.19999933	-49.29999924	-54.69999886	-36.20000076	34.40000057	21.79999924	21.89999962	-5	14.60000229	41	42.40000057	-31.70000076	-23.09999943	-10.10000229
Apcdd1	TRUE	-14.72690121	-10.41692814	4.309973068	TRUE	FALSE	-9.900000095	64	62.40000153	17.60000229	-12.10000229	-12.49999809	11	-20.40000057	-34.20000076	7.099998474	-19.10000229	-33.69999695	-12.19999695	-29.69999981	-38.69999933
Apeh	FALSE	-14.65549889	-13.03371146	1.621787427	TRUE	FALSE	-29.29999542	-44.89999771	-55.20000172	-32.10000038	-19.09999847	38.89999962	40.59999943	-26.39999962	-6.600000381	8.100002289	23.30000114	52.90000057	25.69999981	20.79999924	-20.70000076
Aph1a	FALSE	-16.06642581	-14.70345272	1.362973086	TRUE	FALSE	21.80000019	44.70000076	-51.39999962	48.20000172	38.79999924	31.40000057	22.69999886	25.59999847	15	-15.10000038	28.60000038	56.00000095	30.80000114	-55.49999809	-59.59999657
Apitd1	TRUE	-14.4915438	-12.98922059	1.502323211	TRUE	FALSE	-42.29999924	-59.10000038	-31.39999962	-42.89999962	-37.79999924	-15.20000076	21.19999981	NA	-18.80000019	16.29999971	14.60000038	13.10000038	19.69999886	-60.20000172	-50.50000191
Apln	FALSE	-16.60964047	-13.45476509	3.154875383	TRUE	FALSE	NA	NA	NA	NA	NA	NA	NA	NA	NA	NA	NA	NA	NA	NA	NA
Aplnr	FALSE	-16.60964047	-10.69817645	5.911464023	TRUE	FALSE	-21.29999924	16.09999847	16.19999695	-32.30000114	-25.10000229	9.5	13.19999886	5.000000954	-19	14.59999847	35.40000057	26.69999981	-21.10000038	-30.39999962	-17.10000229
Apoa1	FALSE	-16.60964047	-14.36333898	2.246301493	TRUE	FALSE	20.69999886	20.20000076	-32.59999943	20.60000229	-35	-7.800000191	-10.5	34.80000019	32.60000038	26.60000134	-13	-10.09999847	-39.89999771	-41.89999771	25.50000191
Apoa2	TRUE	-16.60964047	-14.89299907	1.716641404	TRUE	FALSE	-10.5	-11.09999847	-64.80000019	-79.09999847	48.79999828	31.20000458	-17	-32.60000038	-21.10000038	19.59999847	-49.39999962	-47.20000076	22.19999695	12.1000061	-18.10000229
Apob	FALSE	-16.60964047	-15.46604896	1.143591513	TRUE	FALSE	58.30000114	46.29999924	-21.00000048	-34.10000038	-49.09999847	-30.30000114	-19.39999962	6.299999237	-12.20000076	-8.100000381	19.39999962	40.29999924	-44.99999905	-36.60000038	-20.19999695
Apobec2	TRUE	-14.31746992	-12.87587712	1.441592792	TRUE	FALSE	-32	43.09999847	-43.70000076	-32.30000019	28.30000019	8.099998474	15.70000029	-13.50000095	-20.80000019	-47.79999924	-42.60000038	43.30000019	59.79999924	65.20000076	63.80000067
Apobec3	TRUE	-12.24462434	-14.40097694	-2.156352603	FALSE	TRUE	-37.39999962	-20.19999886	24.79999924	-19.5999999	30.80000114	19.10000038	-11.99999809	-27.79999828	-29.70000076	-22.59999847	-19.10000229	37.70000076	60.9000001	37.29999542	23.70000076
Apoc1	TRUE	-11.98419949	-15.37947283	-3.395273348	FALSE	TRUE	53.5	51.79999924	22.19999886	-34.40000057	-22.09999943	-36.49999905	20	44.29999924	44.09999943	-59.90000153	-64	-49.49999619	NA	NA	NA
Apold1	TRUE	-16.60964047	-15.26503942	1.344601055	TRUE	FALSE	19.70000076	39.59999943	20.19999886	-17.69999981	42.90000057	36.79999924	28.80000019	-37.29999924	-46.59999847	-25.69999981	-61.90000153	-63.50000191	-43.70000076	-23.60000229	28.59999943
Apom	TRUE	-15.4327602	-14.34432057	1.088439628	TRUE	FALSE	-60.70000172	-28.29999924	-3	45.70000076	34.60000038	28.20000458	18.09999847	-22.80000019	14.10000229	4	51.59999847	-11.59999847	-9.099998474	8.5	-14.5
App	TRUE	-13.58987484	-10.9841311	2.605743737	TRUE	FALSE	-33.29999542	-106.2999992	-57.69999886	-32.30000114	41.10000038	58.49999809	47.5	-3.700000763	23.29999924	-11.19999886	-16.79999971	-37.19999886	31.40000057	38.89999962	-19.20000076
Aptx	TRUE	-14.5745648	-13.44364482	1.130919985	TRUE	FALSE	-77.39999866	-77.5	27.59999847	41.19999886	44.59999943	25.30000114	33.29999924	32.29999924	25.30000019	10.60000038	-34.60000086	48.39999866	65.80000019	64.39999962	-42.89999771
Aqp1	FALSE	-16.60964047	-14.50071172	2.108928753	TRUE	FALSE	-30.60000134	32.70000076	26.29999924	29.29999924	-28.79999924	NA	39.20000076	NA	2.399999619	-4.200000763	-27.89999962	-29.20000076	-41.20000076	-38.30000019	-36.29999924
Aqp3	FALSE	-14.61375255	-15.73583852	-1.122085973	FALSE	TRUE	-31.29999542	11.1000061	50.69999886	45.39999962	59.90000153	40.39999962	24.5	19.69999981	-18.60000038	13.60000038	30.90000057	20.09999847	-31.00000095	-45.09999943	NA
Aqp4	TRUE	-16.60964047	-15.11030114	1.49933933	TRUE	FALSE	-41.39999962	64.50000095	48.49999905	47.29999924	-41.60000038	-32.79999924	-40	-3.800001144	3.499999046	-47.29999924	-49.79999924	-19.20000076	-17.00000048	33	27.39999962
Aqp8	TRUE	-16.60964047	-15.0777215	1.531918977	TRUE	FALSE	37.39999914	55.70000172	-61.50000095	-35.20000076	36.70000076	16.10000038	-8.399999619	22.80000019	4.799999237	-13.09999847	28.79999924	12.70000076	31.80000019	29.80000114	51
Arap1	FALSE	-15.49804467	-14.36272118	1.135323494	TRUE	FALSE	36.49999905	-52.79999924	-21.70000029	-8.600002289	19.09999943	32.20000172	-21.59999847	24.10000038	-25.60000038	-28.89999962	25.29999828	53.79999924	55.80000019	23.30000114	-18.19999695
Arap2	FALSE	-13.76876668	-15.21239762	-1.443630941	FALSE	TRUE	-15	-46.79999924	-24.29999924	-19.20000076	-18.20000076	NA	11.69999886	22.90000057	3.900000572	-18.29999924	-26.99999905	-46.19999886	-58.90000153	-37.39999962	-44.80000114
Arap3	TRUE	-16.60964047	-11.80832731	4.801313163	TRUE	FALSE	-9.099998474	-25	-43.0999999	-72.5	-45.30000019	26.19999886	23.80000019	-15.4000001	-25.19999981	23.60000038	-40.20000076	-29.10000229	-32.10000038	-69.00000095	26.5
Arc	FALSE	-13.66557724	-15.36708742	-1.701510179	FALSE	TRUE	-35.60000038	52.10000038	27.79999924	10.09999847	34.40000153	-19.10000038	-31.29999828	-36.90000057	-20.30000019	28.20000076	34.79999924	13.09999847	7.100000381	17.29999924	31.5
Arcn1	TRUE	-12.67121811	-11.65016941	1.0210487	TRUE	FALSE	-18.20000076	-29.79999924	-28.80000114	31.39999962	63.09999847	19.30000019	34.30000019	9.400000572	28.10000038	62.00000095	-30.09999847	-53.90000153	-58.29999924	-38.39999962	-61.89999771
Arf1	FALSE	-12.91890657	-11.57109606	1.347810508	TRUE	FALSE	46.00000143	19.69999695	-13.79999924	39.39999962	39.29999924	-27.19999981	-19.80000019	-25.60000038	29.89999962	16.40000057	41.39999962	17.5	-34.10000038	-35.89999962	-43.79999924
Arf5	FALSE	-15.14538506	-12.91280835	2.232576715	TRUE	FALSE	-27.59999943	20.10000038	-7.400000572	-45.70000076	43.20000076	13.60000038	24.89999914	27.09999943	3.199999809	29.10000038	22.59999847	-25	-54.5	-24.20000076	-53.30000114
Arfgap1	TRUE	-14.42489521	-12.82306373	1.601831481	TRUE	FALSE	-31.00000095	-51.89999962	-49.90000153	-16.59999847	-30.90000057	-20.30000019	5.5	-20.5	37.10000038	44.39999866	24.99999905	71.30000114	54.69999886	-37.49999905	23.20000076
Arfgap2	FALSE	-14.91153104	-13.43029621	1.481234825	TRUE	FALSE	NA	13.19999695	48.80000114	-27.19999981	23.69999886	29.20000076	34.20000076	5.5	-9.5	-5	25.20000458	27.20000076	43.70000076	30.30000019	-17.20000076
Arfgap3	FALSE	-15.07066353	-12.97801069	2.092652839	TRUE	FALSE	31.80000114	50.90000153	-45.50000143	-39.80000019	-25.10000038	28.19999981	20.19999981	35.10000038	38.29999924	28.70000076	-31.20000076	-47.49999809	29.20000172	55.80000114	-24.70000076
Arfip2	FALSE	-14.43317433	-13.34331626	1.089858075	TRUE	FALSE	-34.70000076	-59.10000038	-50.79999924	32.30000114	-50.20000076	41.40000057	20.59999943	4.5	-4.200000763	11.69999981	10.79999924	NA	NA	-35.39999962	-35.40000057
Arfrp1	FALSE	-14.65456554	-13.53177794	1.122787603	TRUE	FALSE	-30.39999962	-27.90000153	-21.99999905	-22.69999981	-24.39999962	-38.40000057	-47.89999866	-24.39999866	34.20000076	34.00000095	40.30000019	-34.5	-28.10000038	13.70000076	NA
Arg1	TRUE	-16.60964047	-9.423913658	7.185726816	TRUE	FALSE	-21.20000076	-31.20000076	-25.29999924	-58.89999962	-69.89999771	34.00000048	14.4000001	NA	25.30000019	21.69999933	39.39999866	23.10000229	39.30000019	-34.5	-31.79999924
Arhgap1	TRUE	-14.21463899	-11.62743503	2.587203964	TRUE	FALSE	-63.79999924	-40	43.80000114	37.60000134	68.39999771	42.99999809	-48.49999809	1.900000572	-14.20000076	-19.39999866	37.20000076	25	23.79999924	22.20000076	-34.89999771
Arhgap10	FALSE	-15.3860282	-12.64158832	2.744439873	TRUE	FALSE	-10.00000191	13.20000076	-16.10000229	-30.29999924	35	24.70000076	32.70000076	26.5	32.40000057	34.99999905	13.5	27.70000076	47.39999962	44.89999866	-30.80000114
Arhgap12	TRUE	-13.53316361	-14.79836537	-1.265201767	FALSE	TRUE	26.60000229	48.49999809	44.20000076	43.39999771	47.39999771	-19.39999962	-46.5	-31.69999981	-5.800000191	-17.5	-25.69999981	-17	-50.39999962	-67.50000191	-24.29999542
Arhgap18	FALSE	-16.15058207	-13.44980838	2.700773692	TRUE	FALSE	19.79999924	-53.79999924	16.10000229	-45.59999847	-12.4000001	5.099998474	-15.69999886	1.900000572	22.0999999	43.79999828	-31.20000076	-30.29999924	-19.70000076	25.70000076	26.50000191
Arhgap22	FALSE	-16.08534529	-15.00186416	1.083481128	TRUE	FALSE	50	-28.60000038	-34.69999981	24	29.79999924	-3.699998856	34.99999905	19.79999924	8.900000572	-11.60000229	-37.10000038	-36.39999962	14.09999847	22.20000076	-20.69999886
Arhgap24	FALSE	-16.60964047	-12.65890195	3.950738524	TRUE	FALSE	-59.90000153	-40.89999962	-33.09999847	-15.09999847	-30.29999924	-19.99999905	-33.60000038	-18.60000038	9.600000381	-3.699999809	26.59999943	10.49999809	24.60000229	17.60000229	12.60000229
Arhgap27	TRUE	-15.39675921	-12.66166164	2.735097578	TRUE	FALSE	-64.69999981	-71.80000114	-41.5	37.29999924	36.50000095	-6.399999619	6.599998474	11.10000038	24.89999914	-35.89999962	-61.79999924	-47.29999828	-29.40000057	34.29999924	39.20000076
Arhgap28	TRUE	-14.72690121	-12.54044733	2.186453878	TRUE	FALSE	-45.69999886	-51.79999924	-25.10000038	21.19999695	20.70000076	38.70000076	44.19999933	33.40000057	28	35.79999924	42.20000076	61.39999771	31.69999981	-36.20000076	-14.60000229
Arhgap29	TRUE	-14.9920455	-11.76736762	3.224677879	TRUE	FALSE	-31.20000076	-45.29999924	-40.39999962	-17.20000076	-12.10000229	11.99999809	26.80000067	24.80000019	-16.80000067	-47.59999847	16.5	28.59999847	45.89999866	50.99999809	-90.60000229
Arhgap33	FALSE	-15.80738292	-13.76686847	2.040514449	TRUE	FALSE	14.09999847	20.19999695	-35.10000038	24.80000019	56.39999771	24.80000114	-24.90000057	16.19999981	-23.69999981	-25.29999924	-43.20000076	-19.20000076	30	21.70000076	NA
Arhgap39	TRUE	-14.47454762	-13.43868483	1.035862792	TRUE	FALSE	10.60000229	-20.69999886	-44.10000134	-49.69999886	-61.40000057	-22.20000076	18.60000038	8	-8.600000381	48.19999886	47.90000153	40.69999981	-13.60000229	30.80000019	27.89999962
Arhgap42	FALSE	-15.14578205	-13.52222243	1.623559624	TRUE	FALSE	-22.60000038	21.39999962	12.20000076	27.60000038	-17.80000019	-35.90000057	-29.60000038	-24	-23.90000057	-20.69999981	-33.59999943	21.69999695	21.19999695	15	47.79999924
Arhgap5	FALSE	-13.45310839	-14.73513353	-1.282025139	FALSE	TRUE	-46.80000114	-43.89999962	-13.59999847	11.20000076	-41.99999857	27.80000019	14.30000114	16.69999981	15.49999952	-32.19999981	-40.79999924	34.99999905	42.49999905	-14.19999695	32.29999542
Arhgap6	FALSE	-16.60964047	-14.89299907	1.716641404	TRUE	FALSE	NA	NA	NA	NA	NA	NA	NA	NA	NA	NA	NA	NA	NA	NA	NA
Arhgap8	TRUE	-15.2085548	-12.91989574	2.288659053	TRUE	FALSE	-33.40000057	-22.09999847	27.90000057	21.09999943	35.79999924	37.20000172	11.30000019	13.60000038	-3.599999428	10	37.19999981	26.70000076	-55.30000114	-63.19999981	-41.09999943
Arhgdia	TRUE	-11.61298227	-9.499680197	2.113302076	TRUE	FALSE	-27.30000305	-15.19999695	5	10.10000038	39.20000076	52.39999866	56.89999771	18.09999943	-20.10000038	25.5	45.79999828	-10.20000076	-34.50000191	-68.79999828	-17.59999847
Arhgdib	FALSE	-15.59663507	-12.90606178	2.690573282	TRUE	FALSE	-24.10000229	42.49999905	-46.49999905	-22.69999886	-21.30000019	11.59999847	12.70000076	-0.300000191	24.09999943	16.10000229	24.30000019	48.80000114	22.20000076	-39.69999981	-27.00000095
Arhgdig	FALSE	-15.02646782	-13.96016918	1.066298637	TRUE	FALSE	-21.79999924	-41.39999771	-38.79999924	-21.30000019	20.20000029	20.60000038	20.69999886	20.59999847	5.700000763	16.39999962	-26.19999886	25.30000114	34.90000057	-32.70000076	-36.59999943
Arhgef11	FALSE	-14.5745648	-13.25869445	1.315870347	TRUE	FALSE	27.89999962	-16.60000038	-16.60000229	-31.60000038	-21.90000057	23.40000057	-23.39999962	19.60000038	-22.09999847	-14.99999809	-32.40000057	-22.09999943	-18.20000076	-20.19999695	-17.09999847
Arhgef12	FALSE	-13.48283797	-12.43192458	1.050913391	TRUE	FALSE	31.89999962	57.90000057	38.79999924	-15.70000076	-26.60000086	11.49999809	-13.69999981	18	25.80000019	50.89999962	51.39999962	42.39999962	26.20000076	35.30000019	-39.29999924
Arhgef15	TRUE	-15.9556757	-12.26753567	3.688140039	TRUE	FALSE	14.09999847	29.60000134	76.5	54.60000134	54.20000172	19.09999847	21.10000038	-12.20000076	26.09999847	35.60000038	-36.60000038	-37.39999771	-23.79999924	-48.59999847	-62.89999962
Arhgef16	TRUE	-15.70349906	-13.37535711	2.328141946	TRUE	FALSE	-65.39999962	-40.19999886	-42.10000038	-31.20000076	47.49999809	56.70000076	45.20000076	0.900000095	14.09999943	12.59999847	18.60000038	28.40000057	-21.60000038	17.60000229	27.19999886
Mir3102	TRUE	-14.89906643	-13.29829519	1.600771241	TRUE	FALSE	-37.90000153	-50.09999847	46.20000076	63.5	-36.60000038	-34.69999886	25.60000038	23.39999962	26.89999962	47.49999809	-42.90000057	-25.69999886	-37.19999886	-50.99999809	-60.40000153
Arhgef19	FALSE	-15.72010313	-14.03678084	1.683322288	TRUE	FALSE	-15.19999695	-33.39999771	6.599998474	-12.59999847	-16.60000229	-27.39999962	-11	-8.100000381	-17.0999999	30.39999962	-16.60000229	-9.099998474	38.5	-34.50000095	-33.29999924
Arhgef1	FALSE	-14.25902931	-12.77943209	1.479597216	TRUE	FALSE	-18.19999695	-21.19999695	-18.69999886	-30.10000134	-48.20000076	-11.4000001	-20.60000038	-13.5	9.600000381	12.5	19.69999933	12.09999847	-52.20000172	25.09999943	15.5
Arhgef25	FALSE	-15.27457311	-13.46861893	1.805954181	TRUE	FALSE	-10.09999847	-10.1000061	-13.09999847	17.70000076	19.59999847	13.49999809	39.79999924	-18.90000057	-10.19999886	15.10000229	-27.89999962	18.69999886	-32.39999962	22.70000076	-35.09999943
Arhgef2	FALSE	-13.95911355	-12.18507934	1.77403421	TRUE	FALSE	-19.69999695	-21.69999695	-21.19999695	33.10000038	-51.49999809	-29.20000076	12.49999809	-6.100000381	7	15.60000229	16.10000229	27.10000229	55.49999809	-50.90000153	-49.0999999
Arhgef5	TRUE	-16.0188193	-14.29276554	1.726053762	TRUE	FALSE	-49.80000114	-59.30000114	-14.40000057	28.40000057	-10.60000038	8.100000381	29.60000038	28.70000029	25.29999924	14.09999943	-45.30000114	-43.99999905	-55.89999962	-64.89999771	-41.89999962
Arhgef7	FALSE	-13.84748816	-11.62551157	2.221976592	TRUE	FALSE	-22.20000076	25.79999924	-37.70000076	-42.29999924	-32.60000038	-36.90000057	11.79999924	4.699999809	25.60000038	21.40000057	31.60000038	41.5999999	13.59999847	21.69999981	21.10000229
Arhgef9	FALSE	-16.60964047	-14.74494631	1.864694168	TRUE	FALSE	NA	NA	NA	NA	NA	NA	NA	NA	NA	NA	NA	NA	NA	NA	NA
Ari2	FALSE	-11.21715218	-13.35232362	-2.135171448	FALSE	TRUE	39.09999943	20.79999924	20.20000076	19.60000038	36.80000019	-43.89999962	-2.5	-4.300001144	-9.499998093	12.99999809	43.60000038	50.29999924	-31.19999886	-7.099998474	-33.29999542
Arid2	TRUE	-13.46161746	-12.256686	1.204931465	TRUE	FALSE	26.70000076	48.80000114	58.30000114	60.30000114	-59	-39.79999828	-28.69999981	-22.39999962	-30.60000038	-35	28	16.60000229	16.70000076	-26.29999542	-13.59999847
Arid3a	FALSE	-15.03894683	-11.78977982	3.249167017	TRUE	FALSE	-10.09999847	-3	-26.29999542	-44.80000114	-26.09999847	28.60000038	19.10000229	-5	3.5	36	42.29999828	18.10000229	-35.60000134	-35.5	-29.89999771
Arid3b	FALSE	-13.84205727	-10.31950529	3.522551987	TRUE	FALSE	-41.59999943	-14.99999905	31.19999981	-44.29999924	-38.60000038	30.70000076	-13.99999809	-5.300000191	NA	-16.70000076	-32.30000019	52.20000172	45.19999886	41.79999924	11.09999847
Arid3c	FALSE	-16.60964047	-15.48357089	1.126069589	TRUE	FALSE	-47.89999771	-28.19999886	31.10000038	30.20000076	29.79999828	39.90000057	9.300000191	-27.69999981	-26.39999962	NA	NA	NA	NA	NA	NA
Arid5b	TRUE	-12.50137559	-14.08289991	-1.581524329	FALSE	TRUE	64.79999924	61.89999962	50.89999771	73.40000153	78	-22.79999828	-21.59999847	-8.699999809	55.79999924	43.29999924	-65.10000086	-63.00000191	-11.50000191	69.60000038	78.60000038
Arl16	TRUE	-15.16308795	-13.62351754	1.53957041	TRUE	FALSE	-24.29999542	-27.29999924	-30.60000134	-25.70000076	48.99999809	46.39999866	-10.19999886	14.5	7.099999428	16.09999847	44.79999828	49.99999809	42.30000114	-63.40000153	-61.69999981
Arl2	FALSE	-14.34243928	-12.35087332	1.991565967	TRUE	FALSE	-43.09999943	-45.29999924	-37.29999924	-14.09999847	20.10000038	40.80000019	32.70000076	35.69999886	-18.59999943	-17.59999847	-27.70000076	-37.29999924	-14.20000076	-2.5	-55.39999962
Arl3	TRUE	-13.93015278	-12.13393368	1.796219101	TRUE	FALSE	-29.29999924	-26.69999695	13.09999847	31.5	-14	25.60000038	37.00000095	28.39999962	39.10000038	42.29999924	30.30000114	51.99999809	68.80000114	-43.99999905	-43.39999771
Arl4c	FALSE	-14.30692868	-11.71398338	2.592945302	TRUE	FALSE	-12.20000076	-16.70000076	-44.80000114	29.10000229	13.60000229	-36.29999924	-7.899999619	13.69999981	9.899999619	23.20000076	12.59999847	-30.89999962	17.60000229	31.70000076	51.20000076
Arl4d	FALSE	-14.90944017	-12.80670151	2.102738654	TRUE	FALSE	-38.89999771	-37.39999771	-35.29999924	-34.89999962	-28.29999924	28.69999981	31.10000038	20.70000076	-18.10000229	-11.10000229	28.30000114	55.80000114	45.99999905	-16.20000076	-31.79999924
Arl6ip1	FALSE	-10.489109	-11.76275926	-1.273650258	FALSE	TRUE	31.60000038	33.20000076	22.79999924	9.700000763	19.19999695	-16.59999847	NA	-52.70000076	-32.10000038	-13	-42.70000076	31.79999924	38.70000172	-35.50000095	-19.60000229
Arl6ip4	FALSE	-13.64683401	-12.2634857	1.383348313	TRUE	FALSE	-21.19999886	-35.40000057	-23.69999886	-50.10000038	29.10000038	20.70000076	-22.89999962	-32	-32	-16.90000057	-15.5	17.69999981	-42.49999905	-30.19999886	-21.70000076
Armc9	FALSE	-14.70435785	-13.52222243	1.182135425	TRUE	FALSE	NA	NA	-21.19999695	-15.69999886	-56.70000172	38	37.89999962	NA	-34	-19.0999999	-43.99999809	-35.50000143	-40.39999962	9.599998474	-12.59999847
Armcx6	FALSE	-16.60964047	-14.9671148	1.642525671	TRUE	FALSE	NA	NA	NA	NA	NA	NA	NA	NA	NA	NA	NA	NA	NA	NA	NA
Arnt2	TRUE	-15.02646782	-13.98601933	1.040448491	TRUE	FALSE	-44.39999962	-41.90000057	-19.10000229	-24.10000038	32.60000086	11.30000067	5.399999619	43.59999943	36.10000038	-56.79999924	-17.29999924	15.30000114	-14.99999905	-73.59999847	-40.39999771
Arpc3	FALSE	-13.50798813	-11.99190244	1.516085684	TRUE	FALSE	15.60000229	15.40000057	-46.19999886	28.70000076	18.19999886	-24.5	-21.09999943	-16.0999999	38.30000019	47.30000019	38.80000019	-18.10000229	26.70000076	36.10000038	13.19999886
Arpc4	TRUE	-12.14006026	-11.03227397	1.107786285	TRUE	FALSE	41.30000162	47.49999619	47.49999619	-30	-42.89999866	13.59999847	-13.99999809	9.600000381	-24.79999924	38.40000057	63.89999771	42.79999828	8.599998474	14.59999847	40.39999771
Arpc5l	TRUE	-12.70504576	-11.49847129	1.206574468	TRUE	FALSE	-26.00000191	-22.70000076	48.29999924	60.90000153	41.19999886	29.40000057	27.80000019	24.59999943	14.5999999	-28.60000038	-57.30000114	-53.79999924	-67.30000019	-33.29999542	-34.40000153
Arrb1	FALSE	-15.39675921	-13.01900546	2.377753751	TRUE	FALSE	-57.29999924	-48.70000172	18.19999886	18.69999886	26.79999924	41.80000114	-1.100000381	-14.80000019	10.10000038	-27.79999924	-21.5	38.20000076	33.60000038	-49.90000153	-23.20000076
Arrb2	FALSE	-14.67460727	-13.16394697	1.510660302	TRUE	FALSE	-22.69999695	-27.19999695	52.80000114	35.20000076	-32.80000019	-34.30000019	13.59999847	-19.10000038	-8.100000381	28.69999886	52.39999866	14.60000229	45.10000038	31.40000057	NA
Arrdc1	TRUE	-15.32715275	-13.70902583	1.618126926	TRUE	FALSE	-18.59999847	-12.09999847	-15.19999695	17.70000076	56.40000153	43.20000076	-23.90000057	-35.10000038	-31.80000019	-25.09999847	39.70000076	65.40000153	37.30000114	-11.89999962	-24.70000076
Arrdc4	TRUE	-13.1016142	-14.86138332	-1.759769122	FALSE	TRUE	28.5	35.79999924	61.5	19.19999886	44.99999905	-39.89999962	20.49999952	20.4000001	42.40000057	34.60000038	-18.20000076	-42.60000038	-44.60000038	-27.29999924	47.39999962
Arsa	TRUE	-15.08225434	-13.58022927	1.502025077	TRUE	FALSE	-58.10000229	-46.69999886	-25.19999886	-21.39999962	-52.89999962	-42.70000076	15	29.60000038	17	-12.10000038	-58.90000153	-3	-8.099998474	-61.80000114	44.39999866
Arsb	FALSE	-16.60964047	-15.15905336	1.450587111	TRUE	FALSE	26.60000038	-52.70000076	-48.30000114	-40.59999943	18.69999981	29.10000229	-4.5	-10.60000038	NA	34.50000095	58.40000153	53.29999924	22.20000076	40.50000095	-43.90000153
Art5	TRUE	-16.60964047	-14.54913014	2.060510336	TRUE	FALSE	-26.19999695	36.69999933	48.60000038	-34.30000019	-19.09999847	-29.30000019	-26.59999943	-32.69999981	29.30000019	66.20000076	-14.5999999	-14.09999847	-70.39999771	8.099998474	6.099998474
Asah1	FALSE	-12.32988358	-14.38950876	-2.059625181	FALSE	TRUE	-55.30000114	-45.19999886	-44.20000076	-27.10000038	-34.40000057	16.10000229	-5.5	-2.5	15.5999999	-51.20000076	-20.09999847	3	11.09999847	51.49999619	34.89999962
Asap1	TRUE	-14.5745648	-12.83375283	1.740811976	TRUE	FALSE	-19.69999695	-43.89999771	32.40000057	15.70000076	18.59999847	34.29999924	-11.9000001	-7.800000191	-28.70000076	32.5	45.79999924	59.40000057	65.40000153	28.29999924	8.600002289
Asb12	FALSE	-16.60964047	-15.58074516	1.028895314	TRUE	FALSE	NA	NA	NA	NA	NA	NA	NA	NA	NA	NA	NA	NA	NA	NA	NA
Asb2	TRUE	-16.60964047	-11.82148978	4.788150692	TRUE	FALSE	-64.60000038	28.50000095	23.80000019	22.60000229	53.39999866	-25.10000038	-6.500000954	7.699999809	36.60000038	-11.09999847	-46.80000114	-40.29999924	-28.79999924	-11.60000229	-12.09999847
Asb4	FALSE	-15.98969234	-12.5395682	3.450124139	TRUE	FALSE	17.60000229	-29.60000038	49.29999924	-21.09999847	-50.39999866	4.5	-20.69999886	-11.69999886	22.59999847	16.09999847	-32.70000076	-45.79999924	-25.29999924	-18.09999847	-24.70000076
Ascl1	FALSE	-16.60964047	-11.62800918	4.98163129	TRUE	FALSE	45.59999847	54.29999924	19.59999847	27.10000038	-18.50000048	25.69999981	34.00000095	13.80000019	3.600002289	13.60000229	-16.70000076	-7.100002289	-20.39999962	12.60000038	-20.10000229
Asl	TRUE	-14.43775423	-13.18036214	1.257392084	TRUE	FALSE	-52.29999924	19.20000076	20.70000076	35.90000153	-28.30000019	34.09999943	35.19999981	28.10000038	30.69999981	71.60000038	46.20000076	-13.29999924	-14.59999847	23.69999695	41.99999809
Asns	TRUE	-9.535075919	-13.511376	-3.97630008	FALSE	TRUE	-37.20000076	-17.09999847	-25.5	23.70000076	24.20000076	1.600002289	-24.39999962	-38.59999943	-52.70000172	-52.20000076	-61.89999962	-27.89999962	-29.80000114	49.79999924	57.79999924
Aspax1	FALSE	-16.60964047	-14.96015208	1.649488394	TRUE	FALSE	29.30000019	-54.49999809	28.70000076	28.29999924	19.19999886	-9.100000381	-26.89999914	8	25.30000114	15.10000229	19.49999905	26.30000114	20.60000038	29.70000076	-32.89999962
Asphd2	TRUE	-16.1815136	-14.42488206	1.756631537	TRUE	FALSE	-88.09999847	-55.30000114	-45.49999809	-63.99999809	-49.59999847	38.90000057	5.600000381	4.399999619	7.800000191	-14.19999981	49.79999924	48.89999962	12.5	-10.60000229	29.29999924
Aspscr1	FALSE	-14.24448418	-12.79753565	1.446948532	TRUE	FALSE	-9.099998474	-17.09999847	-16.19999695	48.5	49.99999809	-8.899999619	9.899999619	46.70000076	47.30000114	38.40000057	24.60000038	-29	-52.20000172	-59.80000114	17.69999695
Ass1	FALSE	-12.56121514	-14.78253761	-2.221322471	FALSE	TRUE	-47.89999962	-32.89999771	-34.5	-17.60000229	28.10000038	-6.100002289	-11.69999981	3	-24.59999943	3	47.39999962	32.99999905	15.30000019	13.60000229	10.09999847
Asxl3	FALSE	-16.60964047	-14.5509374	2.058703079	TRUE	FALSE	-38.89999962	-27.89999962	24.59999943	-15.10000229	48.09999943	9.5	30	31.89999962	29.19999981	-47.39999866	-31.5	-14.10000038	5.899999619	-38.99999905	-43.70000076
Atad1	TRUE	-13.19150308	-15.17778187	-1.986278788	FALSE	TRUE	-60.79999924	24.69999981	-16.60000229	35.30000019	-50.79999828	-2.799999237	-17.69999886	13.59999943	22.70000029	-21	26.60000038	-13.89999962	41.60000038	25.10000038	16
Atf1	TRUE	-12.52947876	-13.83231819	-1.302839435	FALSE	TRUE	-17.70000076	32.79999924	29.60000134	51.49999809	27.69999981	28	-11.5	-6.600000381	-18.59999847	-37.80000114	65.20000076	83	66.40000153	46.30000162	37.70000172
Atf2	TRUE	-12.93552608	-14.21512388	-1.279597797	FALSE	TRUE	-14.09999847	-30.29999924	-32.60000038	30.80000114	56.29999924	45.09999943	20.59999943	-13.60000038	-13.70000076	-9.099998474	62.10000134	59.9000001	60.20000172	60.90000153	-17.10000229
Atf3	TRUE	-14.30591242	-12.63792028	1.667992148	TRUE	FALSE	17.69999886	-17.59999847	24.39999962	48.30000114	37.70000076	24.49999952	-6.600000381	33.10000038	2.600000381	13.60000038	63.29999924	25.19999886	25.20000076	41.20000076	-48.60000038
Atf6b	FALSE	-14.47454762	-13.25869445	1.215853163	TRUE	FALSE	-36.29999542	-40.70000076	-37.20000076	35.30000019	-42.19999981	-23.60000038	26.60000038	26.19999981	-14.70000029	-2.199999809	-32.39999962	26.20000076	-18.39999962	-13.09999847	20.60000229
Atg4a	FALSE	-16.00530341	-14.89299907	1.112304344	TRUE	FALSE	NA	NA	NA	NA	NA	NA	NA	NA	NA	NA	NA	NA	NA	NA	NA
Atg4b	FALSE	-13.94742007	-12.87381122	1.073608842	TRUE	FALSE	-24.89999962	-37.09999943	28.70000076	21.20000076	-30.39999962	38.40000057	32.79999924	16.10000038	-20.09999943	-21.30000019	-29.99999905	-32.79999924	-23.59999847	-6.100006104	10.1000061
Athl1	FALSE	-15.32559966	-14.13752254	1.18807712	TRUE	FALSE	-20.60000229	-30.70000076	14.09999847	10.09999847	-36.79999924	36.20000076	-3.899999619	-2.5	1.799999237	-21.59999847	28.40000057	-29.10000038	-46.20000076	-52.00000191	-25.29999924
Atic	TRUE	-13.70605273	-11.78929035	1.916762374	TRUE	FALSE	37.20000076	-48.60000038	32.69999981	19.60000038	22.80000114	19	54.90000153	-29.80000019	-21.30000019	-26.79999828	-53.29999924	-62.39999771	-61.79999924	25.60000229	-60.40000153
Grcc10	TRUE	-12.34699323	-10.6684464	1.678546832	TRUE	FALSE	20.19999695	5.100006104	-60.60000229	11.5999999	-37.5	-22.09999847	8	11.60000038	9.199999809	30.20000076	-34.70000076	-44.70000076	-70.5	-55.29999828	-55.59999657
Atoh1	FALSE	-16.60964047	-14.71051753	1.899122948	TRUE	FALSE	31.30000019	24.39999962	-11.10000229	-9.099998474	-8.099998474	-10.09999847	32.19999981	32.59999943	14.80000019	25.79999971	-40.79999924	-11.59999847	56.10000038	-58.29999924	-45.30000114
Atox1	TRUE	-12.28715985	-11.05143334	1.235726511	TRUE	FALSE	-32.29999924	-60.30000114	-19.59999847	-7.5	26.89999962	-14.5	27.10000038	-29.10000038	-31.20000076	-13.20000076	10	12.59999847	55.89999771	59.50000095	51.40000153
Atp11b	FALSE	-13.65609226	-14.94204184	-1.285949583	FALSE	TRUE	-14.60000038	-15.59999847	-11.09999847	15.60000229	17.79999924	-36.20000076	-24.60000038	14.19999981	-16.79999971	-5.100000381	-8.700000763	-13.99999809	-33.19999981	-31.60000038	-29.60000038
Atp13a1	FALSE	-14.08256295	-12.70001228	1.382550672	TRUE	FALSE	-25.60000038	-55.90000057	-37.20000076	-7.5	-24.59999847	2.299999237	46.89999866	27.10000038	42.70000076	-34.30000019	-32.10000038	31.30000019	47.60000038	-29.99999905	14.70000076
Atp13a2	FALSE	-14.38828031	-12.74101259	1.647267723	TRUE	FALSE	-52.30000114	-48.79999924	-36.29999924	22.59999847	-35.5	21.69999981	5.100000381	6	-15.69999886	-15.70000076	16.20000076	-15.60000229	8.5	19.19999695	-22.19999695
Atp1a1	FALSE	-14.22934772	-11.81107239	2.418275336	TRUE	FALSE	-25.10000134	-35.30000019	-46.20000076	-37.20000076	44.19999886	40.79999828	20.29999924	-26.59999943	20.30000019	26.10000038	21.60000229	52.49999809	36.09999943	21.99999905	25.20000076
Atp1a2	FALSE	-16.60964047	-12.88275852	3.726881953	TRUE	FALSE	-16.50000095	-31.79999924	-28.10000038	19.60000038	14.09999847	-13.60000038	-8.100000381	-6.899999619	-13.20000029	16.60000038	32.29999924	-15.59999847	21.19999695	16.09999847	-29.69999886
Atp1b1	FALSE	-10.93484084	-12.46697451	-1.532133662	FALSE	TRUE	17.09999847	-21.19999695	-22.19999695	-33.29999924	-45.20000076	18.69999981	-17.9000001	-2.599999905	-12.5	-32.39999962	-18.60000038	23.09999847	37.70000076	33.20000076	-19.69999981
Atp1b2	TRUE	-12.66100403	-14.07714722	-1.416143188	FALSE	TRUE	-9.099998474	-50.09999847	31.80000114	42.39999866	43.70000076	-18.60000038	-13.60000038	36.89999962	34.90000057	-52.79999924	-63.40000153	35.10000038	-27.19999981	-23.19999695	-7.099998474
Atp2a1	FALSE	-16.60964047	-15.48452471	1.125115763	TRUE	FALSE	9.599998474	18.09999943	-17.90000153	30.80000019	-17.19999886	-21.30000114	6.600000381	2	-0.600000381	-11.10000229	-10.99999809	37	-14.10000229	40.90000057	-18.10000229
Atp2b1	TRUE	-13.79887056	-12.06407415	1.734796408	TRUE	FALSE	80.5	77.89999771	46.09999847	54.29999828	-38.00000048	-7.099998474	15.19999981	4.399999619	-10.40000057	-21.40000057	-33.40000057	-32.59999943	-17.69999695	-19.10000086	-32.70000172
Atp2b4	FALSE	-16.60964047	-15.14678062	1.462859857	TRUE	FALSE	16.20000076	-32.79999924	-37.20000076	-25.70000076	-49.99999809	-47.89999866	-19.19999886	-7	29.70000076	36.39999962	27.20000076	31.70000458	40.69999886	48.80000114	-30.39999962
Atp2c2	TRUE	-16.60964047	-14.81293846	1.796702013	TRUE	FALSE	-15.59999847	-15.09999847	-61.29999924	20.60000038	56.79999924	55.20000076	22.89999962	-29.59999943	31.19999981	30.70000076	41.00000095	-38.29999924	-37.69999886	-41.39999771	-27.29999924
Atp5d	TRUE	-11.33232722	-10.00854672	1.323780503	TRUE	FALSE	NA	-39.30000305	-56.50000143	22.60000229	15.09999847	41.40000057	61.39999771	-17.19999886	-17.70000076	-7.199999809	-24.09999847	-46.49999809	-29.99999905	-28.80000114	-15.20000076
Atp6ap2	FALSE	-12.49598512	-14.41312567	-1.917140549	FALSE	TRUE	NA	NA	NA	NA	NA	NA	NA	NA	NA	NA	NA	NA	NA	NA	NA
Atp6v0a2	FALSE	-15.31907249	-14.21827461	1.100797872	TRUE	FALSE	-15.19999886	-42.49999905	-25.60000134	43	48.99999905	35.80000114	-9.599998474	NA	NA	NA	-27.20000458	33.30000114	-27.80000019	-45.30000019	-32.10000038
Atp6v0e2	FALSE	-15.02646782	-13.78289599	1.24357183	TRUE	FALSE	-8.099998474	-45.89999866	-38.20000076	46.80000114	55.70000076	26.60000038	31.30000019	39.20000076	38.40000057	15.20000076	-29.59999943	-46.99999809	24.89999962	-42.59999943	-38.29999924
BC050135	TRUE	-11.238209	-13.00481554	-1.766606537	FALSE	TRUE	20.19999886	-33.90000057	-23.40000057	33.09999943	61.39999962	47.90000153	-37.80000019	6.800000191	38.19999886	NA	-15.20000076	22.50000191	-27.70000076	-20.70000076	22.39999914
Atp6v1b2	FALSE	-12.18009678	-13.52222243	-1.342125651	FALSE	TRUE	-37.80000019	46.09999943	-24.10000038	-21.10000038	13.4000001	8.900001526	-24.10000038	-18.70000029	-22.69999981	27	-25.89999962	7.5	13.69999886	-17.59999847	-18.20000076
Atp6v1h	TRUE	-12.75727955	-14.07847819	-1.321198635	FALSE	TRUE	-26.69999695	-61.40000153	-59.79999924	-44.5	-19.60000038	NA	NA	NA	NA	NA	-16.69999886	-26.19999886	-28.89999962	-15.10000229	-14.60000229
Atp7a	FALSE	-15.23376302	-14.07847819	1.155284828	TRUE	FALSE	NA	NA	NA	NA	NA	NA	NA	NA	NA	NA	NA	NA	NA	NA	NA
Atp8b2	FALSE	-14.12532336	-12.87381122	1.251512132	TRUE	FALSE	-45.5	-46.39999962	-43.39999866	-34.79999924	-21.10000038	-18.10000038	-14.10000038	19.59999943	16	14.99999809	13.99999809	35.19999886	28.39999962	12.60000229	-5
Atr	TRUE	-13.73067793	-15.19553326	-1.464855327	FALSE	TRUE	79	61.30000114	-22.09999847	20.09999847	-29.59999847	13.19999981	-3.5	-14.5	-18.70000172	24.69999981	17.30000019	26.30000067	9.100002289	-13.09999847	-26.19999695
Atxn10	TRUE	-10.9297029	-12.14553081	-1.215827912	FALSE	TRUE	-24.69999695	23.70000076	24.30000114	38.60000038	40.69999933	22.59999943	21.30000019	-26.19999981	-3.600000381	-19.29999924	-18.60000038	65.60000038	54.80000114	48.20000076	-19.89999962
Atxn7l1	FALSE	-15.34642944	-14.07847819	1.26795125	TRUE	FALSE	35.39999771	25.29999924	14.59999847	52.40000057	42.79999828	-21.19999981	23.10000038	-28.19999981	33.39999962	-31.20000076	-18.60000229	-17.59999847	-35.29999924	10.09999847	24.20000076
Atxn7l2	FALSE	-15.62519802	-14.13688051	1.488317514	TRUE	FALSE	-22.70000076	-36.60000086	-43.20000076	-36.40000057	32	37.20000076	33.70000076	26.59999943	9.200000763	-14.20000076	31.20000076	34.80000019	30.80000019	-14.59999847	-9.099998474
Atxn7l3b	FALSE	-12.72108681	-10.82241928	1.89866753	TRUE	FALSE	-35	31.30000019	-8.099998474	-14.59999847	10.09999847	-23.90000057	-29.30000019	31.80000067	21	-16.09999943	27.70000076	22.70000076	19.69999981	31.19999981	-16.60000038
Aup1	FALSE	-14.43056406	-12.77524423	1.655319838	TRUE	FALSE	-40.29999924	-43.29999924	-24.79999924	-29.30000114	-32.89999962	16.60000038	-7.199999809	53.50000095	56.10000038	15.70000029	11.20000076	-34.70000076	-29.10000229	40.5	-12.19999886
Auts2	TRUE	-13.79524414	-12.68891608	1.106328052	TRUE	FALSE	30.19999886	67.70000076	24.39999962	-21.40000153	24.19999695	21.19999695	-3.100000381	1.400000572	-18.09999943	-31.59999943	-43.39999914	-44.80000114	-39.00000048	36.70000458	-26.49999905
Avpi1	TRUE	-11.23518342	-14.13688051	-2.901697091	FALSE	TRUE	-19.70000076	14.10000229	-19.70000076	-27.20000076	-31.09999847	57.60000038	24.29999828	-24.09999847	39.70000076	30.70000076	29.50000191	-15.59999847	-65.50000191	-56.79999924	17.70000076
Avpr1b	FALSE	-16.60964047	-13.91401865	2.695621825	TRUE	FALSE	-22.29999924	-55.39999962	-52.30000114	-12.5	27.30000114	37.70000076	28.30000019	25.19999981	33.39999962	7.300001144	-22.09999847	-31.89999962	20.80000019	-21.20000076	-21.19999695
Axin1	FALSE	-14.29013788	-12.98474078	1.305397096	TRUE	FALSE	-18.59999943	-33.39999962	-21.69999886	-24.5	23.59999943	31.89999962	4.5	5.600000381	21.59999847	25.60000038	41.79999924	-17.19999886	16.50000095	-43.20000172	-42.20000076
Axin2	FALSE	-14.96761849	-12.05889555	2.908722935	TRUE	FALSE	-34.70000076	-39.70000076	33.20000076	-18.30000114	-25.30000114	50.99999905	38.10000038	36.60000038	-30.59999943	46.59999943	52.30000114	30.70000076	29.10000038	-58.70000076	-59.19999886
Axl	FALSE	-15.88506719	-13.86208903	2.02297816	TRUE	FALSE	-14.70000076	-35.29999924	-28.29999924	NA	-30.79999924	6.600000381	-39.79999924	-28.70000076	9	-20.40000057	3.599998474	0.400001526	-41.69999886	-20.39999962	43.10000038
Azin1	FALSE	-11.93414368	-13.13852074	-1.204377062	FALSE	TRUE	-7.599998474	46.10000038	-27.80000019	13.60000229	-34.40000057	15.60000229	7.699998856	NA	-44.60000038	-55.69999886	-28.70000076	-19.09999943	46.59999847	57.39999771	28.29999924
B020018G12Rik	FALSE	-14.11758472	-12.45517361	1.662411107	TRUE	FALSE	-26.59999847	-56.40000153	-49.19999886	-19.20000076	-20.20000076	-11.59999943	36.20000076	25.69999981	15.70000076	14.10000038	-27.19999981	17.59999847	31.49999905	30.70000076	-34
B230120H23Rik	FALSE	-14.5745648	-12.77122539	1.803339415	TRUE	FALSE	-14.10000229	-26.20000076	22.89999962	27.10000038	12.10000229	-4.199998856	-8.699999809	-14.60000038	8.599999905	23.69999981	-40.20000076	-47.80000114	-54.29999924	20.60000229	25.79999924
B230206F22Rik	FALSE	-16.60964047	-15.60922478	1.000415698	TRUE	FALSE	NA	NA	NA	NA	NA	NA	NA	NA	NA	NA	NA	NA	NA	NA	NA
B230208H17Rik	FALSE	-13.71679496	-12.13607536	1.580719608	TRUE	FALSE	-18.19999695	-30.50000191	-28.29999924	-28.79999924	35.5	42.70000076	49.40000057	-0.100000381	13.30000067	12.30000114	-25.80000019	-20.5	37.30000114	33.20000076	-33.89999962
B230219D22Rik	TRUE	-13.64538697	-12.52238981	1.122997164	TRUE	FALSE	37.09999943	-26.59999943	-28	25.19999981	-15.59999847	19.20000076	11.10000038	24.69999838	18.59999847	6.600000381	-35.89999962	47.39999962	69	56.10000134	26.69999933
B2m	FALSE	-13.25157777	-14.55485632	-1.303278549	FALSE	TRUE	-19.19999695	34.49999905	-12.60000229	-12.10000229	32.19999886	-18.09999847	-16.59999847	-7.100000381	19.69999981	33.5	40.59999943	41.29999924	42.20000076	37.39999962	7.599998474
B3galnt1	FALSE	-15.39910253	-13.71843124	1.68067129	TRUE	FALSE	-28.60000038	-39.89999914	23.60000038	44.69999981	50.30000114	4.399999619	-24.69999981	5.199998856	NA	-32.19999981	38.60000038	29.90000057	-35.60000038	5	11.5
B3gat1	FALSE	-16.60964047	-14.92351477	1.686125706	TRUE	FALSE	11.59999847	24.60000229	-16.10000038	-40.89999962	-50.70000076	-40.79999924	-39.10000038	-4.400000572	20.69999886	23.70000076	-23.20000076	-30.70000172	-32.79999542	-15.09999847	-33.39999771
B3gat3	FALSE	-14.67485182	-12.95631497	1.718536853	TRUE	FALSE	NA	15.20000458	17.09999847	33.80000019	28.70000076	25.20000076	24.19999838	-30.19999981	-28.4000001	-56.19999981	-45.5	-48.39999962	NA	-3.5	-20.59999847
B3gnt5	FALSE	-13.64538697	-15.03793472	-1.39254775	FALSE	TRUE	37.20000076	18.60000038	-43.09999943	-23.20000076	-46.39999962	-37.80000114	-1.400000572	9.199999809	-11.89999962	-13.60000038	-13.99999809	15.99999809	-38.5	-22.29999924	-27.39999771
B4galnt4	TRUE	-15.02646782	-13.78589378	1.24057404	TRUE	FALSE	-26.89999962	25.29999542	-8.599998474	-25.69999981	21.10000229	-22.59999847	-29.39999866	33.5	31.89999962	38.90000057	-46.89999866	-17	-79.79999828	-38.39999771	-18.69999695
B4galt3	TRUE	-14.99303385	-13.64663848	1.346395373	TRUE	FALSE	9.099998474	-21.19999695	-66.80000019	-52.69999886	28.10000229	11.60000038	34.09999847	27.69999838	11.60000038	-18.69999886	-8.100000381	-23.5	37.79999542	29.30000305	13.59999847
B4galt5	FALSE	-14.08265942	-12.80781897	1.274840451	TRUE	FALSE	-20.70000076	-29.20000076	-43.90000153	35.20000076	44.80000114	10.99999809	10.70000076	5.800000191	-10.60000038	-10.99999809	-23.30000019	9.299999237	-27.30000114	48.09999943	-14.70000076
B4galt7	TRUE	-16.60964047	-15.58117954	1.028460937	TRUE	FALSE	39.59999943	-55.59999847	-47.5	33.69999981	32.60000038	-47	16	16.90000057	28.70000076	21.59999847	-22.5999999	-26.70000172	73.40000153	55.40000153	-14
B930041F14Rik	FALSE	-14.60779599	-15.61152708	-1.003731087	FALSE	TRUE	-20.19999695	-28.70000076	-39.39999962	-8.999998093	-38.20000076	36.39999962	-16.19999886	5.999999523	16.49999905	28.49999905	37.20000076	11.10000229	-21.10000038	-12.60000229	NA
BC003266	TRUE	-14.23003426	-12.67634892	1.553685335	TRUE	FALSE	58.89999962	52.79999924	9.100002289	20	-27.70000076	-35.60000038	-39.79999924	6.400000572	-28	-14.09999847	-38.10000038	-24.80000114	29.20000076	54.29999924	87.59999847
BC005624	FALSE	-15.92053868	-14.07847819	1.84206049	TRUE	FALSE	16.10000038	29.60000038	-51.19999886	-44.19999886	43.49999857	35.40000057	19.79999971	2.299999714	7.899999619	-12.19999886	-13.5	-15.5	53.60000086	-31.30000114	-15.70000076
BC005764	FALSE	-16.60964047	-14.21154528	2.398095196	TRUE	FALSE	NA	NA	-30.30000305	-31.20000076	-30.39999962	-5.5	-9.999998093	8.099998474	33.20000076	15.5	48.89999866	31.20000076	-59.40000153	-46.39999771	-33.79999924
BC006779	FALSE	-16.60964047	-15.04887121	1.560769266	TRUE	FALSE	-41.09999943	-35.90000057	53.00000191	59.39999962	38.69999886	-25.89999962	12.30000019	4.5	37.39999962	35.30000019	-45.79999924	-35.5	23.19999981	-13.60000229	-3.100002289
BC016495	TRUE	-15.11370396	-16.15841497	-1.044711008	FALSE	TRUE	30.20000076	86.09999847	77.60000038	41.39999771	15.59999847	-19.09999943	-40.00000095	-27.30000019	-41.20000076	-48.79999924	-39	26.70000076	14.1000061	-15.19999695	26.19999695
Mir3103	FALSE	-15.74271394	-13.52222243	2.220491516	TRUE	FALSE	-24.19999695	23.70000076	31.69999981	-41.89999866	-33.69999886	34.29999924	4.399999619	41.80000019	8	-14.70000076	42.20000076	36.60000038	32.5	27.30000019	30.30000067
Chmp4c	FALSE	-13.48536179	-14.97708063	-1.491718838	FALSE	TRUE	-43.89999962	-39.5	26.30000019	-5	27.30000114	NA	-10.80000114	NA	14.30000114	11.69999886	-33.20000076	-25.30000114	25.20000076	-41.49999905	-58.39999962
BC020535	TRUE	-16.60964047	-14.32806075	2.28157972	TRUE	FALSE	-27.70000076	-43.40000057	-56.79999924	-34.39999962	-32.89999962	-14.99999809	33.30000019	3.599999428	8.099999428	-27.69999981	-63.29999924	-41.59999943	-35.80000019	-52.79999924	20.90000057
BC021767	TRUE	-16.60964047	-14.51060016	2.099040316	TRUE	FALSE	-5.000001907	NA	19	27.19999886	26.69999886	-11.10000038	-4.100000381	NA	NA	NA	-15.09999847	-12.99999809	-91.59999847	-18.19999695	-23.19999695
BC023202	TRUE	-16.60964047	-15.33072343	1.278917047	TRUE	FALSE	NA	-74.89999962	-86.60000038	-14.60000038	28.70000076	31.70000076	6.399999619	-26.39999962	-23.59999943	-18.10000229	-8.099998474	21.70000076	23.70000172	91.19999695	66.90000153
BC023483	FALSE	-16.60964047	-14.30854484	2.301095638	TRUE	FALSE	22.80000114	42.49999809	12.10000229	-9.999998093	-28.20000076	26.19999981	29.69999981	-18.19999886	-7.600000381	-15.39999962	-13.70000076	-15.59999847	23.59999943	47.29999924	-21.20000076
Eppk1	FALSE	-15.56410317	-14.01348845	1.550614715	TRUE	FALSE	-15.09999847	-20.69999695	-48.09999943	32.59999943	-27	-15.60000038	-37	-18.60000038	-21.69999886	13.59999847	49.29999924	-40	-40.70000076	-18.20000076	-28
BC024978	TRUE	-15.88485356	-14.74818664	1.136666914	TRUE	FALSE	-65.89999962	-76.39999962	-54	NA	-21.70000076	-28.20000076	-28.59999943	-10.39999962	-8.700000763	9.700000763	-47.30000114	-22.50000191	-29.80000114	-41.89999962	-27.70000076
BC025885	FALSE	-15.45040529	-14.37112323	1.079282061	TRUE	FALSE	NA	NA	NA	NA	NA	NA	11.19999981	19.30000019	-15.60000229	-9.600002289	15.20000458	-10.1000061	-17.20000458	-22.29999542	-19.09999847
BC026208	FALSE	-16.03610127	-14.75547335	1.280627917	TRUE	FALSE	49	20.30000114	19.79999924	-32.60000038	-20.70000076	-41.29999924	9	-3.800000191	8.799999714	30.60000134	-29.60000038	21.09999847	28.50000143	-51.70000172	19.19999695
BC026590	FALSE	-15.42859628	-13.609546	1.81905028	TRUE	FALSE	55.5	34.10000038	31.29999542	19.20000458	17.20000076	34.89999962	13.30000114	13.60000038	34.90000057	-19.49999809	-35.5	-9.100000381	-31.40000057	14.59999847	-17.20000076
BC030307	FALSE	-14.06029889	-15.37598052	-1.315681639	FALSE	TRUE	-16.10000229	-33.5	38.39999771	29.29999924	30.20000076	NA	NA	17.90000057	14.30000019	26	-39.40000057	-39.79999924	-21.70000076	21.69999886	45.59999847
BC030336	FALSE	-14.25595983	-15.34351453	-1.087554694	FALSE	TRUE	35.90000057	50.89999771	31.50000048	-30.20000076	27.70000076	21.20000076	31.30000114	37.70000076	-41.70000076	-24.20000076	-30.89999962	-36.60000038	-37.20000076	-21.89999962	-53.80000114
BC031361	TRUE	-16.60964047	-15.45922413	1.15041634	TRUE	FALSE	69.30000114	57.90000153	76.00000191	69.50000191	58.79999924	-20.29999828	29.10000038	28.60000038	3.399999619	16.10000038	-42.89999866	-19.5	-32.30000067	-25.70000076	-31.29999924
BC032203	TRUE	-12.68884408	-14.74818664	-2.059342565	FALSE	TRUE	-20.30000114	-16.20000076	57.39999962	62.39999962	38.60000038	-11.49999809	-11.59999847	-5.100000381	-6.600000381	64.89999771	62.90000153	32.50000143	46.20000172	19.9000001	-54.60000134
BC033916	FALSE	-14.2532444	-15.69158402	-1.438339615	FALSE	TRUE	-28.70000076	48.29999924	-41.70000076	-22.79999924	-53.30000114	-36.70000076	NA	NA	19.79999828	8.100000381	13.70000076	-16.20000076	-11.09999847	-38.79999924	35.89999962
BC034090	FALSE	-16.60964047	-14.63885367	1.970786802	TRUE	FALSE	-36.60000038	-23.20000076	-30.70000076	10.00000381	24.60000229	23.0999999	-5.600000381	27.39999962	-1.600000381	16.20000076	25.30000019	13.99999809	37.29999924	-16.59999847	-21.70000076
Fam193a	FALSE	-13.95911355	-12.14562757	1.813485984	TRUE	FALSE	23.19999886	41.20000076	28.00000191	46	48.29999924	22.69999981	-24.89999962	-10.0999999	30.19999886	-11.09999847	34.69999981	37.60000038	49.69999886	-27.80000114	-18.20000076
BC038278	TRUE	-16.60964047	-15.04808583	1.561554646	TRUE	FALSE	-7	-25.70000076	-51.60000134	-36	-36.69999981	-24.80000019	38.59999847	40.49999905	31.10000038	-33.89999962	-14.10000229	-32.79999828	-65.89999962	-59.20000076	8.600002289
BC044745	TRUE	-16.60964047	-14.7966942	1.812946278	TRUE	FALSE	-21.20000076	-31	-44.29999924	27.10000038	26.10000038	37.20000076	6.5	6	17.80000019	-10.60000038	35.80000114	40.30000019	61.80000114	-34.60000134	-24.80000114
BC046331	TRUE	-15.38339614	-14.02747758	1.35591855	TRUE	FALSE	19.49999809	-42.5	73.5	25.79999924	-16	-17	-42.60000038	1.5	13	39.29999924	40.00000095	-24.69999981	-31.30000067	-50.09999943	-44.70000076
BC048507	FALSE	-16.60964047	-14.75645151	1.853188966	TRUE	FALSE	30.20000076	40.70000076	-23.09999847	-29.40000153	31.10000038	16.19999886	17.89999962	-0.199999809	-32.60000038	NA	-19.69999933	-22.69999933	NA	36.5	49.60000134
BC049805	FALSE	-16.21570685	-13.97778849	2.237918358	TRUE	FALSE	-16.19999695	-35.20000076	-33.20000172	-43.59999943	-18.20000076	22.5	7.100000381	15.60000038	8.600000381	17.19999981	40.70000076	18.10000038	-31.70000076	-27.79999924	21.10000229
BC051212	FALSE	-16.60964047	-15.40497269	1.204667781	TRUE	FALSE	46.10000038	19.19999695	31.70000076	35.10000038	32.30000114	30.80000019	-28.90000057	-17.69999981	20.4000001	-21	36	6.900001526	-26.10000229	-35.79999542	-32.29999542
BC053749	FALSE	-15.74565775	-14.07847819	1.667179565	TRUE	FALSE	20.19999695	-18.59999847	-25.30000114	14.60000038	53.99999809	8.899999619	28.40000057	-20.80000019	-11.59999943	-41.89999962	-29.20000076	7.600002289	42.60000038	31.39999962	NA
BC055324	FALSE	-13.4118609	-14.50914093	-1.097280037	FALSE	TRUE	13.09999847	23.39999962	-7.099998474	13.10000229	23.60000229	17.20000076	6.600000381	2.600000381	6.700000763	-27.89999962	28.60000038	-50.59999847	-59.20000172	-17.69999695	-30.80000114
BC056474	TRUE	-15.38432942	-14.0491032	1.335226218	TRUE	FALSE	-19.10000229	-8.099998474	14	10.90000057	-68.30000114	-31.30000114	5	-7.600000381	0.600000381	-23.30000019	19.20000076	44.69999886	31.60000038	-10.09999847	33.39999962
BC057381	TRUE	-15.98969234	-14.67769523	1.311997109	TRUE	FALSE	19.40000153	37.40000057	42.10000038	-44.29999924	-61.29999924	18.69999981	4.899999619	-10.30000019	-24.69999981	-18.10000038	28.10000038	-17.20000076	49.19999886	51.00000191	20.69999695
BC060267	TRUE	-16.60964047	-15.56118281	1.04845766	TRUE	FALSE	9.600000381	-17.20000076	-54	-43.70000076	35.39999962	18.10000038	10.30000019	27.80000019	33.89999962	50.80000114	60.79999924	41.89999962	39.70000076	-66.30000019	-46.69999981
BC061194	TRUE	-16.60964047	-14.89299907	1.716641404	TRUE	FALSE	27.59999847	11.99999809	18.59999847	-28.09999847	-14.59999847	26.0999999	26.5	31.60000038	16.99999952	-26.5	-61.90000153	-83.09999847	-33.29999924	-34.29999924	-46.29999733
BC062895	TRUE	-16.60964047	-15.58166727	1.027973202	TRUE	FALSE	47.09999943	33.70000172	78.89999771	26.20000172	29.19999981	-13.70000076	-23.5	20.19999981	-11.59999943	26.69999981	37.40000057	-23.70000172	-48.19999886	73	93.59999847
BC065149	FALSE	-16.60964047	-14.70770844	1.901932033	TRUE	FALSE	49.80000114	56.40000153	27.69999886	49.79999924	-23.60000038	-35.90000057	-34.69999981	-4.699999809	33.69999981	40.20000076	-37.70000076	47.39999866	33.30000019	-22.49999905	-32.69999981
BC066135	FALSE	-16.60964047	-15.09785058	1.511789899	TRUE	FALSE	-30.29999924	-32.79999924	-32.20000172	34.89999962	-27.80000019	-11.29999924	-19.29999971	-9.199999809	13.60000038	37.80000114	57.29999924	42.80000019	-35.89999962	-51.89999962	-41.09999943
BC068157	FALSE	-15.39675921	-13.62662586	1.770133356	TRUE	FALSE	-52.29999828	-58.19999886	-53.99999809	-22.19999695	-44.69999695	23.09999943	25.19999981	15.39999962	49.29999924	52.29999924	58.29999924	-42.30000019	-51.5	-50.79999924	-7.5
BC071253	FALSE	-16.60964047	-13.80420886	2.805431616	TRUE	FALSE	NA	NA	NA	NA	NA	NA	NA	NA	NA	NA	NA	NA	NA	NA	NA
Krc	TRUE	-16.60964047	-15.58447765	1.025162824	TRUE	FALSE	60	66.50000191	53.89999962	-31.90000057	40.69999886	-13.10000038	-23	-16.69999981	-27.39999962	-26.60000038	-35.40000057	-8.299999237	21.90000057	34.30000067	-48.00000143
BC100534	FALSE	-16.60964047	-15.50746055	1.102179926	TRUE	FALSE	-15.59999847	-37.40000057	27.30000114	49.80000114	51.89999771	29.79999924	-22.39999962	7.500000954	13.60000038	-26.89999962	-23.29999828	-20.70000076	30.10000038	18.60000229	23.10000229
Kif26a	FALSE	-15.49344037	-13.02315983	2.470280543	TRUE	FALSE	-36.39999962	-39.39999962	-35	-33.69999981	-16.20000076	-12.09999847	17.69999886	31.60000134	19.40000057	-12.10000038	12	20.60000229	24.10000229	-49.79999828	-31.79999924
Pitpnm2	FALSE	-15.74271394	-13.67173949	2.07097445	TRUE	FALSE	-21.19999886	-32.49999905	-26.39999914	-50.10000038	31.20000076	NA	-30.39999962	-29.89999962	-9.799999237	NA	-15.5	38.10000038	-43.99999905	-27.40000153	-21.70000076
BC134356	FALSE	-12.35263275	-14.83341327	-2.480780512	FALSE	TRUE	42.89999866	53.59999943	55.39999962	49.89999962	39.29999924	27.9000001	32.69999981	20	-15.9000001	-28.20000172	-37.69999981	17.10000038	37.59999847	-22.79999924	-37.29999924
Col5a1	TRUE	-14.90944017	-10.56356507	4.345875091	TRUE	FALSE	-72.50000191	-54.50000095	49.99999809	36.70000076	33.60000038	26.60000038	22.5	22.10000038	-11.09999943	27.89999962	22.89999962	-20.09999847	-33.70000458	-31.20000458	-24.29999924
BSAC2A	FALSE	-16.60964047	-12.65660615	3.953034328	TRUE	FALSE	-27.80000019	-29.79999924	-18.20000076	-41.99999619	-55.20000172	-14.00000095	-9.999999046	NA	-24.09999943	15.69999886	23.69999981	26.09999847	25.20000458	38.89999962	32.09999943
Bace2	FALSE	-16.60964047	-15.44132339	1.168317089	TRUE	FALSE	-22.59999847	18.10000229	-49.79999924	-32.50000143	15.09999847	4.099998474	13.50000095	19.89999962	-32.20000076	26.19999981	-32.10000038	16.79999828	52.39999962	-22.40000057	NA
Bad	FALSE	-14.93647958	-12.87381122	2.062668358	TRUE	FALSE	-53.39999962	-45.79999828	-28.10000038	NA	-30.80000019	-23.9000001	29.69999981	35.60000038	-53.10000038	-44.90000057	29.20000076	18.69999886	-34.59999943	-31.79999924	-12.70000458
Bag2	TRUE	-15.16965416	-11.92434739	3.245306771	TRUE	FALSE	39.20000076	29.29999924	-19.70000076	-17.10000229	-33.60000038	-23.10000038	-8.699999809	-23.10000038	-6	-6.100000381	36.5	33.10000038	-47.79999924	-76.5	-60.29999924
Bag4	FALSE	-12.7141378	-13.83135322	-1.117215429	FALSE	TRUE	-24.29999924	-46.99999809	-56.49999809	6.5	-21.20000076	13.10000038	15.60000038	6.100000381	-14.99999809	-36.80000019	-37.49999905	-21.70000076	19.10000229	30	23.69999695
Bahcc1	TRUE	-14.9756493	-12.87600748	2.099641822	TRUE	FALSE	-48.30000114	-70.5	-51.69999886	-42.29999924	-46.29999828	24.20000076	43.20000076	35.30000019	-8	49.49999809	59.39999771	-25.70000076	-20.69999695	-23.19999695	-35.29999924
Bai1	TRUE	-15.88485356	-14.44473491	1.440118648	TRUE	FALSE	-49.90000057	11.59999847	-14.60000229	-58.89999771	-55.80000114	24.89999962	-21.60000038	-31.30000067	-37.90000057	-21.59999847	-33.29999924	-63.89999962	-37.29999924	-21.70000076	-9.100002289
Baiap2l1	TRUE	-15.33578023	-13.21857266	2.117207573	TRUE	FALSE	-62.90000153	-18.70000076	23.60000038	24.79999924	-54.10000086	-38.40000057	-44.10000038	-30.40000057	-37.09999943	17.20000076	-35.80000019	51.5	13.60000229	-31.99999905	-32.79999924
Bambi	FALSE	-14.56726451	-11.83154603	2.735718482	TRUE	FALSE	NA	NA	-21.19999695	-28.70000076	-26.79999924	NA	-22.60000229	-9.100002289	-27.20000076	-34.30000114	-28.50000095	-33.80000114	-40.90000343	-21.10000229	34.20000267
Banf1	TRUE	-11.21621013	-10.13767397	1.078536151	TRUE	FALSE	-42.79999924	-22.99999905	33.60000038	40.49999857	-15.10000038	14.49999809	30.30000019	27.80000019	22.69999886	46.70000076	50.29999924	-53.30000114	-66.39999962	-32.30000114	-47.79999924
Banp	FALSE	-13.98556108	-12.88121176	1.104349322	TRUE	FALSE	-7.099998474	14.09999847	41.29999924	46.29999924	16.60000229	44.70000076	29.40000057	NA	7.199999809	40.70000076	39.60000038	30.20000076	28.60000038	-42.79999828	-54.29999924
Barhl1	TRUE	-16.60964047	-13.6608343	2.948806179	TRUE	FALSE	-25.10000229	-41.39999771	-25.60000038	-23.20000076	18.0999999	-23.89999962	-31.10000038	22.60000038	-14.60000229	-36.70000076	67.40000153	63.39999962	-35.90000057	-46.30000019	-50.10000134
Barhl2	FALSE	-16.60964047	-15.25014185	1.359498629	TRUE	FALSE	-33.80000114	-47.90000153	-23.69999933	-22.5	34.80000019	-13	32.20000076	NA	-8.200000763	-20.69999981	-21.20000029	-30.69999981	-36.20000076	-47.69999886	-57.79999924
Barx1	FALSE	-16.60964047	-12.9709395	3.63870097	TRUE	FALSE	31.00000095	-17.09999847	10.09999847	9.099998474	-45	43.39999962	29.80000114	-11.69999886	-31.29999971	-26.29999828	29.70000458	30.19999981	-39.20000076	-48.39999866	-23.19999695
Bat1a	FALSE	-12.31478519	-9.811677556	2.503107635	TRUE	FALSE	-20.20000076	13.79999924	-49.30000114	-41.90000057	15.30000019	21.10000229	23.10000038	48.19999886	46.69999886	NA	5.300001144	23.79999924	21.70000076	15.59999847	-21.19999695
Bat2d	TRUE	-12.29836597	-10.26461756	2.033748407	TRUE	FALSE	-39.69999886	26.90000057	67.89999771	57.89999962	28.20000076	36.30000019	-2.999999523	26.20000076	16.10000229	-44.20000076	27.79999924	31.79999924	43.89999771	-20.09999847	-17.70000076
Batf3	FALSE	-16.60964047	-13.16274091	3.446899567	TRUE	FALSE	18.09999847	-16.09999847	-31.79999924	44.29999924	59.60000038	24.89999962	34.40000057	1.800000191	20.89999962	27.79999924	41.90000057	33.19999981	10	-22.79999924	-43.40000153
Bbs9	TRUE	-15.16965416	-13.73618835	1.43346581	TRUE	FALSE	-33.80000114	-37.30000019	-62.70000076	-53.80000114	-28.50000095	24.29999924	27	21.19999981	2.600000381	20.70000029	-26.70000076	-14.09999847	23.90000057	66.60000038	88.5
Bbx	TRUE	-13.83814017	-12.42548073	1.412659442	TRUE	FALSE	46.69999981	51.39999866	31.40000057	26.20000172	-61.80000114	-45.5	33.60000038	-27.80000019	-34.70000076	-24.09999943	-25.60000038	24	18.60000038	-30.89999771	-35.39999771
Bcam	TRUE	-14.26688685	-12.02063771	2.246249146	TRUE	FALSE	80	65.39999771	-22.20000076	-37.70000076	-29.60000134	-50.99999905	-15.69999981	-8.300001144	-16.20000076	-47.99999809	-61.40000153	-6.099998474	NA	NA	NA
Bcap29	FALSE	-13.91832936	-15.21284987	-1.294520503	FALSE	TRUE	26.20000076	43.70000076	44.79999924	32.60000134	57.89999771	30.89999962	21.5	-44.10000038	24.29999924	20	26.79999971	15.99999809	12	39.80000019	42.69999886
Bcar1	FALSE	-13.30737697	-11.82701937	1.480357605	TRUE	FALSE	-12.59999847	23.29999542	-39.79999924	-45.89999962	22.69999886	36.5	41.70000076	30.19999981	19.40000057	-13.10000229	-22.10000038	-25.10000038	-42.59999847	10.59999847	15.09999847
Bcar3	TRUE	-14.02405103	-12.67506327	1.34898776	TRUE	FALSE	-34.39999962	-37.49999905	14.80000019	-9.5	31.90000057	28.10000038	11.09999847	28.60000038	32.60000038	12.10000038	47.20000076	38.10000038	-37.59999943	-64.30000114	-23.20000076
Bcat1	TRUE	-10.19441709	-12.07552152	-1.881104434	FALSE	TRUE	71.89999771	79.59999847	58.89999962	46.89999771	23.29999924	-8.100002289	-25	-25.70000076	-27.90000057	-30.69999886	27.19999981	24.59999943	-24.60000229	-38.59999943	-36.90000057
Bcat2	TRUE	-14.73383225	-13.11862643	1.615205818	TRUE	FALSE	-30.29999924	15.89999962	-29.19999933	-9.100000381	27.70000458	-19.60000038	-20.60000038	23.9000001	61.49999809	56.89999962	38.20000076	-12.20000076	7.5	-13.59999847	16.09999847
Bckdha	FALSE	-13.99131876	-12.73198345	1.25933531	TRUE	FALSE	48.69999886	-51.10000134	-39.10000038	-57.10000086	39.89999962	-7.700000763	-31	29.10000038	18.60000038	19.20000076	-36.39999771	-39.39999771	2.100006104	-24.80000305	-6.599998474
Bckdk	FALSE	-14.14025306	-12.87384951	1.266403554	TRUE	FALSE	-28.79999924	-27.60000038	30.89999962	-24.30000114	12.60000229	19.10000038	-22.80000019	-27.89999914	15	23.09999847	21.70000076	38.20000076	28.90000057	29.70000076	44.29999924
Bcl2l1	FALSE	-14.03197233	-12.29694985	1.735022478	TRUE	FALSE	-31.29999924	-32.29999924	59.30000114	59.79999924	20.10000229	-19.60000038	-14.49999809	15.29999971	16.29999924	28.10000038	11	26.10000229	22.19999886	46	-37.19999933
Bcl2l12	TRUE	-15.42223482	-13.57695993	1.845274883	TRUE	FALSE	-12.1000061	-21.70000076	-33.79999924	-72	-26.5999999	58.40000057	35	24.09999847	15.09999847	19.09999847	-31.89999962	22.19999886	53.29999924	51.10000134	24.80000114
Bcl6b	TRUE	-16.60964047	-13.39904912	3.210591359	TRUE	FALSE	-33.29999924	-26.19999695	-77.10000038	-61.39999962	-27.89999962	-1.599999428	2.600000381	18.10000038	20.09999943	-27.5	41.39999962	22.19999981	-31.09999943	-20.29999924	16.59999847
Bcl7a	FALSE	-14.72690121	-13.38256077	1.344340438	TRUE	FALSE	13.20000076	14.69999886	-22.19999886	46.29999924	53.79999924	48.89999962	36.70000029	30.30000019	34.19999981	-11.10000038	-14.09999847	-23.29999828	-33	-45.89999962	-17.39999962
Bcl7c	TRUE	-15.77723177	-13.72244101	2.054790762	TRUE	FALSE	-44.49999905	-15.10000229	57.49999809	44	71	48.79999828	18.09999847	22.99999905	7.100000381	-11.99999809	-53.10000038	-31.19999981	38.30000114	26.30000114	11.09999847
Bcl9	FALSE	-16.08534529	-14.10360846	1.981736826	TRUE	FALSE	-13.09999847	-18.20000076	-31.40000057	-14.10000229	-59.90000153	49.79999924	41.20000076	38.90000057	39.5	27.10000038	56.79999828	52.29999924	-40.89999962	24.20000076	-9.599998474
Bcl9l	TRUE	-15.69402736	-13.55015658	2.14387078	TRUE	FALSE	11.09999847	19.19999695	-27.40000057	23.19999886	29.30000114	35.19999981	17.30000019	30.60000038	-11.60000038	-11.59999847	14.60000229	-13.49999809	-54.19999886	-63.19999981	-29.29999924
Bcmo1	FALSE	-16.60964047	-15.33566572	1.273974758	TRUE	FALSE	-13.09999847	-12.20000076	-23.29999924	-37.80000114	31.19999933	37.20000076	18.39999962	-9.500000954	24.60000038	-7.699999809	-31.89999962	31.50000095	-13.60000229	-39.79999924	-23.30000114
Bcorl1	FALSE	-15.7101469	-13.74342502	1.966721876	TRUE	FALSE	NA	NA	NA	NA	NA	NA	NA	NA	NA	NA	NA	NA	NA	NA	NA
Bcr	FALSE	-14.34795415	-12.30381293	2.044141221	TRUE	FALSE	-15.69999695	-17.19999695	-13.19999695	-2.5	12.99999809	28.29999924	23.10000038	34.79999924	39.59999943	13.10000229	23	-22.70000076	-36.90000057	-27.69999695	-26.70000076
Bend3	TRUE	-15.15178375	-12.87381122	2.277972524	TRUE	FALSE	-48.80000114	-14.59999847	17.60000229	7.499998093	-26.9000001	27.60000038	23.60000038	18.5	-11.19999981	-12.10000038	14.70000076	-12.20000076	71	41.5	18.10000229
Bend4	FALSE	-13.85968075	-12.41208248	1.447598271	TRUE	FALSE	-34.80000067	46.99999905	13.70000076	-24.69999695	-41.80000114	-28.19999981	-1	27.89999962	36.10000038	-9.099999428	12.20000076	54.10000134	44.69999981	50.69999886	31.89999962
Bend5	TRUE	-15.88485356	-14.10809949	1.776754067	TRUE	FALSE	-26.70000076	-40	-14.60000038	20.20000076	26.60000038	31.59999943	22.39999962	-3	-5.800000191	-37.30000114	37.10000038	56.70000076	-66	-48.79999924	-81.09999847
Bex1	FALSE	-10.58160933	-9.343648009	1.237961317	TRUE	FALSE	NA	NA	NA	NA	NA	NA	NA	NA	NA	NA	NA	NA	NA	NA	NA
Bex2	FALSE	-12.95450376	-11.20566027	1.748843484	TRUE	FALSE	NA	NA	NA	NA	NA	NA	NA	NA	NA	NA	NA	NA	NA	NA	NA
Bex4	FALSE	-14.93654003	-12.36285858	2.573681449	TRUE	FALSE	NA	NA	NA	NA	NA	NA	NA	NA	NA	NA	NA	NA	NA	NA	NA
Bgn	FALSE	-16.60964047	-12.01022516	4.599415316	TRUE	FALSE	NA	NA	NA	NA	NA	NA	NA	NA	NA	NA	NA	NA	NA	NA	NA
Bhlha9	FALSE	-16.60964047	-11.89751015	4.712130321	TRUE	FALSE	-33.10000038	-33.30000114	-49.4000001	-46.39999962	47.99999809	44.89999962	43.30000019	-36.19999886	-45.30000114	25.20000076	23.20000076	13.60000229	-30.29999924	39.10000038	19.4000001
Bhlhe23	FALSE	-16.60964047	-15.34351453	1.266125945	TRUE	FALSE	-12	-39.19999933	-36.20000076	-31.10000038	-30.70000076	-17.19999886	-13.29999971	35.60000038	17.10000086	23.10000038	-25.60000038	-56.59999847	-28.69999886	-30.30000114	-21.20000076
Bhlhe40	TRUE	-14.42386377	-15.54753742	-1.123673642	FALSE	TRUE	21.50000191	18.29999924	60.89999771	-18.10000229	-22.10000038	-37.5	-14.00000095	0.699999809	-23.69999981	25.09999943	-17.20000076	-8.099998474	-17.09999847	12.09999847	18.19999695
Bicc1	FALSE	-14.9223141	-13.03371146	1.88860264	TRUE	FALSE	42.49999809	-22.60000229	-19.60000038	12.19999886	34.19999981	3.800000191	23.70000029	-7.500000954	NA	-2.099998474	-59.40000153	11.49999809	35.79999924	-5.5	15.19999695
Bicd2	TRUE	-14.9502471	-13.12462059	1.82562651	TRUE	FALSE	-27.29999924	-37.59999943	25.80000114	15.70000076	50.90000153	22.4000001	41.70000076	19.69999981	15.59999847	-27.80000019	-62.90000153	-57.30000114	-60.39999962	-51.99999809	-14.20000076
Bid	FALSE	-13.02822658	-14.21827461	-1.190048032	FALSE	TRUE	-11.59999847	33.20000076	31.10000038	-11.69999886	-14.60000038	7.800000191	-6.599999428	3.399999619	6.399999619	-33.80000019	-22.5	10.09999847	8	-19.20000076	-11.1000061
Blk	FALSE	-15.58262781	-14.52481312	1.057814691	TRUE	FALSE	-43.59999943	-24.39999914	-19.0999999	22.10000038	17.60000229	1.5	34.79999924	31.79999828	31.30000114	14.10000229	-31.80000019	34.39999962	-17.59999847	57.80000114	22.70000076
Bin1	FALSE	-14.85324457	-10.84980121	4.003443364	TRUE	FALSE	11.59999847	16.60000229	-34.20000076	40.70000076	53.29999924	13.5	34.10000038	21.19999981	39.90000057	35	-21.99999905	-14.09999847	37.89999962	30.89999962	-36.80000019
Bin3	FALSE	-15.46468121	-14.42518424	1.039496965	TRUE	FALSE	-18.19999695	-30.80000114	-45.59999943	27.70000458	12.5	9.999998093	-30.30000019	11.19999981	29.19999981	-45.09999943	-46.99999905	46.79999924	49.79999924	-27.29999924	-24.09999847
Birc2	FALSE	-13.86103578	-15.64879382	-1.787758043	FALSE	TRUE	-24.5	-50.29999828	33.29999924	34.70000076	23.59999847	9.600000381	-13.9000001	17.70000029	29.60000038	-13.30000114	-41.29999924	-14.00000095	20.09999943	16.89999962	-35.09999943
Blmh	FALSE	-12.60429807	-11.43856337	1.165734699	TRUE	FALSE	-32.50000191	-57.4000001	-32.00000095	-9.700000763	48.79999924	51.39999771	14.19999981	-21.40000057	14.5	44.29999924	48.79999924	34.49999905	37.99999905	45.39999866	-31.49999905
Blnk	FALSE	-15.23376302	-13.93128007	1.30248295	TRUE	FALSE	-22.79999924	-41.69999886	40.79999924	-32.70000076	-43.59999943	-35.29999924	-7.099999428	0.800000191	-42.70000076	-42.20000076	-25.69999886	10.50000095	-28.20000172	-41.20000076	-58.30000114
Bloc1s1	TRUE	-13.06962784	-11.9452622	1.124365644	TRUE	FALSE	-33.29999542	-31.29999542	-25.80000114	24.09999847	42.40000057	48.5	-3.500000954	-8.100000381	-6	-17.9000001	17.19999695	29.69999695	-3.5	43	60.89999771
Bloc1s2	FALSE	-13.44881335	-14.66351833	-1.214704975	FALSE	TRUE	14.09999847	11.09999847	49.19999886	20.79999828	-41.20000076	-12.10000038	-8.999999046	-7.800000191	-33	-32.10000038	-27.89999962	-13.5	44.69999933	25.89999914	-40.89999962
Blvrb	TRUE	-13.41688502	-14.45085695	-1.033971937	FALSE	TRUE	-3.099998474	-7.099998474	-23.29999924	-37.70000076	-61.29999924	27.29999924	21.80000019	NA	-22.89999866	-18.60000038	-46.9000001	-50.79999924	-50.79999924	-29.60000134	-57.70000172
Bmf	TRUE	-15.03894683	-13.37260906	1.666337769	TRUE	FALSE	58.89999676	23.69999695	29.29999924	26.10000038	31.80000019	32.50000095	43.10000038	22.5	20.69999981	-20.30000019	-47	-47.89999962	-42.10000038	-65.39999962	-17.69999695
mKIAA4159	FALSE	-16.60964047	-13.19756287	3.412077602	TRUE	FALSE	-31.39999914	42.29999924	29.60000038	20.69999981	-29.30000019	18.09999847	14.60000038	2.5	25.5	25.09999847	-33.30000019	-15.10000038	-19.69999695	-13.19999695	-9.099998474
Bmp2	FALSE	-16.60964047	-12.98193514	3.627705338	TRUE	FALSE	28.30000114	54.39999962	19.59999943	17.39999962	-14.9000001	30.29999924	12.09999847	2.099999428	-28.00000095	-41.29999924	-37.09999943	-26.29999924	33.10000038	23.20000076	41.30000305
Bmp3	TRUE	-16.60964047	-14.5318317	2.077808774	TRUE	FALSE	8.999998093	25.60000229	70.69999933	46	57.59999847	-38.20000076	15.19999981	-21	-5.599998474	-12.60000229	-54.69999886	-50.49999809	21.89999962	24.19999886	35.90000057
Bmp4	FALSE	-15.88485356	-12.23151597	3.653337582	TRUE	FALSE	28.50000095	33.60000038	37.30000114	29.20000076	30.40000057	-23.59999943	-9.800001144	-38.20000076	-38.60000038	-37.10000038	-22.30000019	37.89999962	23.79999924	-34.29999924	12.59999847
Bmp5	FALSE	-16.60964047	-14.54726287	2.062377608	TRUE	FALSE	-54.89999866	-20.09999847	15.20000458	-15.69999695	13.10000229	-1.5	17.20000076	-12.80000067	9.399999619	13.59999943	19.59999847	14.60000229	14.10000229	-48.30000114	16.09999847
Bmp7	TRUE	-14.77054741	-12.98166004	1.788887368	TRUE	FALSE	-35.19999695	54.5	35.90000057	-10.60000038	-35.70000076	-27.10000038	-12.9000001	15.0999999	34.39999962	-3.600000381	28.19999981	-23.60000229	-62.39999962	-66.5	-18.79999924
Bmper	TRUE	-16.60964047	-15.03559277	1.574047706	TRUE	FALSE	72.00000191	61.90000057	34.10000038	48.40000057	28.10000038	-5.899999619	12.30000114	21.59999943	5	-44.70000172	-46.80000162	-21.00000191	-3	-64.39999962	-65
Bmpr1a	FALSE	-13.2871803	-14.45636538	-1.16918508	FALSE	TRUE	41.49999809	27.29999924	-52.29999924	-6.500000954	55.30000114	43.39999962	18.5	15.19999981	8.600000381	13.5	-38.29999924	42.30000114	-30.29999924	-46.49999619	12.09999847
Bmpr2	FALSE	-15.88485356	-14.23057483	1.654278729	TRUE	FALSE	45.40000057	35.80000019	17.10000229	10.59999847	-19.09999847	34.69999981	23.79999828	21.69999981	-28.39999962	20.09999847	30.39999962	31.89999962	35.59999847	46.30000114	26.30000114
Bms1	TRUE	-13.66122424	-11.90533821	1.755886031	TRUE	FALSE	-25.29999924	-28.60000229	-17.80000019	47.79999924	57.49999809	5.400000572	-8.199999809	-8.5	40.80000114	44.30000114	-20.19999981	14.59999847	16.60000229	-26.30000019	-70.5
Bmyc	FALSE	-14.37968407	-11.93312073	2.446563332	TRUE	FALSE	9.099998474	-35.29999924	22.19999695	35.39999771	-14.69999886	-28.80000019	7	-8.699999809	-4.800000191	12.40000057	-16.49999809	42.50000095	48.70000076	-39.79999924	-20.70000076
Bnc1	FALSE	-16.60964047	-13.3931804	3.216460073	TRUE	FALSE	19.79999924	50.79999924	42.69999933	-36.10000134	-50.90000153	9.099998474	34.10000038	36.60000038	43.79999828	40.49999857	34.70000076	41.30000114	-30.60000038	-43.29999924	-22.20000076
Bnipl	FALSE	-16.60964047	-14.49274191	2.11689856	TRUE	FALSE	11.09999847	10.59999847	-22.70000076	24.5	23.10000229	30.70000076	14.49999809	12.10000038	21.89999962	24.5	34.90000057	-36.39999962	42.60000038	53.50000095	-21.20000076
Boc	FALSE	-14.25595983	-12.45326995	1.802689889	TRUE	FALSE	-26.19999695	-23.69999695	-39.29999924	-30.30000114	47.19999886	56.89999962	19.60000038	-7	24.30000019	23.60000038	55.5	19.20000076	-20.19999886	26.69999981	-25.70000076
Bok	FALSE	-15.16965416	-12.92104427	2.248609898	TRUE	FALSE	-27.80000019	-41.79999828	-40.10000038	23.5	44.50000095	12.60000038	26.19999981	22.09999943	-17.19999981	44.99999809	20.30000019	NA	-14.59999847	-6	-5.600006104
Bola1	TRUE	-13.64538697	-12.43091003	1.214476946	TRUE	FALSE	-38.89999771	18.70000076	57.90000057	62.40000057	21.10000229	14.49999809	-16.59999847	-14.19999886	-14.80000019	-23.79999924	15	-37.39999962	-32.79999924	-35.39999771	-17.70000458
Bola2	FALSE	-12.20414025	-11.1298611	1.074279152	TRUE	FALSE	-27.29999924	14.09999847	27.30000019	21.5	40.30000114	11.99999809	-10.99999809	20.4000001	6.100000381	20.89999962	12.60000038	-11.5	14.69999886	11.5	29.20000076
Bola3	TRUE	-13.5042321	-11.85396534	1.650266759	TRUE	FALSE	-18.19999695	19.70000076	-39.09999943	-34.70000076	65.39999771	-26.70000076	-43.5	-37.5	27.29999924	26.39999962	20.70000076	22.10000229	-41.79999924	22.20000076	-18.69999695
Bop1	FALSE	-13.7618445	-11.70507859	2.056765909	TRUE	FALSE	-30.79999542	21.59999943	-49.29999924	26.59999943	-25.80000019	16.10000229	22.30000019	42.70000076	8.899999619	-7	33.29999924	-20.89999962	-38.80000019	-40.10000038	15.70000076
Bpgm	FALSE	-14.22151784	-12.00404689	2.217470944	TRUE	FALSE	-28.19999981	21.20000076	12.60000229	-42.89999962	-52.89999962	-30.69999981	14.99999952	15.79999971	-16.69999886	-12.09999847	35.90000057	14.10000229	19.10000229	59.30000019	-21.20000076
Brap	FALSE	-14.30692868	-12.87381122	1.433117455	TRUE	FALSE	14.09999847	-26.5	-38.89999962	-32.29999924	-32.09999943	-0.800001144	44.89999962	15.60000038	11.10000038	31.19999981	-48.5	-48.89999962	36.5	37.20000076	-54.99999905
Brca1	FALSE	-12.80320845	-13.82277732	-1.01956887	FALSE	TRUE	-28.30000114	-10.60000229	-15.09999847	28.10000038	32.69999981	-6.700000763	7.999998093	9.200000763	15.09999847	-38.90000057	-31.29999924	-28.19999886	26.79999924	51.89999771	20.10000038
Brd3	FALSE	-12.22851392	-10.17854195	2.049971969	TRUE	FALSE	-33.90000057	33.69999886	-38.20000076	-44	-17.40000057	5.300000191	-18.19999981	4	41.90000057	28.30000114	-15.09999847	-27.4000001	18.89999962	40.10000038	-42.40000057
Brd8	TRUE	-12.23037258	-13.52123893	-1.290866356	FALSE	TRUE	-21.70000076	-23.29999924	-30	36.89999962	40.30000114	47	30.89999962	-18.20000076	-25.5	52.30000114	24.60000229	24.69999886	53.60000038	-31.79999542	65.90000153
Brd9	TRUE	-14.18325714	-12.87381122	1.309445914	TRUE	FALSE	12.59999847	-75.5	-37.10000038	18.60000038	19.59999847	23.59999943	20.89999962	-6	1	39.70000076	-24.39999962	7.600000381	-22.40000057	-27.19999695	-32.30000305
Brf1	FALSE	-15.32713843	-13.648193	1.678945429	TRUE	FALSE	-25.60000038	-42.39999771	-25.10000038	25.19999981	-36.89999962	34.39999962	26.89999962	36.20000076	39.20000076	-6.499998093	-47.19999886	-20.69999695	4.600006104	NA	NA
Bri3	FALSE	-15.02646782	-13.50522658	1.521241239	TRUE	FALSE	-39.79999924	-38.79999924	-20.30000114	-39.89999962	-45.69999886	25.70000076	-11.50000095	8.400000095	27.40000057	25.59999943	-56.10000038	-48.20000076	26.39999962	-35.89999962	-10.5
Brix1	FALSE	-10.94870453	-12.22567368	-1.276969154	FALSE	TRUE	-41	-51.90000153	-36.00000191	12.70000076	-9.099998474	-2.800001144	23.80000019	6.100000381	10.29999924	-20.60000038	26.40000057	-10.5	18.10000229	32.5	-24.60000038
Brp16	FALSE	-15.08970034	-13.78123314	1.308467204	TRUE	FALSE	11.09999847	-29.79999924	31.60000038	-44.89999866	-36	-31.39999962	-24.89999962	17.59999847	41.4000001	14.19999886	43.39999962	35.5	37.20000076	-22.20000076	9.599998474
Brsk2	FALSE	-14.5745648	-12.47963206	2.094932738	TRUE	FALSE	-18.69999695	9.5	28.20000076	18.60000038	12	26.60000038	23.90000057	1.600000381	0	-23.10000038	22.69999981	7.500000954	-11.59999847	-42.20000076	-39.70000076
Brwd1	TRUE	-12.33142898	-13.63615669	-1.304727713	FALSE	TRUE	56.40000153	60.39999771	57.49999809	44.5	36.79999542	NA	NA	-23.10000038	-24.60000229	15.10000229	38.70000076	18.19999695	-7.099998474	11.09999847	-15.19999695
Bsg	TRUE	-12.02967873	-9.722519512	2.30715922	TRUE	FALSE	-27.89999962	-37.39999771	-15.09999847	NA	-34.39999962	-31.60000038	-6.300000191	-16.19999981	36.59999847	31.59999847	-37.60000038	-42.10000038	-65.30000114	-28.40000153	-24.69999695
Bsn	TRUE	-15.88485356	-13.73338274	2.151470814	TRUE	FALSE	-38.79999924	-69	-62.5	26.30000114	44.20000076	-19.60000229	-27.60000038	-14.69999981	46.40000153	-1.5	49.59999847	-21.69999981	-24.09999943	-33.29999924	-40.39999771
Bspry	TRUE	-16.60964047	-13.54603157	3.063608904	TRUE	FALSE	-4	-15.69999695	NA	-31.10000229	-47.29999924	19.29999971	-23.39999962	-19.69999981	26.39999962	21	34.79999924	45.10000038	-47.99999905	62.40000153	-51.10000134
Bst2	FALSE	-15.88485356	-14.37944677	1.505406786	TRUE	FALSE	-51.09999847	-46	-38.59999943	-12.59999847	-22.09999847	-21.60000038	35.20000076	34.10000038	26.69999981	17.10000038	-25.59999847	-58.39999962	-25.20000076	-24.09999943	-11.59999847
Btbd11	FALSE	-14.315204	-15.76169899	-1.446494992	FALSE	TRUE	-16.70000076	-32.20000076	-25.20000076	-12.49999809	-18.09999943	47.10000038	30.69999886	6.099999905	-15.89999962	-21.60000038	13.80000019	-8	7.999998093	15.80000067	18.70000076
Btbd17	FALSE	-16.60964047	-10.93334253	5.676297946	TRUE	FALSE	-34.10000038	-13.5	19.70000076	-30.79999542	23.40000057	24.60000038	-20.30000019	23.39999962	20.69999981	14.60000229	16.70000076	9.800000191	30.09999943	15.19999886	-22.69999695
Btbd2	FALSE	-14.38828031	-13.07356164	1.314718672	TRUE	FALSE	-37.79999924	-37.30000114	-37.20000076	-21.20000076	-26.5999999	15.20000076	9.600002289	4.100000381	36.70000076	33.70000076	25.10000038	35.29999924	48.20000076	35.70000076	-46.39999771
Btbd7	FALSE	-15.31108102	-14.07847819	1.23260283	TRUE	FALSE	-44.09999943	-39.29999924	-44.70000076	-17.20000076	15.10000229	25	25	1	3.5	34.39999962	44.30000114	59.10000038	38.39999962	31.10000038	-29.29999924
Btbd9	TRUE	-14.9920455	-13.72916549	1.262880008	TRUE	FALSE	24.80000114	30.20000458	41.69999838	59.39999962	28.10000134	28.90000057	23.30000019	-35.29999924	-28.9000001	-43.89999866	-53.80000114	-50.79999924	24.70000076	60.29999924	28.10000038
Btf3l4	FALSE	-14.47454762	-15.58223552	-1.107687903	FALSE	TRUE	44.70000076	59.40000153	-22.20000076	41.10000134	30.09999943	52.89999771	47.19999886	25	-33.29999924	-33.40000057	21.09999847	15.99999809	33.19999886	-48.39999866	-37.39999962
Btg2	TRUE	-13.17786842	-12.01946233	1.158406092	TRUE	FALSE	-33.89999962	-41.70000076	-35.30000019	10.49999809	14.49999809	24.10000038	-5.199998856	11.70000076	15	-33.09999943	41.80000305	21.60000229	36.79999924	-70	-53.79999924
Bub1	TRUE	-11.74255055	-13.77010433	-2.02755378	FALSE	TRUE	-34.29999924	-79.79999924	-50.49999809	-17.39999962	24.30000114	20.79999924	3.300000191	15.10000038	-6	-26.50000191	33.10000038	58.10000086	40.20000076	-14.10000229	-11
Bud13	FALSE	-14.71092256	-13.49128801	1.219634541	TRUE	FALSE	18.69999886	-23.19999886	-31.10000038	-10	31.89999962	34.70000076	13.80000067	-17.90000057	40.59999943	11.5	-12.10000229	-12.10000229	-56.39999962	53.69999886	55.29999924
Bves	FALSE	-16.60964047	-12.85927947	3.750361004	TRUE	FALSE	-46.20000076	-37.90000057	-43.90000153	-12.60000229	-26.20000076	-30.79999828	30.49999905	23.20000076	16.40000057	2	19.70000076	-35.89999962	-50.10000038	19.20000076	18.19999695
Bzw1	FALSE	-13.18712337	-11.97001523	1.217108133	TRUE	FALSE	36.20000267	25.19999886	-49.49999905	-38.19999933	-41.39999962	-31.29999924	-18.30000019	-9.100000381	-8.100000381	-15.09999847	40.20000076	-30.89999962	-39.20000076	-18.09999943	8.099998474
Bzw2	FALSE	-11.78368071	-10.60419296	1.179487744	TRUE	FALSE	-49.30000114	-25.60000038	29.30000114	41.39999962	33.5	-34	-32.39999962	-17.59999943	-19.90000057	24.69999695	-25.19999886	-16.59999847	41.80000019	42.29999924	38.09999943
C030039L03Rik	FALSE	-14.14701725	-15.20893023	-1.061912983	FALSE	TRUE	-20.20000458	-21.19999695	-41.80000114	-49.09999847	-33.69999981	-25.4000001	-27.60000038	25.30000019	22.69999981	-39.70000076	36.70000076	52.29999924	31.09999943	-50.09999847	-25.70000076
C130026L21Rik	TRUE	-16.60964047	-14.19103311	2.418607362	TRUE	FALSE	-27.29999924	-45.99999809	-24.29999924	-25.10000229	26.10000038	57.40000057	60.90000057	-24.80000019	-18.70000029	20.29999828	-12.99999905	-21.60000038	-27.10000038	-63.50000191	-88.09999847
C130036L24Rik	TRUE	-16.60964047	-15.59966167	1.009978807	TRUE	FALSE	NA	-16.19999695	-66.80000019	-47.29999828	31.5	-22.39999962	-24.09999943	18.20000076	44.49999809	41.99999857	31.19999981	-42.49999905	-26.19999695	-40.29999924	-53.20000172
Mtus2	FALSE	-14.30041741	-12.71729253	1.583124884	TRUE	FALSE	52.59999847	20.69999886	35.69999981	-33	20.19999886	27.49999905	6	NA	-18.60000038	-8.5	38	26.20000076	36.30000019	-30.50000191	33.89999962
C1d	TRUE	-11.42830506	-13.89124993	-2.462944869	FALSE	TRUE	-19.10000038	-34.09999943	-26.40000153	-52.69999886	-36.40000153	-41.10000038	-24.80000019	19.30000019	-9.600002289	12.59999847	-17.60000038	-19.60000229	41.69999886	63.10000038	27.70000076
C1ql1	FALSE	-15.86656193	-14.84796832	1.018593605	TRUE	FALSE	-16.60000229	17.70000076	23.20000076	-31.20000076	33	-30	-33.39999962	-23.89999962	28.90000057	21.60000038	37.00000095	-45.70000076	-45.99999905	-26.29999542	-17.59999847
C1ql2	TRUE	-16.60964047	-14.47806674	2.131573731	TRUE	FALSE	18.20000076	27.29999924	-60.30000114	-21.59999943	19.60000038	-5.199999809	-19.39999962	-20.9000001	-24.90000057	-31.40000057	-22.20000076	-29.69999981	-28.29999924	47.89999962	71.40000057
C1qtnf1	FALSE	-16.60964047	-15.46152087	1.148119607	TRUE	FALSE	9.599998474	-22.10000038	40.5	-46.69999886	22.5	15.10000038	20.79999924	6.899999619	27.0999999	15.70000076	-37.89999962	-21.09999847	-53.39999771	-54.79999828	-37.09999943
C1qtnf6	FALSE	-15.39675921	-14.07847819	1.318281025	TRUE	FALSE	-8.099999428	-32.30000019	27.80000019	-15.09999847	-55.09999847	23.60000038	14.30000019	22.5	23.30000019	-2.600000381	38.30000114	15.49999809	-31.20000076	-48.29999828	-43.89999771
C2cd3	FALSE	-14.34438247	-13.21722443	1.127158033	TRUE	FALSE	-35.20000076	14.10000229	-21.79999971	-22.40000057	47.39999866	19.59999847	-5.600000381	15.69999981	26.0999999	45.70000076	40.40000057	33.10000038	34.5	30.60000038	51.29999924
C330027C09Rik	FALSE	-12.64251533	-14.45558986	-1.813074523	FALSE	TRUE	-54.29999924	-49	-18.09999943	-15.20000076	-33.29999924	11.80000019	-2.199999809	24.40000057	-19.60000038	-22.69999981	15.09999847	-9	-15.20000076	15.09999847	-11.10000229
C530008M17Rik	TRUE	-14.681148	-13.01400088	1.66714712	TRUE	FALSE	28.40000057	67.00000191	59.69999981	-12.99999809	-27.19999981	-36.70000076	NA	34.19999981	16.80000019	-19.70000076	-27.20000076	-30.10000134	-33.59999943	-20.69999695	-12.1000061
C530028O21Rik	FALSE	-14.8213349	-16.17409206	-1.352757162	FALSE	TRUE	NA	-25.20000076	-39.70000076	-40.20000076	34.70000267	44.30000114	8.599998474	-5.600000381	-11.20000076	31.89999962	25.30000019	-37.19999933	-32.20000172	-26.29999542	9.100006104
C630004H02Rik	TRUE	-15.55137412	-14.18630145	1.365072674	TRUE	FALSE	14.59999847	17.19999886	-46.39999962	-52.89999962	-43.40000057	39.20000076	-10.40000057	32.10000038	47.49999809	-21.70000076	-25.80000019	25.70000076	-54.90000153	-61.5	-29.20000076
C79407	TRUE	-11.93137688	-13.72916549	-1.797788614	FALSE	TRUE	-18.09999847	-3.099998474	-10.6000061	-63.99999857	-18.10000038	8.5	-7.899999619	11.30000114	11.69999886	3.5	-37.00000191	-63.39999962	-37.29999924	-33.19999886	22.5
C85492	FALSE	-16.60964047	-14.88898185	1.720658623	TRUE	FALSE	-21.10000229	22.79999924	-22.19999886	-29.70000076	12.89999771	29.60000038	NA	2.299999237	5.899999619	39.00000095	31.19999981	-38.19999981	-50.30000114	-51.30000114	-27.09999943
Cabin1	TRUE	-14.32714954	-12.4064818	1.920667737	TRUE	FALSE	-13.20000458	-31.79999542	21.19999695	33.89999962	60.40000153	-9	7.199999809	33.30000019	-22.09999847	-23.59999847	-21.09999847	21.60000038	-21.19999981	42.20000076	-12.69999886
Cables1	TRUE	-15.36155015	-13.96121929	1.400330859	TRUE	FALSE	-17.4000001	-29.79999924	-21.60000229	37.70000029	63.90000153	18.80000114	-7.600000381	9.699999809	14.30000019	-33.60000038	-28.30000114	22.60000038	-42.70000076	-32.39999962	-31.19999981
Cachd1	FALSE	-14.84446865	-12.84414571	2.000322933	TRUE	FALSE	-20.30000019	23.40000057	-17.19999695	28.20000076	58.19999886	-14.19999886	-28.80000114	27.19999981	-22.5	28.30000019	32.70000076	-12.60000229	18.09999847	-42.40000057	-31.30000114
Cacna1c	FALSE	-16.60964047	-14.79722744	1.812413038	TRUE	FALSE	-23.29999542	14.59999847	-14.19999695	5.5	13.50000191	10.09999847	NA	3.699999809	-38.70000076	36.20000076	39.60000038	-24.19999886	-20.60000038	37.70000076	33.5
Cacna1g	FALSE	-16.60964047	-13.47196084	3.137679632	TRUE	FALSE	-16.1000061	-41.79999924	-22.20000076	37.10000038	44.19999886	-12.60000229	11	24.30000019	11.0999999	15.09999847	46.99999809	51.00000191	-19.59999847	-19.70000076	-21.20000076
Cacna1h	FALSE	-16.60964047	-14.24793214	2.361708337	TRUE	FALSE	-28.70000076	-51.20000172	-39.79999924	29.49999905	46	15.60000038	21.60000038	34.70000076	4.700000763	-31	-46.29999828	31.60000038	-52.19999886	-38.49999905	-37.80000114
Cacna1s	TRUE	-16.60964047	-15.57800714	1.031633338	TRUE	FALSE	-31.20000172	-17.20000076	-27.70000076	-24.30000019	-18.60000038	31.30000019	27.20000076	NA	15.19999886	-10.99999809	-19.19999886	-29.70000076	-52.39999866	-61	16.70000076
Cacna2d3	FALSE	-16.60964047	-15.49595864	1.113681833	TRUE	FALSE	36.59999847	-46.40000153	-48.60000038	21.30000019	43.89999962	-11.80000067	-10.29999924	-8.700000763	NA	-33.09999943	-17.70000076	-37.5	-28.29999924	59.20000172	37.39999962
Cacnb2	FALSE	-16.60964047	-15.31497473	1.294665743	TRUE	FALSE	32.30000114	-37.50000048	-26.29999828	39.5	41.40000057	5.300000191	-18.80000019	NA	-20.19999981	-7.5	-17.69999886	25.70000076	11.10000229	-19.20000076	-27.70000076
Cacnb3	TRUE	-15.39675921	-13.28531463	2.111444588	TRUE	FALSE	-67.30000019	28.00000095	13.09999847	-16.59999847	43.80000114	31.10000038	23.59999943	43.59999847	22.29999828	18.19999886	32.80000114	63.90000153	-47.29999828	-46.39999771	-44.99999619
Cacnb4	TRUE	-16.60964047	-15.57822041	1.031420062	TRUE	FALSE	-44.30000019	-68.89999962	39.80000114	13.99999809	-25.4000001	5.100000381	-33.39999962	20.39999962	23.5	25.30000114	21.20000076	-8.599998474	32.80000114	41.69999886	-17.19999695
Cacng4	TRUE	-16.60964047	-15.20570645	1.403934026	TRUE	FALSE	20.70000076	49.69999886	35.39999962	44.80000114	33.30000019	13.60000038	-15.70000029	9.599999428	9.600000381	-11.30000114	-22.09999943	-34.29999924	-30.70000029	-64.40000057	44.5
Cad	FALSE	-12.04031247	-10.58428303	1.456029444	TRUE	FALSE	-17.20000076	17.60000229	34.30000019	44.5	56.39999866	40.79999828	-4.800000191	27.80000019	-12.60000038	-13.59999847	24.99999809	32	-45.39999962	-17.69999695	19.19999695
Cadm3	FALSE	-16.60964047	-14.49130129	2.118339181	TRUE	FALSE	-18.10000229	21.60000229	-20.89999962	-31.20000076	18.49999905	5.5	-5.999999046	15.40000057	9.099999428	28.89999962	-10.70000076	-21.70000076	-23.20000076	-15.19999886	16.20000076
Cadm4	FALSE	-15.88485356	-14.07847819	1.806375367	TRUE	FALSE	-6.5	-12.59999847	13.09999847	8.100002289	-17.09999847	-11.20000076	24.59999943	31.5	33.69999886	-21.10000038	-41.70000076	32.89999962	-39.09999943	-43.09999943	43.60000038
Cadps2	TRUE	-16.60964047	-15.48948642	1.120154054	TRUE	FALSE	-24.69999933	29.30000019	-21.90000057	21.69999886	33.70000076	13.90000057	21.60000038	16.69999981	-35.19999981	-45.89999962	-62.39999962	-12.20000076	-8.100002289	-21.00000095	-27.19999981
Calb2	TRUE	-14.4858863	-15.80108421	-1.315197906	FALSE	TRUE	-31.79999924	-70.5	20.70000076	27.00000095	31.80000114	21.59999943	16.10000038	-21.30000019	-25.00000095	-47.99999809	-50.10000038	-22.10000038	36.10000038	63.79999924	28.30000114
Calcoco1	TRUE	-14.92008632	-13.83340402	1.086682304	TRUE	FALSE	-24.69999695	-38.29999924	-23.19999695	-12.5	24.69999981	21.79999924	31.30000019	15.90000057	-28.69999981	28.60000038	64.20000076	35.19999886	-60.60000038	-52.79999924	-14.20000076
Calcrl	FALSE	-16.60964047	-14.37692414	2.232716339	TRUE	FALSE	27.60000038	32.20000076	12.10000229	28.09999847	33.40000153	-7.000000954	25	27.00000095	8.600000381	-11.20000076	56.80000114	56.10000038	41.10000038	-37.79999924	-25.29999924
Cald1	FALSE	-12.23825055	-10.73212687	1.506123682	TRUE	FALSE	-51.49999905	-34.00000191	-28.79999924	-10.60000229	35.90000057	45.70000076	12.30000019	6.399999619	9.899999619	42.30000114	37.80000067	15.09999847	-49.29999924	26.70000076	-18.19999695
Calm1	FALSE	-10.52018917	-8.283854124	2.236335042	TRUE	FALSE	13.89999962	15.70000076	-10.09999847	-17.00000191	-16.19999695	8	25.39999866	8	24.99999905	-13.40000153	13.59999847	29.10000038	-17.10000229	-46.30000019	-42.70000076
Calr	TRUE	-10.32973172	-8.566370487	1.763361236	TRUE	FALSE	-31.90000153	-70.80000114	-25.70000076	-62.40000153	18.60000229	52.79999924	38.79999924	15.10000038	31.60000038	33.10000038	42.29999924	28.40000057	2.599998474	-30.29999542	-20.20000458
Camk1	FALSE	-15.08548885	-13.64401038	1.441478475	TRUE	FALSE	53.20000172	55.80000114	44.89999771	40.5	-39.20000076	-21.69999981	22.69999981	-3.800001144	-10	9	37.20000076	46.30000114	-17.30000019	19.20000076	30.79999924
Camk1d	FALSE	-13.92999082	-15.93066159	-2.000670763	FALSE	TRUE	-37.60000038	25.10000229	-18.10000229	-17.49999809	-10.70000076	-27.80000019	-5.600000381	23.79999924	23.69999933	-19.20000029	-38.40000057	-27.79999924	-9.599998474	14.19999695	7.599998474
Camk1g	TRUE	-16.60964047	-14.21228943	2.397351049	TRUE	FALSE	13.10000229	-19.19999886	16.10000229	41.20000076	18.80000019	29.60000038	23.30000019	26.69999981	-15.09999847	-12.60000038	36.10000038	-37.20000076	-63.40000153	-56.49999809	-41.40000057
Camk2n1	FALSE	-13.67775569	-15.34351453	-1.665758836	FALSE	TRUE	-26.29999924	-53.10000134	-29.79999924	-59.19999981	38.10000038	11.60000229	7.600002289	16.0999999	-26.69999981	-13.99999809	18.80000019	15.60000229	15.10000038	40.79999924	37.20000076
Camk2n2	TRUE	-15.28773869	-13.87481941	1.412919281	TRUE	FALSE	-28.69999695	35.39999962	-62.39999771	-59.89999771	13.50000095	14.60000229	22.09999943	32.39999962	23.80000019	-12.30000019	-43.49999905	5	7.200000763	-63.29999924	-64.89999771
Camk4	FALSE	-16.60964047	-14.91698612	1.692654353	TRUE	FALSE	16.60000229	-26.39999962	-11.90000057	9.100002289	16.50000191	14.19999886	2	NA	22.69999981	38.80000019	-32.60000038	-18.60000229	17.59999847	-26.60000229	22.10000038
Camkv	FALSE	-15.60153862	-13.95393539	1.647603229	TRUE	FALSE	-23.70000458	-23.30000305	-42.89999962	-30.10000038	18.89999962	45.5	45.09999847	13.10000038	32.70000076	29.70000076	11.5	-28.89999962	31.39999962	-29.19999981	-23.60000229
Camsap1	FALSE	-14.00096306	-12.85732281	1.143640246	TRUE	FALSE	-31.29999924	11.89999962	38.19999886	23.09999847	56.49999809	28.70000029	3.300000191	-0.600000381	-9.800000191	-20.5	31.69999933	-8.600000381	-28.69999981	-50.79999924	-19.30000114
Camta2	FALSE	-15.70349906	-14.686375	1.01712406	TRUE	FALSE	-27.80000114	-50.49999905	-33.40000057	12.10000229	40.60000038	47.20000076	13.69999981	19.30000019	24.80000019	24.60000038	45.99999905	30.89999962	-40.39999771	-21.19999695	21.29999542
Cand1	FALSE	-11.32264114	-12.62921135	-1.30657021	FALSE	TRUE	19.89999866	52.99999809	36.29999924	-17.80000114	-32.10000086	15.50000095	-30.39999962	2.500000238	6.100000381	-12.60000038	36.89999962	48.79999924	46.89999962	39.09999943	-35.69999886
Cand2	FALSE	-13.93015278	-12.69031305	1.239839734	TRUE	FALSE	40.69999886	39.10000038	-41.99999809	-51.20000172	26.60000229	-16.10000038	16.60000038	35.60000038	32.90000057	-17.20000076	34.29999924	25.70000076	27.89999914	16.09999847	-35.79999924
Cant1	FALSE	-14.60783277	-13.25869445	1.349138321	TRUE	FALSE	11.09999847	-22.10000038	33.09999943	-55.30000114	-23.39999962	33.80000019	7.500000477	-0.900000095	16.80000019	35.80000019	-28.19999981	-37.89999962	-35.19999981	-54.79999828	-34.5
Canx	FALSE	-10.09692584	-11.67672895	-1.579803111	FALSE	TRUE	-18.59999847	-45.30000114	-19.89999962	-25.20000076	28.10000038	8.100000381	-11.5	9.900000572	13.10000038	32.5	18.5	-17.19999695	10.5	22.90000153	-22.30000019
Cap1	TRUE	-13.79524414	-12.29735626	1.497887877	TRUE	FALSE	-67.5	NA	28.29999542	33.09999847	-12.19999886	22.39999962	18.99999952	21.40000057	29.39999962	35.5	47.89999866	-10.09999847	-44.99999905	9.099998474	-7.099998474
Cap2	TRUE	-15.9467667	-12.12401687	3.822749823	TRUE	FALSE	-12.90000057	47.20000076	31.90000057	31.59999943	-15.09999847	14	19.80000019	3.800000191	36.60000038	20.60000038	28.30000114	20	23.20000076	-32.29999924	-69.69999886
Capn10	FALSE	-14.59305628	-13.09044785	1.502608435	TRUE	FALSE	30.69999886	-35.89999962	-18.30000114	20.20000076	34.29999924	-8.300000191	22.10000086	NA	-15.0999999	-5	26.19999981	45.70000076	38.70000076	25.69999981	-18
Capn6	FALSE	-15.49971223	-11.35244318	4.147269055	TRUE	FALSE	NA	NA	NA	NA	NA	NA	NA	NA	NA	NA	NA	NA	NA	NA	NA
Capsl	TRUE	-13.98345075	-15.36369497	-1.380244226	FALSE	TRUE	20.20000076	-42.19999981	-89.09999847	-21.59999943	10	-28.79999924	-34.60000038	-21.89999962	1.100000381	-3	-27	8.5	16.60000038	13.59999847	18.10000229
Capza1	FALSE	-12.99597192	-15.17882749	-2.182855571	FALSE	TRUE	-37.19999886	31.29999924	-8.099998474	7.100002289	-57.30000114	21.70000076	17.70000076	34.5	20.90000057	26.20000076	21.49999809	36.79999924	40.79999924	30.29999924	-51.29999924
Capza2	TRUE	-12.37741088	-13.50178937	-1.124378498	FALSE	TRUE	-17.50000191	38.79999924	61.10000038	39.5	29.09999943	-19.99999905	-7.599999428	-12.80000019	-17.79999971	NA	33.20000076	32.70000076	-15.09999847	11.39999962	-28.79999924
Car12	TRUE	-16.60964047	-14.29469006	2.314950413	TRUE	FALSE	-24.39999962	-47.29999924	-23.80000019	-10	33.20000076	35.20000076	17.10000038	14.80000019	-27.89999962	-19.59999847	60.29999924	44.5	-25	15.20000076	-16.10000038
Car13	FALSE	-13.26054684	-14.89299907	-1.632452234	FALSE	TRUE	20	-30.50000191	-12.59999847	-13.09999847	-19.59999847	14.80000019	-21.5	-30.40000057	NA	-15	-8.200000763	26.99999905	35.60000086	-12.70000076	-31.39999962
Car14	TRUE	-16.60964047	-11.88956662	4.720073851	TRUE	FALSE	22.80000019	44.70000076	-47.70000076	29.90000153	29.10000038	39.40000057	10.49999809	29.10000038	30.89999962	-7.100000381	29.10000038	61.00000095	22.80000114	-55.49999809	-59.59999657
Car2	FALSE	-13.81129243	-10.54201412	3.269278314	TRUE	FALSE	-44.10000038	-42.30000114	-36.89999962	28.80000019	30.10000038	6.5	25.20000076	-7.800001144	-5.300001144	-4.899999619	-20.29999828	-21.19999886	32.80000305	-27.69999981	-42.30000019
Car3	FALSE	-15.97235214	-13.46634522	2.506006917	TRUE	FALSE	-44.10000038	-39.70000076	-42.70000076	-23.40000057	11.30000019	-7.600000381	7.699999809	11.69999886	17	8.099998474	-30.5	-26.20000076	19.60000229	-49.30000019	-36.90000057
Car4	TRUE	-15.26769199	-10.26621308	5.001478911	TRUE	FALSE	-36.5	29.70000076	-59.69999981	-66.29999924	-59.80000019	30.10000038	5.100000381	8.600000381	-33.79999924	6.700000286	60.40000057	36.40000057	43.40000057	-47.09999943	23.89999962
Car7	FALSE	-16.60964047	-14.99233199	1.617308483	TRUE	FALSE	-11.59999847	-30.29999924	-31.20000029	-17.59999847	44.20000076	26.60000038	17.00000095	-10.09999943	-21.10000038	-8.5	15.69999886	18.70000076	-28.10000038	-42.39999866	-27.70000076
Car8	TRUE	-15.46023599	-14.13372326	1.326512733	TRUE	FALSE	51.79999924	47.59999847	-68.90000153	-65.40000153	19	-1.300000191	22.5	17.10000038	2.300000191	-38.70000076	-52.79999924	14.60000229	13.20000076	-49.99999809	-51.09999847
Card10	FALSE	-15.1036796	-11.88314182	3.22053778	TRUE	FALSE	-30.10000038	-36.49999905	-39.20000076	20.70000076	-32.60000038	13.70000076	48.70000076	44.70000076	55.90000057	40.20000076	-32.10000038	-49.70000172	-53.60000134	-34.29999924	-19.60000038
Card6	FALSE	-16.60964047	-14.96617669	1.64346378	TRUE	FALSE	32.70000076	48.59999847	-39.29999924	9.600002289	16.20000076	3.5	31.00000191	-3.900001526	-40.20000076	-37.50000095	-26.50000191	9.099998474	-31.90000153	-38.80000114	-36.20000076
Carkd	TRUE	-14.45881901	-13.09044785	1.368371161	TRUE	FALSE	50.29999924	-17.20000076	-18.19999695	46.39999962	47.39999962	23.9000001	30.60000038	27.39999962	33.30000019	44.99999857	-25.59999847	-64.60000038	-44.59999943	-60.60000038	-62.59999847
Carm1	FALSE	-13.05665862	-10.94785812	2.108800498	TRUE	FALSE	-11.09999847	17.50000095	33.20000076	-8.999998093	19.60000038	43.80000019	39.30000019	34.89999962	-32.19999981	-15.69999981	46.10000038	37.40000057	-46.49999857	-52.80000114	-50.80000114
Cartpt	FALSE	-16.60964047	-13.18298706	3.426653411	TRUE	FALSE	45.79999924	-45.99999809	19.60000038	33.80000019	29.20000076	12.10000229	-28.19999981	-29.09999943	-23.79999924	-31.89999962	35.89999962	11.59999847	-11.09999847	26.69999981	32.20000076
Casd1	FALSE	-15.3860282	-14.05954764	1.326480557	TRUE	FALSE	-17.10000038	30.30000019	36.30000114	-33.20000076	-33.39999962	12	13.19999981	20	36.00000095	56.30000114	53	-53.80000114	53.50000095	-24.10000229	-13.20000076
Caskin2	TRUE	-14.84446865	-12.95467422	1.889794425	TRUE	FALSE	-24.19999695	-67.29999924	-66.80000114	19.60000038	51.30000114	36.69999886	48.19999886	45.80000114	-29.59999943	-22	41.5	-32.59999943	-20.70000076	-43.49999905	-14.10000229
Casp3	FALSE	-15.65582038	-14.4331738	1.222646576	TRUE	FALSE	-25.19999695	-38.39999962	-40.30000305	-34.20000076	10.60000229	27.30000019	6	-25.80000019	2.399999619	19.79999924	27.00000191	42.29999924	12	43.59999847	33.70000076
Casp6	TRUE	-14.14025306	-12.85675584	1.283497225	TRUE	FALSE	-29.10000038	-45.89999962	7.599998474	-15.09999847	18.39999962	-20.69999981	-8.500000954	5.299999714	41	44.70000076	24.59999847	-54.89999962	-17.19999886	60.29999924	-41.30000019
Casp8	FALSE	-15.84711586	-14.7966942	1.050421664	TRUE	FALSE	-28.20000076	-26.20000076	-34.79999924	-18.29999924	-31.40000057	-56.20000172	-9	-13	-6.199999809	5.599998474	20.09999847	17.60000038	42.29999828	33.79999924	31.29999924
Casq1	FALSE	-16.60964047	-12.78786374	3.821776739	TRUE	FALSE	-15.19999886	-21.70000076	13.20000076	-29.79999924	25.70000076	20.20000076	-10.60000038	19.19999981	15	-19.60000229	-26.69999981	27.79999542	9.599998474	8.100006104	-2
Cast	TRUE	-14.74250736	-13.50600274	1.236504625	TRUE	FALSE	-18.09999847	-35.29999924	66.29999924	43.89999914	-10.5	-7.100000381	-11.69999981	-10	-2.100000381	-14.70000076	-26.19999981	-7.699998856	-41.80000114	56.89999962	43.89999962
Casz1	FALSE	-15.70349906	-13.28501326	2.418485797	TRUE	FALSE	-50.49999619	-50.39999771	-21.29999542	-11.59999847	22.29999924	-19.60000038	32.10000038	27.19999981	-42	13.20000076	24.80000114	11.5	-40.39999962	-39.39999962	-38.29999924
Cav1	FALSE	-16.60964047	-14.87055368	1.739086796	TRUE	FALSE	-27.80000114	-18.70000076	-38.80000019	19.60000038	52.99999809	48.89999866	9	22.30000019	-2	-6	-13.5	21.30000019	43.89999962	-36.89999962	-54.69999886
Cbfa2t3	TRUE	-16.60964047	-12.53565403	4.073986442	TRUE	FALSE	-60.60000229	-44.29999924	-61.40000153	-26.60000038	57.69999886	11.70000076	22.89999914	33.70000076	-16.69999981	-5.499998093	24.60000038	44.40000057	45.39999962	36.50000095	-29.30000114
Cbfb	FALSE	-12.32906055	-14.58800392	-2.258943373	FALSE	TRUE	-40.10000038	-33.20000076	49.80000067	30.29999924	25.20000076	45.90000153	4.900000095	-6.599999428	-14.49999809	18.59999847	-53.89999962	-18.59999847	-18.09999847	-7.5	-23.19999695
Cbln1	TRUE	-14.85324457	-12.14321817	2.710026404	TRUE	FALSE	-59.40000153	64.89999771	21.60000229	-9	27.50000095	26.99999905	-23.79999924	-1.900000572	-6.899999619	-11.19999886	28.29999924	8.099998474	-35.29999924	-29.89999962	-33.39999771
Cbln2	FALSE	-16.60964047	-15.46604896	1.143591513	TRUE	FALSE	-23.19999886	-33.00000191	-21.19999695	11.09999847	-13.60000229	-21.20000076	35.5	4.599999428	-6	6.100000381	-26.40000057	-27.80000019	-35.50000095	35.80000019	-21.70000076
Cbr2	FALSE	-16.60964047	-14.80831737	1.801323101	TRUE	FALSE	-12.09999847	-16.70000076	-15.20000076	-19.10000038	55.40000057	43.59999847	29	NA	-19.10000038	36.20000076	38.70000076	-48.30000114	-50.29999924	-18.70000076	19.69999695
Cbs	FALSE	-14.30041741	-15.3189096	-1.018492189	FALSE	TRUE	29.79999924	27.70000076	31.40000057	-53.30000114	-36.20000076	-33.70000076	-22.09999847	-14.0999999	-9.000000954	25.29999924	54.90000153	32.80000019	29.60000229	-46.30000114	-54.69999886
Cbwd1	FALSE	-13.96444327	-15.2456538	-1.281210538	FALSE	TRUE	-36.70000076	-27.70000076	-25.89999962	-25.99999905	33.79999924	13.70000076	36.20000076	-26.69999981	-29.69999886	-19.0999999	-44.39999962	-26.39999962	21.10000038	-33.80000114	-56.00000191
Cbx1	FALSE	-14.07856644	-12.00490769	2.073658756	TRUE	FALSE	31.89999962	38.10000038	41.89999962	54.80000114	50.20000076	20.80000019	16.49999952	20	21.70000076	13.10000229	35.90000057	42.79999924	22.20000076	-38.39999771	-38.80000019
Cbx2	TRUE	-14.15468018	-11.89618412	2.258496064	TRUE	FALSE	-60.89999962	-46.69999886	-39.39999962	-17.29999971	14.20000076	15.20000076	51.20000076	39.60000038	29.10000038	15.09999847	17.10000229	-18.59999847	-15.59999847	-34.30000114	27.39999962
Cbx7	FALSE	-12.81756926	-14.81569304	-1.998123779	FALSE	TRUE	-56.40000153	-15	13.59999847	21.89999962	22.60000038	-31.20000076	-33.20000076	-35.10000038	-33.20000076	-10.60000038	50.99999809	55.79999924	57.79999924	27.79999924	18.70000076
Cby1	FALSE	-14.39139879	-13.25869445	1.132704336	TRUE	FALSE	19.20000076	-36.5	24.70000076	-31.10000038	-29.70000076	8	-22.49999952	34.79999924	13.10000038	-31.60000038	-33.10000038	-9.800000668	29.00000095	16.09999847	21.70000076
Cc2d1a	FALSE	-15.06955358	-13.84100991	1.228543676	TRUE	FALSE	-12.09999847	-38.89999771	20.70000076	37.10000038	13.10000038	7.600002289	-18.59999847	-12.5	-2.800000191	29.50000095	53.59999847	-30.19999886	26.20000076	-52.70000172	-34.40000153
Ccbe1	FALSE	-16.60964047	-15.08651244	1.52312803	TRUE	FALSE	30.20000076	-23.69999886	-25.50000048	35.40000057	50.79999828	-16.10000038	-37.80000019	NA	-28.20000076	29.30000114	44.39999866	-25.59999847	-48.39999866	-32.70000076	-32.40000153
Ccdc102a	FALSE	-15.55137412	-12.53848636	3.012887763	TRUE	FALSE	-23.19999695	-23.59999943	-24.89999914	31.20000076	-22.59999847	10	-5.600000381	28	7.600000381	32.89999962	17.60000038	-18.60000229	-20.10000229	-31.80000114	-34.89999771
Ccdc109a	FALSE	-16.60964047	-15.02265091	1.586989569	TRUE	FALSE	-26.20000172	56.10000134	-19.29999924	-13.70000076	-43.69999886	6.400000572	-1.699999809	-6.199999809	24.69999981	48.30000114	21.19999886	-17.59999847	11.10000229	26.79999924	20.19999886
Ccdc109b	FALSE	-16.60964047	-15.42412464	1.185515832	TRUE	FALSE	-15.69999695	14.10000229	12.00000191	13.5	38.60000038	49.19999886	25.99999857	30.69999981	36	17.5	29.5	-4.599998474	41.59999943	40.40000057	-32.39999962
Ccdc112	TRUE	-14.96761849	-13.75448131	1.213137182	TRUE	FALSE	-25.30000019	-28.40000057	19.19999695	4	38.40000057	48.5	48.29999924	-22.89999962	-6.5	39.5	63.10000038	-16.60000229	20.69999886	-67.40000153	-69.40000153
Ccdc117	TRUE	-13.25961949	-14.39265159	-1.133032102	FALSE	TRUE	-7	-26.30000019	58.89999771	65.10000229	23.10000038	-34	-19	20.00000048	-4	-31.69999981	-14.20000076	-24.10000038	-41.80000019	38.50000095	-28.50000191
Ccdc12	FALSE	-14.87452244	-13.22874787	1.645774569	TRUE	FALSE	-40.39999771	-34.89999771	15.20000076	12.60000038	35.30000019	14.5	-14.19999981	-30.30000019	14.80000019	16.49999809	35.80000019	31.30000019	-26.30000114	-20.69999886	-13.09999847
Ccdc124	FALSE	-13.30737697	-11.84709259	1.460284383	TRUE	FALSE	-14.20000076	-33.39999771	-31.79999924	-45.30000162	16.60000038	4.999998093	-11.99999809	-9.899999619	-33.70000076	NA	-41.69999886	-47.10000038	19.60000038	-17.60000229	-36.69999933
Ccdc125	FALSE	-15.64442726	-14.00756051	1.636866741	TRUE	FALSE	-10.09999847	34.10000038	14.90000153	32.60000038	36.20000076	18.19999981	-19.20000029	-2.300000191	25.80000019	-13.99999809	20.80000019	23.29999924	10.09999847	-11.59999847	17.09999847
Ccdc134	FALSE	-15.56021799	-14.01700724	1.54321075	TRUE	FALSE	-22.20000076	-32.29999924	-30.80000114	17.10000229	46.30000114	-9.5	11.10000038	39.29999924	32.80000019	11	-37.5	-38.90000057	7.099998474	-50	-56.90000057
Ccdc136	TRUE	-15.02646782	-13.37599937	1.65046845	TRUE	FALSE	-27.00000191	30.29999924	26.79999924	35.59999847	-37.29999924	-43.30000114	-20.39999962	45.29999828	15.20000076	9.299999237	60.5	47.79999828	-52.80000114	-63.0999999	-21.70000029
Ccdc141	FALSE	-15.27292761	-12.44114838	2.831779231	TRUE	FALSE	-19.09999943	-15.10000229	26.30000114	10.10000038	-36.80000019	-32.30000019	22.0999999	-16.49999952	-17.00000095	7.600000381	39.90000057	57.40000153	31.90000057	50.30000114	45.90000153
Ccdc142	FALSE	-13.44977884	-12.13568286	1.314095976	TRUE	FALSE	-30.29999542	-32.89999771	-28.20000076	-34.00000095	-29.69999981	29.69999886	40.89999866	35.69999981	37.70000076	29.10000038	-13.59999847	-11.29999924	-26.80000114	35.40000153	-12.09999847
Ccdc22	FALSE	-15.02646782	-13.52222243	1.504245391	TRUE	FALSE	NA	NA	NA	NA	NA	NA	NA	NA	NA	NA	NA	NA	NA	NA	NA
Ccdc23	TRUE	-13.48464434	-11.77221312	1.712431216	TRUE	FALSE	-42.69999886	-40.80000114	-62.40000153	-12.09999847	41.5	33.79999924	31.19999886	20.80000019	35.29999924	45.29999924	-69.5	-21.20000076	57.79999924	59.79999924	56.80000114
Ccdc25	FALSE	-13.71090835	-15.26503942	-1.554131069	FALSE	TRUE	-21.70000076	-38.29999924	-12.70000076	20.60000229	24.9000001	13.19999886	-14.70000076	26.30000019	-11	-39.69999886	49.49999809	56.89999962	49.29999924	-18.10000229	22.09999943
Ccdc34	FALSE	-12.655724	-11.61225478	1.043469223	TRUE	FALSE	21.70000076	-21.70000076	-13.09999847	-5.099998474	-38.89999771	-14.49999809	28.80000019	22.80000019	24.60000086	37.59999943	43.79999924	34.5	30.39999962	28.89999962	-24.89999962
Ccdc37	FALSE	-16.60964047	-15.49595864	1.113681833	TRUE	FALSE	29.10000229	29.10000038	-32	15.59999847	-25.59999943	-37.99999905	-12.19999981	24.69999981	10.29999924	41.10000038	-47.10000038	-54.29999924	-43.30000162	-35.39999771	-26.19999695
Ccdc40	FALSE	-15.31009401	-14.30300209	1.007091914	TRUE	FALSE	-42.70000076	-49.69999886	21.70000076	35.39999962	-32.70000076	24.19999981	21.60000038	19	23.30000019	43.79999924	-37.60000038	-22.59999943	-26.59999943	33.69999981	-45.70000076
Ccdc42	TRUE	-16.60964047	-15.45922413	1.15041634	TRUE	FALSE	-60.89999962	-28.39999866	-45.60000038	-22.19999695	-26.70000076	18.20000076	17.69999886	-28.89999962	-28.39999962	30.59999943	24.60000229	32.90000153	71.50000191	-22.80000305	-20.20000458
Ccdc43	TRUE	-12.37552432	-13.64543906	-1.269914732	FALSE	TRUE	-50.10000134	-47.59999943	44.59999943	47.5	77.19999886	14.99999952	-8.599999905	-26.5999999	26	48.29999924	33.29999924	-44.80000114	-50.90000153	-79.10000038	-33.10000038
Ccdc48	FALSE	-16.60964047	-15.49339584	1.116244636	TRUE	FALSE	-30.10000038	47.09999847	35.70000076	36.60000038	-38.20000029	29.5	-6.5	-3.699999809	36.60000038	40.5	26.10000038	-25	-53.79999924	-26.20000076	-23.69999886
Ccdc50	TRUE	-14.14025306	-12.24267292	1.897580147	TRUE	FALSE	-28.60000086	-41.5	-54.29999924	-62	25.09999943	-23.70000076	21	15.79999971	2.300000191	0.399999619	14.69999695	7.5	16.69999886	33.70000076	42.20000076
Ccdc56	FALSE	-13.46976493	-12.14553081	1.324234121	TRUE	FALSE	21.5	-26.59999943	-38.69999886	-42.39999962	15.59999847	24.59999847	41.20000076	26.49999952	38.20000076	31.70000076	32.60000038	37.90000057	-30.59999943	8	-18.19999695
Ccdc59	TRUE	-13.41700031	-12.40324515	1.01375516	TRUE	FALSE	26.79999828	-24.29999924	-69	-53.59999657	-56.59999657	16.69999695	-23.5	NA	-10.70000076	-3.5	-9.900000572	-26.40000057	-30.79999924	32.20000458	-25.09999847
Ccdc62	FALSE	-16.60964047	-15.32106727	1.288573204	TRUE	FALSE	-26.30000019	-43.39999962	-27.79999828	25.79999828	21.39999866	-5.5	-18.80000019	-22.30000019	-15.30000019	-12.09999847	14.10000229	39	47.10000134	53.20000172	-36.39999771
Ccdc64b	FALSE	-16.60964047	-15.0115932	1.598047274	TRUE	FALSE	-53.20000076	NA	19.19999695	6.599998474	50.59999847	39.19999981	-17.69999981	22.59999943	-43.80000019	-40.70000076	-43.9000001	-25.30000114	-28.20000076	-28.79999542	-12.09999847
Ccdc72	FALSE	-13.32779302	-11.97204759	1.355745433	TRUE	FALSE	-40.39999771	16.19999695	25.40000057	-38.69999886	52.10000134	15.10000038	-7	-19.19999981	-8.600000381	-22.19999981	-45.79999924	-9.100000381	-11.10000038	-35.5	15.10000038
Ccdc74a	TRUE	-16.60964047	-15.4654817	1.144158772	TRUE	FALSE	-38.40000153	-47.70000172	29.29999924	48.89999962	16.60000038	34.39999962	44.39999962	-22.30000019	-17.09999847	-9.600000381	14.60000038	52.69999886	64.90000153	-27.20000172	-28.19999695
Ccdc80	FALSE	-16.60964047	-11.75672607	4.852914402	TRUE	FALSE	43.39999962	-17.19999886	-43.29999924	-33.70000076	-50.19999886	-21.60000038	23.80000019	18.19999981	19.10000038	12.90000057	14.19999695	15.10000229	-14.09999847	31.80000019	-34.30000114
Ccdc85b	TRUE	-14.60205385	-12.11089642	2.491157424	TRUE	FALSE	-25.70000076	-16.70000076	38.29999924	44.39999962	40.39999962	47.39999866	46	44.80000019	19.79999828	-46	-43.90000057	-37.70000076	-67.39999771	-51.20000172	-43.80000019
Ccdc86	TRUE	-12.78338188	-11.7223413	1.061040576	TRUE	FALSE	-60.69999981	-30.80000114	-55.90000057	32.60000229	24.10000229	22.09999943	-13.5	-14.5	-23.19999886	17.69999695	-8.099998474	-26.69999695	19.00000191	-13.39999962	-46.80000114
Ccdc94	FALSE	-16.60964047	-14.68985432	1.919786152	TRUE	FALSE	-45.99999905	-42.80000019	-32.70000076	39.10000038	-10.20000076	12.09999847	24.70000076	25.39999962	26.19999981	-10.60000038	-31.19999981	-24.20000076	-29.79999924	-44.89999771	-49.79999924
Ccdc96	TRUE	-16.60964047	-15.46094229	1.14869818	TRUE	FALSE	-13.10000038	44.49999809	51.29999924	53.29999924	19.70000076	28.80000114	24.10000134	10.69999981	-15.5	-28.20000076	-27.20000076	-16.5	-20.5	-64.30000114	-35.39999771
Cck	FALSE	-16.60964047	-13.28452399	3.325116489	TRUE	FALSE	-17.70000076	40.80000019	-23.69999981	-43.99999905	-22.69999886	-10.09999847	8.599998474	1.300001144	-29.09999943	15.5	33.90000057	29.40000153	-26.30000019	-39.39999962	-46.79999924
Ccl6	TRUE	-16.60964047	-13.71716644	2.892474036	TRUE	FALSE	-65.30000114	-25.00000191	-25.29999924	-19.70000076	-41.29999924	-13.60000229	-27	-24.09999943	NA	53.90000057	41.79999924	56.39999962	58.30000114	37.70000076	26.49999905
Ccna2	FALSE	-10.77842175	-11.98089789	-1.202476141	FALSE	TRUE	-43.70000076	34.20000076	-16.59999847	-49.90000153	-12.60000229	-23.09999943	16.20000029	29.10000038	30.10000038	42.70000076	21.20000076	45.79999924	49.29999924	-25.70000076	-48.69999886
Ccnb1	TRUE	-10.72963184	-14.1300132	-3.400381358	FALSE	TRUE	25.10000038	26.4000001	15.10000229	-17.10000229	-24.69999981	-14.10000038	17.20000076	28.09999847	23.09999847	-10	9.599998474	9.099998474	18.09999847	50.39999866	68.10000038
Ccnc	FALSE	-13.07829429	-15.19744487	-2.119150575	FALSE	TRUE	27.79999924	24.20000076	18.20000076	28.89999962	39.30000114	36.10000038	20.49999905	31	9.499999046	-5.699999809	-30.19999981	-16.10000038	-17.60000229	-27.19999695	-11.10000229
Ccnd1	FALSE	-13.12684198	-9.880704448	3.246137534	TRUE	FALSE	14.10000038	16.59999847	39.89999962	-18.29999971	43.79999924	45.19999886	17.60000229	6.900000572	-9.399999619	28.30000019	31.79999924	15.60000229	31.60000038	NA	NA
CYL2	TRUE	-12.4387702	-7.554404546	4.884365659	TRUE	FALSE	-38.39999771	-71	-83.5	-40.19999886	-38.59999943	12.5	57.29999924	52.19999886	40.69999886	42.29999924	39.90000343	17.10000229	31.60000086	28.40000057	-36.90000057
Ccnd3	FALSE	-11.53812074	-10.30879713	1.229323616	TRUE	FALSE	-38.19999886	-29.60000038	36.10000038	27.10000038	24.59999943	28.60000038	16.80000019	-18.70000029	-9.699999809	-28.00000095	18.19999886	33.10000038	-41.19999886	-32.79999924	-27.30000114
Ccng1	FALSE	-10.66784758	-14.42861769	-3.760770105	FALSE	TRUE	34.30000019	-20.20000076	4	-18.5	-45.79999924	-55.19999886	-33	-34.09999943	17.69999886	17.19999695	-10.59999847	-5	11.70000076	39.10000038	-13.59999847
Ccng2	TRUE	-13.86139144	-15.13249	-1.271098554	FALSE	TRUE	60.90000153	55.89999962	-59.40000153	-87.09999847	-43.59999943	-13.20000029	-24.60000038	-24.19999933	-3	NA	-10.69999886	NA	9.599998474	NA	NA
Ccnjl	FALSE	-15.3860282	-13.04949316	2.336535037	TRUE	FALSE	-29.10000134	-28.29999924	-19.69999695	-9.599998474	-20.70000076	15.09999943	-28.49999952	-14.50000095	26.79999828	22.30000019	15.10000038	-47.39999962	-32.29999924	-32.79999924	27.69999981
Ccrn4l	FALSE	-12.96186043	-14.43788604	-1.476025611	FALSE	TRUE	35.30000114	57.39999962	34	-22.39999962	31.50000191	18.19999886	-17.79999924	-17.40000057	7.5	-7.600002289	24.59999847	44.19999886	10.09999847	-23.80000305	-14.59999847
Cct3	FALSE	-10.81024121	-9.770694662	1.039546552	TRUE	FALSE	-17.19999695	-23.70000076	-23.79999971	42.90000057	19.70000076	-18.10000038	-9.700000763	-7.600000381	24.20000076	48.49999857	51.49999809	30.20000076	-47.70000076	-47.10000038	-20.99999905
Cd109	FALSE	-15.88485356	-14.26145352	1.623400036	TRUE	FALSE	-35.39999962	-33.30000114	-24.20000076	55.39999962	29.79999924	11.69999886	-3.899999619	-2.699999809	-28.49999905	-34.10000038	-47.80000114	9.700000763	26.00000191	32.00000095	32.89999962
Cd164	TRUE	-11.6578797	-13.57723496	-1.919355253	FALSE	TRUE	16.79999924	-31.80000019	27.30000019	-29.10000038	-43.60000038	43	5.600000381	42.09999943	-18.80000019	-27.69999886	-27.60000038	54.49999809	-59.79999924	-50.29999924	-63.10000229
Cd248	TRUE	-16.60964047	-11.71818396	4.891456516	TRUE	FALSE	-66.40000153	-53.59999847	36.89999962	17.10000038	-34.59999943	-24	14.59999847	41.80000114	48.19999886	-44.69999886	-37.30000019	33.79999924	37.89999962	-28.20000076	-16.10000229
Cd24a	FALSE	-12.15891124	-10.55431785	1.604593393	TRUE	FALSE	-37	-52.89999962	-43.20000076	16.89999962	17.39999962	-11.10000038	29.20000076	27.89999962	31.09999943	-13.10000038	-23.20000076	32.30000114	26.60000229	35.59999943	-22.70000076
Cd276	FALSE	-14.77714142	-12.47081531	2.306326107	TRUE	FALSE	-34.90000153	-53.79999924	-57.30000114	-34.20000076	-56.70000076	-28.79999924	26.09999943	NA	-16.10000038	-32.19999981	39.5	57.40000057	43.80000114	37.10000038	-18.59999847
Cd300e	TRUE	-16.60964047	-15.46152087	1.148119607	TRUE	FALSE	16.19999886	9.099998474	-37.79999924	-30.5	-39.20000076	-33.10000038	NA	NA	40.20000076	26.69999981	22.60000038	-32.00000095	-69.70000076	-34.89999771	-21.69999695
Cd320	TRUE	-14.05048771	-12.9053831	1.145104612	TRUE	FALSE	49.29999924	60.49999809	58.79999924	-9.600002289	11.49999809	-28.09999847	21.5	12.20000076	-12.09999847	-42.70000076	-51.19999886	-20.19999695	-19.19999695	-25.69999695	-25.69999695
Cd34	FALSE	-15.7101469	-11.69098411	4.019162794	TRUE	FALSE	49.19999886	39.09999943	-43.99999905	-19.10000229	27.10000038	33.20000076	21	2.800000191	29.30000114	7.599998474	-17.19999886	9.100002289	15.10000229	NA	NA
Cd3eap	TRUE	-13.79524414	-12.49623944	1.299004696	TRUE	FALSE	NA	-27.80000305	-44.50000381	38.70000076	74.40000153	48.29999828	14.70000076	-30.39999962	6	18.10000229	28.39999962	20.99999809	-40.19999886	-28.30000305	NA
Cd40	FALSE	-16.60964047	-13.59917276	3.010467719	TRUE	FALSE	8.099998474	-27.19999695	-24.29999924	-18.60000229	29.29999924	-8.499998093	-24.80000019	-19.89999962	-4.199999809	18.5	37.50000048	21.60000229	25.39999962	-18.00000095	-15.19999886
Cd44	FALSE	-16.60964047	-15.12415393	1.485486547	TRUE	FALSE	-35	21.20000029	-33.89999962	12	-32.30000019	-22.39999962	NA	32.70000076	31.40000057	44.69999886	44.79999924	18.20000076	35.29999924	-34.59999943	23.19999695
Cd55	TRUE	-13.78339847	-14.92946328	-1.146064806	FALSE	TRUE	46.60000038	29.80000019	37.79999924	15.50000191	21.79999924	-5.300001144	NA	NA	-7.899999619	NA	14.20000076	5.599998474	-38.50000095	-65.99999809	-47.49999809
Cd82	FALSE	-16.60964047	-15.46566446	1.143976014	TRUE	FALSE	-52.70000076	-32.40000057	-49.30000114	23.20000076	23.19999981	43.49999905	-17.5	9.399999619	19.60000229	13.09999943	22.69999981	13.5	-50.09999847	-44.60000038	-38.39999771
Cd9	TRUE	-9.889384055	-12.35123878	-2.461854723	FALSE	TRUE	-57.59999657	-49.99999619	-41.39999771	23.20000029	-24.69999981	3.5	-34.19999981	NA	-8.600000381	-51.40000343	62.69999981	44.69999981	49.49999809	76.90000153	77.59999943
Cd93	FALSE	-16.60964047	-13.50017616	3.109464317	TRUE	FALSE	-30.69999886	-30.10000038	33.60000038	34.60000038	-11.59999847	-17.69999886	-4.599999428	-4.699999809	33.39999962	40.19999981	12.99999809	36.70000076	-39.19999981	-32.20000076	-41.89999771
Cd99l2	FALSE	-15.27990138	-13.92411036	1.355791019	TRUE	FALSE	NA	NA	NA	NA	NA	NA	NA	NA	NA	NA	NA	NA	NA	NA	NA
Cda	TRUE	-16.60964047	-14.13465008	2.474990393	TRUE	FALSE	-20.09999943	44.79999828	-25.09999943	-51.30000114	-49.80000114	18.20000076	13.09999847	29.20000029	20.70000076	16.59999847	-14.70000076	21.19999981	-11	54.60000038	65.29999924
Cdc123	FALSE	-12.56197153	-10.79194355	1.770027979	TRUE	FALSE	-17.10000229	-23.10000038	-19.60000229	-23.29999924	-44.50000143	-20.10000229	20.99999952	33.89999962	17	-29.39999962	43.39999962	34.29999924	-25.19999695	27.29999924	-10.5
Cdc14a	TRUE	-15.26025637	-14.12583785	1.134418512	TRUE	FALSE	-27.20000076	-42.49999905	62.39999962	31.50000191	-20.39999962	-31.69999981	12.60000038	21.5999999	-35.30000019	23.19999981	47.19999886	49.79999828	31.09999847	-30.29999542	-13.19999695
Cdc25b	FALSE	-14.25976912	-11.61099008	2.648779042	TRUE	FALSE	-12	-41.39999962	-15.59999847	48.90000153	55.39999771	21.10000038	50.69999886	49.79999924	8.899999619	-16.59999847	21.89999962	-53.39999962	15.59999943	-29.30000114	-38.19999981
Cdc25c	FALSE	-13.88563511	-12.37269576	1.512939347	TRUE	FALSE	-36.29999542	-27.29999924	-18.29999924	30.70000076	20.60000229	16.10000229	18.59999847	18.99999809	11.59999847	-29.59999943	57.20000076	32.29999924	8.600002289	22.39999962	30.70000076
Cdc26	FALSE	-15.84711586	-14.34246096	1.504654898	TRUE	FALSE	NA	-9.599998474	-25.79999924	-21.80000114	-46.20000076	-46.49999809	-26.10000038	1.300000191	-4.200000763	23.59999943	-19.40000057	13.70000076	29.80000019	41.29999924	31.29999924
Cdc37	FALSE	-13.53582907	-10.9273937	2.608435367	TRUE	FALSE	-6.099998474	-35.29999924	-44.39999866	-21.20000076	-26.70000458	-15.10000229	15.20000076	2.399999619	31.49999905	31.59999943	-31.20000076	37.29999924	-19.39999962	-26.20000076	-27.60000038
Cdc40	FALSE	-15.09158613	-14.07847819	1.013107943	TRUE	FALSE	-24.30000114	45.40000153	19.9000001	8.600002289	18.89999771	37.20000076	5.899999619	-32	30.49999905	40.60000038	-16.09999943	-12.39999962	11.19999886	-36	-41.39999962
Cdc42	TRUE	-11.16033614	-12.52370816	-1.363372018	FALSE	TRUE	33.69999981	-14.70000076	16.49999809	25.70000458	38.79999924	-34.69999981	-34	11.20000076	11	-12.0999999	43.10000038	54	-37.60000038	-30.30000114	-65.70000076
Cdc42bpa	FALSE	-14.36052762	-13.26986216	1.090665461	TRUE	FALSE	-15.59999847	-12.60000229	-17.69999886	27.20000076	32.79999924	-6.599998474	-2.600000381	-1.399999619	26.19999981	27.19999981	-14.10000229	-18.60000038	-27.20000172	-54.5	16.09999847
mKIAA1124	FALSE	-13.91587342	-12.07393771	1.841935716	TRUE	FALSE	-25.20000076	31.40000153	27.89999962	13.59999847	-17.60000038	29.30000019	32.69999981	NA	14.80000019	-2	44.29999924	41.60000038	37.00000095	-33.29999924	-26.79999924
Cdc42bpg	FALSE	-14.03957459	-15.80953934	-1.769964747	FALSE	TRUE	-43.80000019	-41.49999905	28.20000076	40.20000076	27.90000057	-20.60000038	-32.20000076	10.5	23.40000057	24.80000067	-17.70000076	-4.599998474	20.69999695	-41.39999866	-46.89999962
Cdc42ep1	FALSE	-15.88485356	-12.33253277	3.552320789	TRUE	FALSE	-34.19999981	-32.20000076	-32.20000076	-28.70000076	-29.69999981	41.99999809	58.80000114	57.30000114	-6.899999619	8.600000381	-42.80000019	-47.29999924	-29.59999943	-27.10000038	15.69999886
Cdc42ep2	FALSE	-16.0188193	-14.13077912	1.888040177	TRUE	FALSE	-21.19999695	-23.09999943	-47.19999886	-13	40.39999866	43.39999962	42.79999924	-5.899999619	15.79999924	25.80000114	-29.20000076	-13.09999847	29.69999886	-26.70000076	-10.09999847
Cdc42ep4	FALSE	-13.51956191	-11.69530525	1.824256659	TRUE	FALSE	-46.79999924	48.00000095	52.29999924	-32.29999542	-39.10000038	-50.30000114	-21.09999847	37.5	41.20000076	31.89999962	18.20000076	25.29999924	45.59999943	22.9000001	24.60000229
Cdc42ep5	TRUE	-14.78020792	-12.26800855	2.512199365	TRUE	FALSE	21.20000076	-64.80000114	-57.90000153	-30.10000038	-23.69999886	-10.59999847	-19.59999943	-8.100000381	NA	-0.5	-34.50000048	-18.60000229	-24.5	30.30000114	74.29999828
Cdc42se1	FALSE	-13.48464434	-11.54234643	1.94229791	TRUE	FALSE	8.099998474	13.09999847	-39	-22.5999999	34.60000038	27.10000229	24.5	25.69999981	-9.599998474	-7	-28.50000095	-20.19999981	33.79999924	35.00000048	-10.70000076
Cdc45	FALSE	-14.05546571	-12.95638055	1.099085167	TRUE	FALSE	-37.89999771	30.90000057	-29.59999943	-21.19999886	-41.39999962	-28.60000038	-21.09999943	-19.5	-16.19999886	-16.69999886	38.20000076	34.29999924	6.099998474	7.099998474	35.79999924
Cdc73	TRUE	-13.64538697	-14.96250255	-1.31711558	FALSE	TRUE	40.80000114	55.10000134	52.70000172	13.59999847	-13.49999905	-40.60000038	-39.10000038	-29.60000038	-7.899999619	-37.10000038	13.09999847	20.59999847	44.29999924	61.00000191	29.79999924
Cdca7	FALSE	-13.13137524	-11.81900858	1.312366655	TRUE	FALSE	-19.70000076	42.40000057	-37.90000057	-17.10000038	-32.10000038	-12.00000095	-21.89999962	-5.800000191	-22.90000057	5.900001526	-25.69999981	-8.700000763	43.70000076	38.70000076	30.10000229
Cdca7l	TRUE	-14.82006175	-12.86437162	1.955690135	TRUE	FALSE	-56.79999924	-62.50000191	41.49999809	-16.39999962	18.10000038	37.39999914	39.09999943	NA	-19.60000038	43.30000114	37.19999886	4.900001526	-27.79999924	27.80000114	21.70000076
Cdca8	FALSE	-11.90051761	-10.77154716	1.128970448	TRUE	FALSE	-35.89999962	-11.5	-30.79999924	-38.90000153	43.89999962	25.59999943	29.5999999	-23.60000038	36.30000019	21.70000458	31.10000229	-60	-25.29999924	-24.20000076	-41.79999924
Cdcp1	FALSE	-16.60964047	-13.867811	2.741829476	TRUE	FALSE	30.60000038	31.10000038	24.70000076	11.70000076	19.20000076	20.70000076	21.10000229	29.10000134	-20.90000057	-10	-42.10000038	19.69999981	-25.5	-57.29999924	-28.90000153
Gp1bb	FALSE	-16.60964047	-13.52222243	3.087418048	TRUE	FALSE	-43.89999962	-28.80000114	-25.09999943	21.10000038	23.60000229	-19.09999847	-10.10000038	-13.79999924	-34.80000019	24.5	-41.39999962	-50.29999924	-27.79999924	-16.09999847	-13.09999847
Cdh11	FALSE	-16.60964047	-11.44612853	5.163511947	TRUE	FALSE	-46.69999886	-48.20000076	-31.50000095	-37.50000095	-26.80000114	-31.79999924	-22.29999924	NA	10.59999847	-7.400001526	29.80000114	39.19999886	58.40000057	43.70000267	24.60000229
Cdh13	TRUE	-16.60964047	-15.41493198	1.194708499	TRUE	FALSE	18.09999847	69.89999771	43.89999866	-24.80000019	-15.10000038	11.09999847	3.200000763	-3.500000954	-4.900001526	9.600000381	-22.70000076	-27.60000038	24.60000229	25.20000076	-16
Cdh15	FALSE	-16.60964047	-14.39108628	2.218554194	TRUE	FALSE	-54.29999924	-43.19999981	21.10000038	23.20000076	19.10000229	27.80000019	-24.30000019	26.09999943	38.29999924	24.09999943	53.80000114	-31.19999886	37.70000076	30.39999914	-18.69999695
Cdh2	FALSE	-14.14025306	-12.5618877	1.578365359	TRUE	FALSE	13	25.30000019	-33.29999924	-42.30000305	-36.20000076	48.80000114	41.79999924	NA	5.5	-14.20000076	-27.20000076	-28.20000172	-39.39999962	-21.40000057	-28.39999962
Cdh20	FALSE	-16.60964047	-15.20740929	1.402231186	TRUE	FALSE	-29.20000076	-37.29999924	-28.10000038	24.80000019	-33.69999981	-11.69999886	-0.699999809	17.80000019	18.69999981	16.70000029	-33.10000038	-37.50000095	-26.30000114	-29.60000134	51.5
Cdh3	TRUE	-15.07763149	-12.71751947	2.360112026	TRUE	FALSE	-8.099998474	-9.099998474	-11.60000229	-12.09999943	31.79999924	-25.20000458	-36.30000305	NA	38.70000076	70.50000191	69.89999771	-27.69999981	-31.89999962	22.19999981	12.89999962
Cdh4	TRUE	-16.60964047	-14.33387404	2.275766436	TRUE	FALSE	27.70000076	47.89999962	29.10000038	43.60000038	17.70000029	9.600000381	-11.10000038	NA	28.60000038	-26.29999924	-59.10000038	-65.90000057	35	30.80000019	-29.20000076
Cdh5	TRUE	-16.60964047	-9.702732337	6.906908137	TRUE	FALSE	58.60000038	61.60000038	26.19999981	27.29999924	-30.39999771	NA	-8.5	9.199998856	17.40000057	-23.19999933	14.60000038	-34.29999924	-38.69999886	-44	-44.89999962
Cdh6	FALSE	-16.60964047	-13.96133662	2.648303853	TRUE	FALSE	-14.69999695	-19.69999695	-14.09999847	-17.70000076	-21.99999905	-36.19999981	4.5	5.700000763	23.10000038	37.39999962	-39.90000057	-15.69999886	-9.999998093	25.60000229	-15.60000229
Cdh8	FALSE	-16.60964047	-14.67769523	1.931945248	TRUE	FALSE	21.60000038	41.80000019	25	12.10000038	17.20000076	-5	-32.20000076	-37.20000076	-29.90000057	-27.59999943	-31.70000172	23.20000076	-28.20000172	-17.69999886	-29.19999886
Cdhr2	FALSE	-16.60964047	-15.14781578	1.461824698	TRUE	FALSE	16.59999847	-28.10000229	-24.29999924	-34.50000191	-39.60000038	-37.30000019	-23.5	6.800000191	24.99999809	50.49999809	48.20000076	-25.70000076	-26.20000076	-27.10000038	40.79999924
Cdk10	FALSE	-14.73051527	-13.59671339	1.133801882	TRUE	FALSE	29.69999981	25.39999866	46.5	50.70000172	25	-8	38.70000076	12	13.39999914	-9.100000381	12.60000038	14.09999847	-36.39999771	-31.29999542	5.599998474
Cdk14	FALSE	-16.60964047	-14.39891138	2.210729093	TRUE	FALSE	35.40000057	32.89999962	-35.30000019	-47.99999809	-29.39999962	-17.30000019	20.80000019	-20.00000048	-22.60000038	31	40.70000076	17.20000076	-16.70000076	-26.29999924	-19.70000076
Cdk18	FALSE	-15.00298686	-12.72016059	2.282826266	TRUE	FALSE	-23.29999542	-19.70000076	15.69999886	7.100000381	-26.60000229	12.20000076	-9.600000381	-15.60000038	16.19999981	4	22.10000038	-14.70000029	-27.60000038	-21.10000229	-18.59999943
Cdk2ap1	TRUE	-14.54204463	-12.27564716	2.26639747	TRUE	FALSE	20.00000095	56.09999847	15.69999981	33.89999962	74.89999962	71.10000038	44.39999962	-7.600000381	-12.09999847	8.100002289	-17.99999809	39.90000057	-4.5	48.69999886	-24.70000076
Cdk4	FALSE	-10.53396798	-8.803081245	1.730886734	TRUE	FALSE	12.09999847	14.20000458	9.100006104	-37.29999924	-34.70000076	16.59999847	18.5999999	13.29999971	44.10000038	44.89999962	42.10000038	50.99999809	-55.79999924	-41.89999771	10.10000229
Cdk5	FALSE	-14.44573569	-13.09044785	1.355287837	TRUE	FALSE	14.59999847	-25	-54.39999962	-34.89999962	-45.20000076	37.49999905	35.19999933	41.80000019	43.09999847	-15.59999847	-21.79999924	-20.60000038	-13.09999847	-33.70000172	-24.29999924
Cdk5rap2	FALSE	-14.18771447	-12.66526528	1.522449197	TRUE	FALSE	34.80000114	-47.49999905	-15	-42.89999962	-49.20000076	-22.19999981	23.29999924	21.69999981	6.699998856	48.79999924	43.99999905	33.59999943	13.09999847	-16	30.10000038
Cdk9	FALSE	-15.33749435	-13.4785982	1.858896152	TRUE	FALSE	-35.39999771	-31.29999924	-22.40000057	-18.89999962	-12.10000229	31.39999962	34.70000076	38.70000076	20.10000038	28.69999886	23.59999847	8	-26.70000076	-32.30000114	-36.29999924
Cdkl1	FALSE	-16.60964047	-15.04157275	1.568067721	TRUE	FALSE	-4.099998474	-55.79999924	-54.39999962	6.5	39.69999981	46.20000076	48.80000114	NA	10.10000038	-16.60000229	-24.70000076	13.80000019	42.80000019	-29.50000095	29.20000172
Cdkl5	FALSE	-16.60964047	-15.46566446	1.143976014	TRUE	FALSE	NA	NA	NA	NA	NA	NA	NA	NA	NA	NA	NA	NA	NA	NA	NA
Cdkn1c	TRUE	-13.9925472	-8.960843296	5.031703902	TRUE	FALSE	-97.70000076	-73.90000153	32.70000076	28.59999847	47.49999809	36.69999886	36.20000076	10.50000095	-6.400001526	NA	-26.79999924	-58.50000191	-51.29999924	-31.30000114	-20.10000038
Cdon	TRUE	-15.06955358	-13.29211921	1.777434373	TRUE	FALSE	-38.39999962	-37.39999962	-31.79999924	-20.60000038	37.60000038	38.10000038	24.10000038	31.39999962	28.49999905	18.09999847	-25.39999962	-29.30000305	-33.30000305	-41.50000381	-104.7999973
Cdx1	FALSE	-16.60964047	-12.88083617	3.728804302	TRUE	FALSE	3.100006104	19.19999695	-24.69999886	24.60000038	34.40000057	-17.60000229	-24.60000038	22.99999809	53.99999809	43.30000114	-15.20000076	-11.09999847	-49.79999924	-32.20000172	-25.70000076
Cdx2	FALSE	-16.60964047	-12.03007054	4.579569937	TRUE	FALSE	-12.59999847	-33.09999847	-18.5	-14.09999847	-21.29999828	-18.09999847	57.49999809	49.39999866	6.399999619	-6.5	45.39999771	41.29999924	28.79999924	-21.39999962	43.49999905
Cdx4	FALSE	-16.60964047	-11.39067096	5.218969515	TRUE	FALSE	NA	NA	NA	NA	NA	NA	NA	NA	NA	NA	NA	NA	NA	NA	NA
Cdyl	TRUE	-13.15545515	-14.22585592	-1.070400767	FALSE	TRUE	-54.5	29.80000019	55.50000095	66.00000095	12.70000076	28.60000038	31.5	22.09999943	-25	39.69999886	39.49999905	26.79999924	13	19.19999695	-66.40000153
Cdyl2	TRUE	-13.87205296	-15.26420877	-1.392155812	FALSE	TRUE	78	22.10000229	-17.20000076	-35.10000038	-29.60000038	-32.30000019	-27.19999981	-29.39999962	34.10000038	37.79999924	38.09999943	-14.59999847	-14.09999847	-19.20000076	-19.29999924
Ceacam10	FALSE	-16.60964047	-15.17625701	1.433383467	TRUE	FALSE	-7.099998474	-30.29999924	-18.20000076	21.20000076	31.60000038	-5	-24.80000019	-22.30000019	28.89999962	18.30000019	-52.20000076	-25.89999962	11.70000076	54.69999886	58.89999962
Cebpd	FALSE	-15.88485356	-13.54913036	2.335723196	TRUE	FALSE	55.19999886	28.29999924	-40.69999933	-43.29999924	12.49999905	31.60000038	51.19999886	51.80000114	-22.10000038	-29.5	-40.79999828	-44.40000343	-21.10000229	40.19999981	31.39999962
Celsr1	FALSE	-14.80959086	-12.29300031	2.516590555	TRUE	FALSE	34.29999924	-19.09999943	-43.59999943	-51.70000076	40.29999924	41.60000038	15.59999847	8.599999428	-6.800000191	51.80000114	52.30000114	-12.19999886	-4.099998474	-21.30000305	17.09999847
Celsr2	TRUE	-15.39675921	-12.76304477	2.63371444	TRUE	FALSE	-40.29999924	-61.30000114	-23.80000019	14.49999809	27.20000076	NA	18.80000019	32.10000038	-12.60000038	11.59999847	27.60000038	-7	-31.70000076	-18.69999886	-7.099998474
Cend1	TRUE	-16.60964047	-15.1834652	1.426175272	TRUE	FALSE	-13.20000458	-67.80000114	-68.50000191	-33	-18.69999886	-29.10000038	36.69999981	18.69999981	51.50000095	38.00000048	-29.89999962	-17.99999905	-38.50000191	-28.80000114	-11.59999847
Cenpc1	TRUE	-13.76262498	-14.81293846	-1.05031348	FALSE	TRUE	-35.80000019	32.30000019	28.0999999	27.19999695	9	17.20000076	-2.800000191	NA	-25.20000076	-31.90000057	-45.70000076	-14.09999847	-17.20000076	-64.89999771	23.10000134
Cenpi	FALSE	-13.66826479	-15.46604896	-1.797784175	FALSE	TRUE	NA	NA	NA	NA	NA	NA	NA	NA	NA	NA	NA	NA	NA	NA	NA
Cenpq	FALSE	-13.44130951	-15.00574327	-1.564433751	FALSE	TRUE	-20.59999847	-31.29999924	-7.099998474	13.09999847	-28.60000038	-22.60000038	27.90000057	21.79999971	-15.09999943	-7.599998474	-31.29999924	-41.30000019	-27.39999962	-21	-21.10000038
Cep192	FALSE	-12.72304279	-13.88284893	-1.159806135	FALSE	TRUE	18.5	19.30000114	26.60000038	41	-14.20000076	-32.39999962	20.60000038	8.499998093	12.60000038	10	44.60000038	24.70000076	50.19999886	-55.60000038	8.099998474
Cep250	FALSE	-14.89843875	-12.87381122	2.024627528	TRUE	FALSE	-22.80000114	-48.79999924	-41.20000076	39.39999962	40	28.19999981	4.100000381	-9.899999619	-6.800000191	22.89999962	22.5999999	56.39999962	-42.79999924	31.80000114	29.79999924
Cep55	TRUE	-12.36573045	-14.07847819	-1.712747743	FALSE	TRUE	-45.09999943	60.30000114	37.20000076	-39.29999924	-56.89999771	-24.90000153	20.69999981	19.89999962	19.70000076	42.60000038	-31.79999924	46.79999828	31.00000095	37.89999962	63.40000153
Cep63	TRUE	-14.86143881	-13.59594111	1.265497698	TRUE	FALSE	82.10000229	65.50000191	-35.49999905	-16.59999847	10.19999886	22.20000076	9.200000763	13.19999886	9.600002289	NA	16.59999847	-19.60000229	46.99999809	-55.29999924	-36.29999924
Cep78	FALSE	-14.23494911	-13.05482033	1.180128786	TRUE	FALSE	55.40000057	32.79999924	24.60000038	6.099998474	-59.29999924	-54.39999771	-27.29999924	18.59999943	19.39999962	-13.70000076	24.70000076	24.69999981	21.80000019	-28.60000038	-43.80000114
Cept1	FALSE	-14.31979979	-15.37524069	-1.055440906	FALSE	TRUE	-56.29999924	-42.60000038	42.89999914	32.70000172	53.0999999	-4.699999809	-9.100000381	NA	-1.099999428	NA	45.89999962	10.09999847	6.999998093	-44.60000038	-48.99999619
Cer1	FALSE	-16.60964047	-12.9366804	3.672960076	TRUE	FALSE	-47.20000076	-44.29999924	43.70000076	15.60000229	32.90000057	12.50000095	19.60000038	-32.20000076	-36.39999962	9.100000381	28.30000114	34.30000114	49.30000114	-47.79999924	-49.30000162
Cercam	FALSE	-15.03950528	-13.21889233	1.820612957	TRUE	FALSE	-50.10000134	-37.5	-18.20000076	-12.59999847	28	12.89999962	10.60000038	6.5	-22.40000057	-20.40000057	18.20000076	13.99999809	42.70000076	-24.69999695	-13.69999695
Ces1d	TRUE	-16.60964047	-15.36369497	1.245945501	TRUE	FALSE	-15.70000076	-8.5	-14.09999943	43.19999886	39.09999943	23.5	NA	-7.000000954	-26.69999981	5	35.70000076	23.60000229	-49.69999886	-78	-40.20000076
Cetn2	FALSE	-13.08223986	-14.53823468	-1.455994814	FALSE	TRUE	NA	NA	NA	NA	NA	NA	NA	NA	NA	NA	NA	NA	NA	NA	NA
Cetn3	FALSE	-11.56429236	-12.84412709	-1.279834726	FALSE	TRUE	-29.39999962	-34.60000134	-48.19999886	-42.80000114	-50.30000114	-3.800000191	-0.099998474	-20.30000019	NA	8.200000286	-24.20000076	-39.39999962	-34.80000114	-22.59999943	-41.29999924
Cfc1	TRUE	-15.76151645	-14.74818664	1.013329812	TRUE	FALSE	-60.29999924	-58.29999924	26	36	-6.000000954	-19.80000019	-4.199999809	NA	NA	-29.89999962	-49	-17.40000057	-32.10000038	-23.79999924	-28.69999981
Cfl1	TRUE	-9.699351068	-8.691346007	1.008005061	TRUE	FALSE	-29.79999924	-19.09999847	15.20000076	29.20000172	34.40000057	36.50000048	29	34.90000057	42.20000076	14.09999847	21.09999847	-51.99999857	-60.40000153	-44.79999924	-46.39999962
Cflar	FALSE	-15.81285419	-14.19729875	1.615555437	TRUE	FALSE	-28.79999924	-18.10000229	-34.10000038	-17.09999847	-40.5	-37.00000048	0.600000381	17.60000038	-23.39999962	-31.99999905	-51.40000153	11.49999809	28.70000076	37.29999924	46.19999886
Cggbp1	TRUE	-11.34324285	-12.84634105	-1.5030982	FALSE	TRUE	35.90000057	-20.70000076	28.29999542	-1.5	-52.19999886	-10.30000019	NA	NA	-32.40000057	-54.80000114	12.10000229	55.79999924	60.5	22.60000038	-35.89999962
Cgn	FALSE	-14.90944017	-13.2903487	1.61909147	TRUE	FALSE	NA	-27.69999981	19.60000229	18.60000229	16.10000229	-2.5	3.599999428	NA	9.199999809	-27.19999981	28.69999981	9.600000381	-32.39999771	-13.09999847	-13.59999847
Cgnl1	FALSE	-15.39675921	-11.34453137	4.052227842	TRUE	FALSE	-33.49999905	-46.19999886	-47.49999809	-59.79999924	-40.70000076	-33.20000076	-14.59999847	25.70000172	6.800001144	12.80000114	21.60000229	36.10000038	-29.89999962	-22.10000038	28.39999962
Cgrrf1	FALSE	-15.39675921	-13.77183156	1.624927649	TRUE	FALSE	-23.60000038	-36.10000038	18.59999847	9.100002289	-9.099998474	-17.80000114	-3.5	NA	-32.80000019	-27.59999943	-29.09999943	33.80000305	18.59999847	-23.20000076	-20.70000076
Chac1	TRUE	-13.0661567	-15.58117954	-2.515022835	FALSE	TRUE	-19.19999695	9.099998474	64	-39.69999886	-33.20000076	20.00000048	32.80000019	18.10000038	-23.80000019	15.60000038	-41.69999886	-21.20000076	62.89999962	-15.5	-33.80000114
Chaf1a	FALSE	-13.30036427	-11.73302999	1.567334282	TRUE	FALSE	-10.69999695	-18.69999695	5	-6.599998474	20.50000191	18.59999847	14.59999847	9.999998093	15.49999809	28	32	-44.19999886	-49.30000114	-55.30000114	-45.70000076
Chchd10	FALSE	-8.817438444	-11.86089253	-3.043454081	FALSE	TRUE	-27.60000038	-22.20000076	-37.29999924	30.70000076	29.20000076	-23.10000038	-19.60000229	5.499998093	-9.399999619	32.90000153	-15.20000076	30.89999962	52.59999847	-10.60000229	-33.89999771
Chd3	FALSE	-14.5745648	-11.79978452	2.77478028	TRUE	FALSE	-21.19999695	-14.09999847	-15.59999847	42.69999838	33.69999981	15.09999847	38.20000076	34.70000076	24.29999828	15.30000019	-14.09999847	42.39999866	-35.39999962	-28.79999924	-27.29999924
Chd7	FALSE	-13.90465189	-11.17083007	2.733821811	TRUE	FALSE	-20.70000076	-19.70000076	-14.60000229	-11.10000229	18.60000229	NA	-4.600000381	NA	29.10000038	16.59999847	-25.59999847	-35.70000076	-29.70000458	43.39999962	-52.99999809
Chdh	FALSE	-16.60964047	-15.56305513	1.046585346	TRUE	FALSE	20.50000048	36.60000038	21.99999905	-19.70000076	-11.09999847	23.70000076	44.80000114	NA	48.30000114	31.70000076	39.90000057	40.60000038	17.10000229	31.20000458	-30.10000038
Chek1	FALSE	-13.29416203	-15.28079631	-1.986634276	FALSE	TRUE	-37.29999924	-49.80000114	-49.79999924	-59.29999924	-27.20000076	NA	-10.40000057	-27.09999943	-12.59999847	-25.70000076	38.00000095	-7.099998474	52.40000153	59.29999924	17.30000114
Cherp	TRUE	-12.58868174	-11.41125275	1.17742899	TRUE	FALSE	-12.60000229	-33.29999924	-45.69999886	12.20000076	67.89999771	40.20000076	12.80000019	-28.30000019	-40.89999962	-8.999998093	15.29999924	24.20000076	19.09999847	-11.59999847	-11.69999695
Chfr	TRUE	-14.30041741	-13.246032	1.054385417	TRUE	FALSE	71.5	-37.60000038	-10	-14.10000038	-43.60000038	-12.4000001	-31.69999981	-35.20000076	16.10000038	-8.600000381	-22.5	12.69999695	-18.09999847	-35.39999771	-24.19999695
Chgb	TRUE	-16.60964047	-14.56324099	2.046399484	TRUE	FALSE	-70.59999847	-79.49999809	-48.90000057	42.89999962	39.29999924	34.80000019	35.80000019	29.19999981	NA	-34.40000057	-27.60000038	-12.69999695	-19.20000458	33.50000191	28.30000114
Chid1	FALSE	-14.84446865	-13.25869445	1.585774194	TRUE	FALSE	-19.19999695	-52.49999809	-58.80000114	-26.80000114	-31.40000057	30.39999962	4.5	30.80000114	18.39999962	-29.19999981	-36.70000076	37.29999924	46.39999962	-37.80000019	-29.69999886
Chl1	FALSE	-16.60964047	-15.15905336	1.450587111	TRUE	FALSE	30.80000114	22.20000076	23.79999924	31.29999924	26.19999981	40.79999828	18.70000029	15.20000029	36	34.69999981	-33.30000019	-19.60000038	13.59999847	-14.09999847	-14.69999695
Chml	FALSE	-14.25984387	-15.42610657	-1.1662627	FALSE	TRUE	30.20000076	23.69999886	48.49999905	21.20000076	27.30000114	-27.39999962	38.90000057	-8.299999714	-34.39999962	-25.29999924	24.89999962	31.40000057	22.20000076	29.29999924	52.79999924
Chmp1a	FALSE	-14.23694079	-12.91922451	1.317716278	TRUE	FALSE	29.69999981	25.20000076	36.60000038	50.40000153	31.10000038	6.5	23.89999962	28.80000019	27.20000029	16.20000076	-9.699999809	8.599998474	NA	-31.79999542	-14.19999695
Chmp6	FALSE	-14.25595983	-12.87381122	1.382148611	TRUE	FALSE	41.79999924	28	20.60000229	32.30000019	26.60000038	-24.60000134	-16.80000019	NA	33.30000114	-19.59999847	-35.19999981	33.10000038	-59.70000172	-21.20000076	-15.19999695
Chmp7	FALSE	-14.0552787	-12.85969788	1.195580823	TRUE	FALSE	-49.19999886	-18.70000076	-54.20000172	36.39999962	41.80000019	16.60000038	32.39999962	3.5	20	13.99999809	26.80000019	40.00000095	45.70000076	38.20000076	-33.29999924
Chpf	TRUE	-14.17690641	-11.62523415	2.551672267	TRUE	FALSE	-14.19999695	-60.90000153	-45.30000114	43.89999866	33.39999962	11.49999809	45.20000076	2.799999237	10.59999847	22.60000229	-21.20000076	-10.09999847	14.19999695	24.79999924	33.19999886
Chrd	FALSE	-16.14646027	-13.11497852	3.031481751	TRUE	FALSE	-11.09999847	29.20000172	-16.49999905	-19.69999886	-48.89999962	-42.70000076	-38.30000019	37.29999924	22.5	13.09999943	24.60000038	41.49999905	31.20000076	-35.89999962	49.29999924
Chrdl1	FALSE	-16.60964047	-15.23970643	1.369934041	TRUE	FALSE	NA	NA	NA	NA	NA	NA	NA	NA	NA	NA	NA	NA	NA	NA	NA
Chrna3	TRUE	-16.60964047	-13.05294832	3.55669215	TRUE	FALSE	-28.70000076	-71.69999981	-60.90000153	43.20000172	-27	-32.19999981	17.60000038	7.500000954	-46.5	27.70000458	25.70000076	-16.60000038	24	11.59999847	56.79999924
Chrna4	TRUE	-14.5745648	-13.22952332	1.345041477	TRUE	FALSE	-34.30000114	-69.40000153	-47.29999924	-57.80000114	-52.29999828	22.09999847	20.5	22	17.80000019	45.60000038	57.79999924	42.29999924	32.19999981	29.10000038	15.60000229
Chst1	TRUE	-16.60964047	-14.73130123	1.878339248	TRUE	FALSE	-21.09999847	-56.60000134	23.10000229	16.70000076	-28.79999828	-12.80000019	20.60000038	29.39999962	-0.800001144	-7.600000381	11.49999809	23.60000229	56.70000076	-70.40000153	-57.70000076
Chst11	TRUE	-16.60964047	-14.89322348	1.716416995	TRUE	FALSE	NA	-103.3000031	-44.89999771	-48.30000114	23.20000076	41.10000038	NA	17	-8.499999523	-9.800000191	20.60000038	15.60000229	41.89999962	-31.5	-51.19999886
Chst12	FALSE	-14.759746	-12.16100219	2.598743811	TRUE	FALSE	-41.20000076	-41.79999924	-45.30000114	22.20000076	38.70000076	51.19999886	15.19999981	22.5	29.90000057	36.19999981	22.10000038	21.19999981	-10.09999847	17.69999695	9.099998474
Chst14	TRUE	-15.9556757	-13.09044785	2.865227856	TRUE	FALSE	-22.70000076	-41.60000038	-20.29999924	28.10000038	-22.69999981	-25.80000067	-28.29999924	-21	-7.100000381	-38.40000057	40.40000153	17.59999943	64.30000114	39.39999962	30.29999924
Chst15	TRUE	-16.60964047	-15.48790598	1.12173449	TRUE	FALSE	-15.70000076	32.80000019	-37.79999924	22.29999924	33.79999924	38.50000095	32	34.59999943	24.5	32.60000038	37	54.10000038	43.49999905	-60.60000038	-61.30000114
Chst2	FALSE	-15.39675921	-12.51397187	2.882787344	TRUE	FALSE	16.49999809	34.60000229	60	58.39999962	51.19999886	55.40000153	-6.600000381	-6.600000381	-7.699998856	42.00000381	43.89999771	-34.50000095	-27.19999981	-49.09999847	-24.69999695
Chst5	FALSE	-16.60964047	-14.71747246	1.892168013	TRUE	FALSE	-23.19999695	-47.40000153	29.80000114	26.30000019	-25.39999962	27.19999981	11.5	28.80000019	19.59999847	27.20000076	-28.89999962	NA	-9.599998474	-13.09999847	35.60000038
Chst7	FALSE	-16.60964047	-13.11911282	3.490527657	TRUE	FALSE	NA	NA	NA	NA	NA	NA	NA	NA	NA	NA	NA	NA	NA	NA	NA
Chsy1	FALSE	-13.99400967	-12.02794135	1.966068314	TRUE	FALSE	-25.09999943	-42.79999924	-59.49999809	-52.39999866	27.00000191	-24.20000076	25.59999943	26.69999981	-4	-19.5	19.10000038	49.59999847	57.79999924	35.20000076	-47.69999886
Chtf8	FALSE	-15.52939083	-13.31004256	2.219348271	TRUE	FALSE	31.30000114	-37.09999943	-31.69999981	18.10000038	18.60000229	-51.19999886	-37.69999981	NA	-10.69999933	8.600000381	-20.90000057	9.100002289	28.09999943	31.30000114	-21.19999695
Cib2	TRUE	-16.60964047	-13.68708616	2.92255431	TRUE	FALSE	64.60000038	45.49999809	-42.60000038	-34.60000086	-29.60000038	13.5	-32.30000019	-8.199999809	-7.699999809	47.30000114	49	6.300001144	-53.60000134	-49.80000162	-46.59999943
Cisd2	TRUE	-13.63567175	-12.37269576	1.262975995	TRUE	FALSE	-12.09999847	-16.19999886	15.19999695	75.40000153	74.5	29.80000019	21.29999971	-18.69999981	-30	-15.70000076	-20.70000076	16.60000229	-20.89999962	-17.10000229	21.69999695
Cish	TRUE	-15.82515819	-14.37944677	1.44571142	TRUE	FALSE	26.29999924	47.09999847	27.20000076	13.69999886	-32.10000038	-9.199999809	-23.30000019	-9.699999809	4.600000381	-40.89999866	24.89999962	-31.39999962	-88.19999695	-38.79999542	-31.39999771
Cit	FALSE	-15.30454772	-13.65330281	1.65124491	TRUE	FALSE	-23.29999924	-16.09999847	-18.09999847	39.30000019	36.5	42.80000019	-35.70000076	-36.10000038	-23.90000057	-10.80000114	32.30000019	-54.80000114	-43.30000019	-50.50000143	-24.80000019
Cited1	FALSE	-16.60964047	-9.201035713	7.408604762	TRUE	FALSE	NA	NA	NA	NA	NA	NA	NA	NA	NA	NA	NA	NA	NA	NA	NA
Cited2	FALSE	-12.57410589	-11.28963206	1.284473834	TRUE	FALSE	53.00000381	-19.60000038	-29.20000076	-50.30000114	-59.89999771	-21.19999886	-9.599998474	NA	18.70000076	-19	-35.39999962	33.60000038	41	23.30000019	-25.20000076
Cited4	FALSE	-15.02793555	-13.59906357	1.428871984	TRUE	FALSE	-32.29999924	-39.10000038	-45.79999924	-20.59999847	-23.10000038	24.10000038	-16.70000076	-25.30000019	34.00000095	-26.30000019	33.00000048	48	26.20000076	-18.09999847	NA
Ckap2	FALSE	-11.88013736	-13.60423042	-1.724093064	FALSE	TRUE	NA	NA	14.00000191	13.09999847	-36.19999981	-31.60000038	8.199999809	5.200000763	15.99999905	25.79999971	-27.60000038	14	-45.70000076	-57.30000019	-39.10000134
Ckap4	FALSE	-13.37512269	-10.05468436	3.320438331	TRUE	FALSE	20.09999847	33.60000038	-50.39999866	-12.90000057	-15.70000076	-10.70000029	17.19999981	21.09999943	40.30000019	31.30000114	-34.39999962	12.49999905	36.80000114	53.19999886	-28.20000076
Cks1b	FALSE	-12.61997051	-11.55784212	1.062128393	TRUE	FALSE	-50.60000038	-35.89999962	-21.30000114	-31.10000038	-10.09999847	-23.60000038	-35.30000114	-14.20000076	16.59999847	-17.10000038	48.29999924	47.79999828	16.60000229	-46.99999905	-27.60000229
Clasp1	TRUE	-13.56323031	-12.37269576	1.190534552	TRUE	FALSE	-102.2000008	-68	NA	-0.5	33.69999886	21.30000019	22.80000019	24.5	6	-11.59999847	-46.39999866	23.89999962	-49.20000076	-49.49999905	-36.00000095
Clcc1	FALSE	-14.35212364	-13.19172773	1.160395908	TRUE	FALSE	-26.70000076	-28.80000114	33.60000038	16	-33.20000076	-30.60000038	12.5	10.5	35.89999962	29.89999962	20.59999847	37.20000076	13.20000076	16.09999847	-19.59999847
Clcf1	TRUE	-16.60964047	-15.52491538	1.084725094	TRUE	FALSE	-17.69999695	-20.70000076	-58.89999962	-44	-27.10000038	-21.10000038	-11.49999809	17.39999771	21.39999771	56.89999771	55.49999809	33.19999886	20.80000114	-62.29999924	-62.29999924
Clcn5	FALSE	-16.60964047	-14.51457197	2.095068507	TRUE	FALSE	NA	NA	NA	NA	NA	NA	NA	NA	NA	NA	NA	NA	NA	NA	NA
Cldn10	FALSE	-16.60964047	-13.80028324	2.809357237	TRUE	FALSE	38.40000057	24.20000076	-42.79999924	-33.70000076	41.50000095	43.30000019	39.80000114	14.79999971	-19.59999943	-8.200000763	-36.20000172	-5.600002289	-19.20000076	-23.19999695	-57.09999657
Cldn11	FALSE	-16.60964047	-14.69636577	1.913274709	TRUE	FALSE	-34.69999886	49.29999828	45.80000019	-14.39999962	33.90000057	-26.09999943	-28.19999981	7.600000381	8.300001144	-32.19999981	35.30000019	24.69999886	-22.60000229	-27.60000038	-22
Cldn3	FALSE	-15.84711586	-12.67055621	3.176559652	TRUE	FALSE	12.09999847	50.40000153	39.20000076	19.99999952	-27.5	-14.10000038	5.100000381	-22.39999962	33.10000038	9.300000191	47.70000076	14.40000057	-25.60000038	10.60000229	-18.09999943
Cldn4	FALSE	-15.71199866	-14.58931521	1.122683451	TRUE	FALSE	10.09999847	30.30000114	42.89999962	30.20000076	53.70000172	16.49999905	19.10000038	-15.60000038	30	-26.79999924	-37.79999924	-32.29999924	-23.70000076	-19.50000191	14.59999847
Cldn5	FALSE	-16.60964047	-11.64612311	4.963517361	TRUE	FALSE	-43.39999771	26.69999981	13.09999847	-21.09999943	-31.79999924	-17.60000038	-16.59999847	33.40000057	-24.80000019	33.80000019	30.20000076	27.79999924	14.09999847	2	35.29999924
Cldn6	FALSE	-15.38339614	-10.44372707	4.939669063	TRUE	FALSE	-55.5	-11.59999847	3.5	8.599998474	52.99999809	10	-26.10000038	-30.90000057	-22.09999847	-41.79999924	-30.20000172	-27.30000114	-24.79999542	-28.79999542	-15.09999847
Cldn7	TRUE	-15.41318113	-11.81905623	3.594124898	TRUE	FALSE	-61.29999924	-26.70000172	-27.69999981	36.70000267	45	15.0999999	18.69999886	24.19999886	17.09999847	-13	-42.10000038	-43.39999962	-30.60000038	-50.49999905	-29.80000114
Cldn9	FALSE	-16.60964047	-12.95667184	3.65296863	TRUE	FALSE	-55.5	-6.599998474	-3.099998474	9.599998474	51.99999809	-1.100000381	-19.5	-9.100000381	-10.10000038	-35.80000019	-30.20000172	-30.50000191	-24.79999542	-28.79999542	-15.09999847
Clec14a	FALSE	-16.60964047	-13.95460197	2.655038506	TRUE	FALSE	15.4000001	-30.60000038	15.10000229	-25.69999981	-3.400001526	-6.099998474	10.50000048	19.29999971	24	-10.10000038	30.09999943	32.60000038	-28.70000076	-26.60000038	44.70000172
Clec1b	FALSE	-16.60964047	-13.16399042	3.445650051	TRUE	FALSE	-36.30000019	44.69999838	33.10000038	8.100000381	-54.20000076	21.19999981	4.800000191	17.90000057	5.700000286	-16.4000001	-14	-23.90000057	-27.29999924	-34.39999771	-48.30000114
Clec2l	FALSE	-16.60964047	-13.11007892	3.499561552	TRUE	FALSE	-14.1000061	-17.69999695	-30.29999924	-42.79999924	-47.09999847	50.39999962	33.19999886	37	25.4000001	-24.19999981	21.10000038	-33.70000267	-16.10000229	-51.70000076	-16.69999886
Plekhg2	TRUE	-14.72690121	-12.3593366	2.367564604	TRUE	FALSE	-61.79999924	-46.60000134	-27.39999962	20.59999943	43.29999924	17.90000057	10.60000038	29.60000038	35.30000019	5.900000572	-43.09999943	-30	-40.5	30.30000019	-40.59999943
Clic1	TRUE	-13.45275109	-10.91138507	2.541366016	TRUE	FALSE	-63.60000038	-22.70000076	-15.5	17.00000191	41.19999886	21.90000057	13.60000038	-4.100000381	27.10000038	31.10000038	17.09999847	-30.30000114	NA	-10.09999847	14.59999847
Clic6	FALSE	-16.60964047	-13.28875273	3.320887745	TRUE	FALSE	-46.59999943	-44.59999943	-17.30000019	-29.69999981	21.10000038	-14.50000095	-7.400000572	NA	10	12.09999847	-46.60000038	-50.69999886	28.29999924	27.70000076	23.10000229
Clip2	FALSE	-15.39675921	-13.73338274	1.663376472	TRUE	FALSE	-10.1000061	-31.29999924	42.20000076	54.70000076	50.30000114	40.20000076	-25.30000019	-30.30000019	-35.40000057	28.30000019	22.10000038	19.10000038	42.10000038	-26.20000076	-10.09999847
Clip3	TRUE	-14.25595983	-11.99364784	2.262311994	TRUE	FALSE	-19.19999695	-26.29999924	-17.10000229	-27.20000076	32.90000057	37	-15.59999943	28.5	35.29999924	13.80000114	35.90000057	-18.60000038	-68.5	-58.19999981	-12.09999847
Clk1	TRUE	-12.57788082	-14.58559202	-2.007711203	FALSE	TRUE	41.70000076	22.20000076	-30.80000114	-19.29999924	-61.29999924	-52.39999962	-9.100000381	-8.100000381	-9.200000763	14.70000076	50.89999771	8	-38.79999924	18.40000057	-33.29999924
Clk3	FALSE	-14.09555497	-12.77393794	1.321617025	TRUE	FALSE	-49.60000134	22.80000019	-20.70000076	18.09999847	24.30000114	-3.600000381	27.69999981	-6.400000572	49.30000114	-13.80000019	-22.09999847	-23.30000019	55.40000153	-29.80000114	-21.10000229
Cln5	TRUE	-13.40200244	-14.5531747	-1.151172262	FALSE	TRUE	65.40000153	66.89999962	19.99999905	23.70000076	23.70000076	28.20000076	6.599998474	-8.900000572	-22.80000019	-21.59999847	-24.69999933	46.30000114	39.39999962	-80	-34.80000019
Cln6	FALSE	-14.81995287	-13.29308192	1.526870951	TRUE	FALSE	24.90000057	23.39999962	48.29999924	44.39999962	14.19999886	-16.10000038	-20.20000029	NA	-33.90000057	-23.19999981	-40	27.10000038	16.49999809	-25.39999962	-16.59999847
Clp1	FALSE	-11.92578078	-14.079346	-2.153565222	FALSE	TRUE	29.70000076	19.20000076	41.19999886	41.19999838	51.20000076	25.29999924	-36.5	-24.10000038	-17.60000038	-16.09999847	43.30000019	20.20000076	23.19999695	14.1000061	11.09999847
Clptm1	TRUE	-14.16469697	-12.68103604	1.483660935	TRUE	FALSE	36.99999905	54.80000114	18.49999809	-21.89999962	-26.80000019	-30.19999981	-35.10000038	2.099999428	-6.5	17.9000001	-63.19999981	-26.19999695	-27.30000305	NA	NA
Clptm1l	FALSE	-14.35892764	-12.76231962	1.596608018	TRUE	FALSE	24.29999924	39.89999771	-38.00000095	-58.89999771	20.10000038	8.600000381	13.90000057	15.60000038	19.59999943	27.19999981	49.19999886	39.20000076	-43.20000076	-51.79999924	-16.19999886
Clspn	TRUE	-13.70605273	-12.43125069	1.274802035	TRUE	FALSE	-4.5	-22.70000076	-47.50000191	-59.50000095	-55.39999962	-14.60000038	16.29999924	-18.9000001	-9	-23.40000057	33.89999962	10.5	33.99999857	82.5	16.59999943
Clstn1	FALSE	-15.72010313	-14.57152743	1.148575697	TRUE	FALSE	-37.70000076	-47.09999847	21.09999847	54.50000095	51.69999886	15	-14.40000057	37.70000076	40.70000076	26.30000019	-22.5	-27.60000038	-30.49999905	-32.60000038	-40.90000153
Clta	FALSE	-11.31309953	-10.29760313	1.015496405	TRUE	FALSE	-16.09999847	20.80000114	48.89999962	24.60000038	37.40000057	50.89999771	47.39999962	44.20000076	30.09999943	-24	-46.89999866	-35.20000076	-46.70000076	-54.40000153	27.30000019
Clu	FALSE	-14.67749444	-11.49012449	3.187369954	TRUE	FALSE	-23.09999943	-47.79999924	23.59999847	38.10000038	51.89999962	17.10000229	31.50000048	18.69999981	-17.5999999	-32.70000076	-31.5	37.30000019	42.80000019	35.60000038	10.80000019
Cmbl	TRUE	-16.60964047	-15.46152087	1.148119607	TRUE	FALSE	-44.89999962	-23.10000229	-36.90000057	-13.99999809	-42.20000076	-11.10000229	-6.999998093	-15.20000076	-18.5	19.09999847	27.29999542	-11.59999847	46.80000114	55.60000038	62.49999809
Cmc1	TRUE	-13.3576404	-14.63885367	-1.281213275	FALSE	TRUE	-49.5	30.80000114	-16.70000076	-16.20000076	-22.90000153	-36.60000038	-30	NA	15.80000019	20.30000019	39.30000019	65.10000038	62.10000038	-41.20000076	-37.70000076
Cml1	FALSE	-16.04515305	-15.03667505	1.008478002	TRUE	FALSE	-14.70000076	37.00000095	37.90000057	-11.60000229	-25.19999886	-25.29999924	NA	26.09999943	-31.30000019	-26.59999847	-31.19999886	18.70000076	23.29999924	46.39999962	38.39999962
Cmtm3	FALSE	-15.08548885	-11.42664968	3.658839173	TRUE	FALSE	28.79999924	-7.599998474	-15.19999695	-23.30000019	43.19999886	33.80000019	16.60000038	25.80000067	24.70000076	-16.09999847	27.19999981	19.39999962	-13.09999847	-47.49999905	-47.99999905
Cmtm5	FALSE	-16.60964047	-14.6468972	1.962743271	TRUE	FALSE	-19.19999695	-14.19999695	-9.699996948	6.100000381	-57.89999962	-23.19999886	10.80000019	22	-6.499998093	19.10000038	48.20000076	13.09999943	-59.89999962	-50.89999962	-25.79999924
Cmtm7	FALSE	-15.39675921	-14.26803719	1.128722022	TRUE	FALSE	-40.39999771	-21.19999695	-34.79999924	-18.19999886	-48.70000076	34.99999905	36.89999962	-37.00000095	-28.69999981	-21.89999962	36.30000114	36.70000076	56.29999924	56.89999962	59.80000114
Cnih2	TRUE	-15.16965416	-12.66310493	2.506549239	TRUE	FALSE	-62.20000076	-56.79999924	33.59999943	-26.70000076	-44.20000076	-13.60000229	50.39999962	25.30000019	-34.09999847	-22.30000019	40.80000114	44.79999828	40.60000038	-26.70000076	-23.29999924
Cnksr1	FALSE	-16.60964047	-14.69519288	1.914447591	TRUE	FALSE	10.59999847	-33.30000114	-33.59999943	50.89999962	57.5	42.69999838	-10.60000038	-2.600000381	8.600000381	-13.10000038	-16.60000038	5.600000381	-54.39999962	-51.39999962	-21.70000076
Cnksr2	FALSE	-15.88485356	-14.64586561	1.238987942	TRUE	FALSE	NA	NA	NA	NA	NA	NA	NA	NA	NA	NA	NA	NA	NA	NA	NA
Cnksr3	FALSE	-15.22045265	-13.96226166	1.258190998	TRUE	FALSE	NA	NA	NA	NA	23.20000076	8.100002289	25.30000114	25.50000095	-6.100000381	-46.70000172	-17.09999847	23.20000076	-23.20000076	-24.19999695	-18.70000076
Cnn1	TRUE	-16.60964047	-11.78624406	4.823396418	TRUE	FALSE	-24.20000076	-39.60000038	46.19999886	59.5	21.10000038	-29.59999847	-20.69999886	-17.69999981	-15.10000038	32.19999981	-24.5	-59.40000057	-68.39999962	-18.20000458	-18.19999695
Cnn2	FALSE	-12.90407014	-9.080745329	3.823324813	TRUE	FALSE	1	NA	-34.39999771	-24.19999981	16.10000229	16.60000038	42.70000076	40.39999962	-5.499998093	8	-26.10000038	-40.30000019	-46.19999886	-35.20000076	-37.79999924
Cnp	FALSE	-15.02658142	-12.59612211	2.43045931	TRUE	FALSE	19.20000458	13.1000061	-17.69999695	-35.29999924	-29.30000114	-21.10000038	-18.5	-23.80000019	-13.79999924	24.40000153	45.29999828	13.19999886	36.20000076	29.19999981	35.40000057
Cnpy2	FALSE	-12.60589881	-11.1463537	1.459545111	TRUE	FALSE	-48.49999857	-53.80000114	-21.70000076	23.20000029	-15.80000019	13.10000038	15.80000019	3.600000381	31.19999981	29.50000048	-19.80000114	-36	-30.29999924	-10.09999847	1
Cnpy3	FALSE	-14.09268272	-13.02264379	1.070038928	TRUE	FALSE	-28.80000114	49.80000114	33.5	45.79999924	-35.20000076	49.19999886	52.19999886	1.800000191	25.80000019	17.59999943	-24.10000038	34.79999924	-12.60000038	-30.80000067	-43.30000114
Cnr1	TRUE	-16.60964047	-15.34650594	1.263134536	TRUE	FALSE	27.19999695	55.90000153	44.39999866	37	23.19999886	-25.80000019	36.10000038	25.90000057	28.89999962	-5.800001144	33.09999943	19.79999828	86.5	94.59999847	10.59999847
Cnrip1	TRUE	-16.60964047	-14.4953368	2.114303678	TRUE	FALSE	-27.20000076	24.19999981	40.79999924	38.10000038	13.60000038	-33.40000057	-15.79999924	-10.4000001	-13.39999962	-15.29999924	-39.79999924	-62.40000153	-57.90000153	-36.80000114	-25.5
Cntfr	TRUE	-16.60964047	-14.0944863	2.515154173	TRUE	FALSE	-47.89999771	-40.30000162	-3.000000954	20.10000229	18.10000229	70.90000153	NA	NA	34.70000076	37.70000076	NA	NA	NA	NA	NA
Cntln	FALSE	-16.10085163	-13.52222243	2.578629202	TRUE	FALSE	-17.60000229	15.60000229	40.70000076	47.09999943	30.50000191	11.10000229	11.19999886	-19.10000086	-17.30000067	10.60000038	-31.89999962	-18.19999981	38.19999981	-49.30000114	-35.20000076
Cntn1	TRUE	-16.60964047	-15.45922413	1.15041634	TRUE	FALSE	-63.89999962	31.10000038	19.10000038	28.19999981	27.89999962	15.09999847	11.5	-26.60000038	-1.300001144	-23.79999924	45.10000038	15.60000038	-21.80000019	-37.30000019	36.39999962
Cntn2	FALSE	-14.19850983	-15.4410443	-1.242534474	FALSE	TRUE	14.59999847	21.49999905	-24.59999943	-46.70000076	38.5	-8	-34.90000057	10.19999981	24.19999886	15.60000229	31.60000038	29.09999943	-42.79999828	23	-17.20000076
Cntnap2	FALSE	-15.02646782	-12.34803049	2.678437331	TRUE	FALSE	-16.10000229	-25.10000038	NA	-16.19999886	11.10000229	NA	28.10000086	NA	-24.69999981	-30	11.69999981	18.5	-27.60000038	-46.70000076	12.10000038
Cobll1	FALSE	-15.91273485	-13.10318832	2.809546529	TRUE	FALSE	-22.30000114	11.60000229	13.09999847	36.60000038	47.09999943	21.00000048	8.899999142	-3	15.70000029	13.9000001	30.29999924	26.70000076	-26.70000076	-55.39999962	-56.10000038
Col11a1	FALSE	-16.60964047	-14.20569471	2.403945766	TRUE	FALSE	-12.60000229	-21.70000076	59.60000038	14.30000114	-30.69999981	29.90000057	27.60000086	27.50000095	-5.700000763	-19.69999886	-27.30000114	-40.80000019	-33.10000134	-31.10000038	11.60000229
Col12a1	TRUE	-16.60964047	-15.51477826	1.094862219	TRUE	FALSE	-10.60000229	23.10000229	22.60000229	11.59999847	-18.89999962	-20.39999962	11.79999924	25.80000019	28	-19.10000229	-17.60000229	-19.59999847	-16.20000076	-56.29999828	-82.39999771
Col13a1	FALSE	-16.60964047	-15.15905336	1.450587111	TRUE	FALSE	-22.20000076	24.10000229	-18.69999886	-10.59999847	-24.90000057	NA	-13.69999981	-18.09999943	22.59999847	29.30000114	-28.20000458	15.10000229	-18.69999886	54.20000172	23.20000076
Col14a1	FALSE	-16.60964047	-15.33910071	1.270539767	TRUE	FALSE	12.09999847	-49.19999886	-47.69999886	-37.59999943	-34.39999962	-24.99999905	10.60000038	4.699998856	-31.10000038	-35.20000076	-21.69999886	49.99999809	38.20000076	31.19999933	-12.70000076
Col15a1	TRUE	-16.60964047	-12.78420122	3.825439253	TRUE	FALSE	-60.30000114	56.70000076	-14.39999962	-9.599998474	29.89999962	38	35.89999962	31.10000038	44	48.60000038	42.39999962	16.20000076	15.70000076	45.19999886	-22.09999847
Col16a1	FALSE	-16.60964047	-14.86004432	1.749596153	TRUE	FALSE	-20.19999695	-26.79999924	-45.30000019	43.70000076	56.49999809	-13.60000038	37.79999924	40.29999924	26.99999809	39.20000029	31.20000076	-37.20000076	35.90000057	29.29999924	-16.70000076
Col18a1	FALSE	-12.12238293	-8.848059599	3.274323333	TRUE	FALSE	-40.20000076	-36.5	-45.39999866	-31.30000019	-18.20000076	57.50000191	35.19999981	32.90000057	28.50000095	-15.60000038	12.10000229	21.10000038	-44.30000019	-39.10000038	-18.5
Col1a1	FALSE	-15.59382106	-7.36344712	8.230373944	TRUE	FALSE	-24.69999695	-17.09999847	-13.20000076	37.30000019	21.70000076	-9.5	-9.099998474	18.69999981	14.10000038	-24.30000019	-16.19999886	30.20000076	31.20000076	19.30000114	-16.20000076
Col1a2	TRUE	-16.60964047	-9.131820198	7.477820277	TRUE	FALSE	-13.10000229	48.19999886	43.29999828	18.70000076	-35.70000076	-24.89999962	-29.50000095	NA	-29.30000114	-24.60000229	28.19999886	9.599998474	55.79999924	61.40000153	-25.20000076
Col22a1	FALSE	-16.60964047	-15.43764894	1.171991532	TRUE	FALSE	-15.60000038	16.60000038	27.10000038	21.70000076	33.30000114	26.70000076	26.19999981	23.80000019	13.70000076	-6.100002289	17.20000076	9.599998474	-25.60000038	-41.5	23.60000229
Col23a1	TRUE	-15.88485356	-12.67177676	3.213076799	TRUE	FALSE	-42	-63	23.09999847	21.39999962	-7.100002289	-26.60000134	-15.19999886	-10.40000057	-22.40000057	42.70000076	42.39999866	33.10000038	61.90000153	-18.70000076	-16.20000076
Col27a1	TRUE	-16.60964047	-14.40214312	2.207497351	TRUE	FALSE	37.19999886	39.29999924	35.39999962	15.09999847	25.70000076	34.60000086	-18.5	9.099999428	-24.30000114	-22.80000019	49.09999847	49.60000134	-60.40000153	-46.70000076	-40.99999905
Col2a1	TRUE	-14.25595983	-10.38512158	3.870838257	TRUE	FALSE	-68.00000191	-55.79999924	-31.89999962	18	-52.79999828	29.19999981	61.10000038	46.89999962	15.60000038	20.60000038	-16.80000019	-40.19999886	-33.60000038	33.40000057	-25.70000076
Col3a1	FALSE	-16.60964047	-10.62917217	5.980468305	TRUE	FALSE	18.70000458	21.60000038	54.00000095	23.59999943	18.19999981	-0.199998856	-25	4.900000095	-5.100000381	-31.49999905	-41.59999943	-27.10000038	45.19999886	42.20000076	14.60000229
Col4a1	TRUE	-13.59751668	-8.777330736	4.820185948	TRUE	FALSE	20.10000229	-38	-27.70000076	20.70000076	-14.59999847	31.80000019	21.39999962	19.60000038	56.10000038	29.70000076	39.20000076	40.19999981	-37.90000057	-48.99999905	-78.09999847
Col4a2	TRUE	-14.681148	-10.34296963	4.338178377	TRUE	FALSE	20.10000229	-38	-27.70000076	20.70000076	-14.59999847	31.80000019	21.39999962	19.60000038	56.10000038	29.70000076	39.20000076	40.19999981	-37.90000057	-48.99999905	-78.09999847
Col4a5	FALSE	-16.60964047	-14.05230836	2.557332114	TRUE	FALSE	NA	NA	NA	NA	NA	NA	NA	NA	NA	NA	NA	NA	NA	NA	NA
Col4a6	FALSE	-16.60964047	-14.59897364	2.010666831	TRUE	FALSE	NA	NA	NA	NA	NA	NA	NA	NA	NA	NA	NA	NA	NA	NA	NA
Col5a2	FALSE	-16.60964047	-12.04963339	4.560007085	TRUE	FALSE	-13.60000229	-42.39999866	-16.80000019	7.399999619	31.90000153	3	22.79999971	22.89999962	-19.59999943	-3.100000381	-8.600000381	-12.5	26.20000076	26.29999924	2.5
Col6a1	FALSE	-16.60964047	-14.58080993	2.028830549	TRUE	FALSE	-19.70000076	-45.70000076	-54.40000057	16.10000229	-16.10000229	15.49999809	37	43	36.5	31.10000038	28.70000172	42.60000038	-50.59999847	-33.89999962	-32.5
Col6a2	FALSE	-16.60964047	-14.75161022	1.858030255	TRUE	FALSE	19.69999886	-27.10000038	-45	-39.20000076	32.20000172	-29.80000019	-28.59999847	-6.100000381	-33.40000057	13.79999924	-12.69999886	26.30000019	36.70000076	-32.29999924	23.69999981
Col7a1	TRUE	-16.60964047	-15.47090578	1.138734698	TRUE	FALSE	-37.39999771	-36.89999771	-41.70000076	-31.69999981	-39.20000076	-11	32.50000095	38.70000076	-20.69999981	28.59999943	60.70000076	6.500000954	-14.60000229	-31.70000076	15.10000229
Col8a2	TRUE	-16.60964047	-14.26334313	2.346297349	TRUE	FALSE	-8.100002289	9	9.099998474	74.39999771	70.39999771	-22.60000229	-11.30000019	-12.30000019	-27.09999943	10.09999847	34.20000076	-58.60000038	42.70000076	36.5	9.599998474
Col9a1	FALSE	-16.60964047	-13.21978057	3.389859906	TRUE	FALSE	-50.79999924	-47.99999809	-35.60000038	-27.30000019	26.89999962	12.10000038	6.099999428	-26.69999981	-3.600000381	35.00000095	15.69999886	24.19999695	15.19999695	-21.29999924	-12.60000229
Col9a3	FALSE	-16.60964047	-15.36962583	1.240014645	TRUE	FALSE	-33.29999542	-30.79999924	-29.00000095	-23.30000019	58.50000095	15.09999847	15.5	6.5	15.10000038	16.40000057	43.90000057	29.89999962	-51.40000153	-24.29999924	-30.39999962
Colec10	FALSE	-16.60964047	-15.48790598	1.12173449	TRUE	FALSE	-41.70000076	-35.59999847	27.20000076	26.40000057	-34.20000076	-36.20000076	-44.29999924	NA	-7.100000381	-26.19999981	-9.800001144	-12.19999886	15.99999905	38.40000153	36.40000153
Colec11	TRUE	-16.60964047	-13.27335205	3.33628842	TRUE	FALSE	74.10000038	39.40000153	26.20000458	14.19999695	-9.099998474	-6.099998474	-22.19999981	37	3	-25	-7.499999046	-35.20000076	-40.40000057	-28.10000038	23.10000229
Colec12	FALSE	-15.97235214	-11.5643462	4.408005941	TRUE	FALSE	-38.50000143	-46.49999809	-26.70000076	-22	-24.80000019	46	11	NA	15.70000076	16.69999981	-22.70000076	13.10000038	10.59999847	-34.39999771	11.59999847
Commd7	FALSE	-14.5745648	-12.86056613	1.713998672	TRUE	FALSE	-43.29999924	-52.79999924	57.30000114	47.39999866	54.39999866	44.20000076	-0.599998474	NA	-25.69999981	-29.69999933	-37	26.89999962	-20.59999943	-24.30000019	30.09999943
Commd9	TRUE	-14.84446865	-13.26228838	1.582180267	TRUE	FALSE	4.599998474	-9.099998474	10.59999847	17.10000229	68.00000191	53.60000134	11.50000095	-7	-19.30000067	11.50000095	34.50000095	14.19999981	-21.19999886	14.59999847	-41.80000019
Comtd1	FALSE	-14.83784122	-13.82310363	1.014737589	TRUE	FALSE	-59.70000076	-41.30000019	38.39999771	27.29999924	-35.90000153	-30.60000038	-40.89999866	-11.30000019	35.99999905	45.70000172	-24.29999924	-10.5	33.70000076	32.99999905	38.20000267
Copb1	FALSE	-12.46461793	-13.52222243	-1.057604498	FALSE	TRUE	45.79999828	45.5	24.80000019	25.89999962	33.39999962	37.89999962	-8.200000763	20.60000038	8.100002289	-17.50000191	45.29999924	23.30000019	-29.99999857	-51.90000153	-23.19999886
Copg2	TRUE	-13.79524414	-14.88959146	-1.094347322	FALSE	TRUE	69.79999924	78	61.70000076	15.10000229	-33.30000019	-7.600000381	NA	-2.300000191	8.699999809	28.69999981	28.09999847	24.00000048	-9.599998474	-42.49999905	-33.29999924
Cops2	FALSE	-11.88268364	-14.43648249	-2.553798844	FALSE	TRUE	-30.29999924	-25.09999943	-58.19999886	-56.19999886	-38.70000076	14.20000076	-20	26.5	NA	-2.099998474	9.600000381	24	47.49999809	17.09999847	26.60000038
Cops7b	FALSE	-14.94579225	-13.30830283	1.637489419	TRUE	FALSE	-14.20000458	-25.79999542	-30.29999542	-45.80000114	-38.70000076	32.20000076	9.600000381	-10.29999995	-13.10000038	20.59999847	-40.79999924	-47.49999809	-47.09999847	22.10000229	-46.19999886
Copz2	FALSE	-13.85698822	-11.86964514	1.987343079	TRUE	FALSE	-33.19999981	-37.20000076	19.70000076	54.19999886	48.70000076	19.10000229	-24.59999847	-25	36.79999924	17.60000038	40.09999943	34.69999886	-23.40000153	-31.30000114	-36.60000038
Coq2	FALSE	-14.25595983	-12.62767438	1.628285455	TRUE	FALSE	-52.49999809	-42.39999962	-26.70000076	-28.79999924	-35.29999924	-4.099999428	-10.40000057	-4.900000572	-13.69999981	-22.10000038	-37.29999924	-31.40000057	21.70000076	37.39999962	54.29999924
Coq4	FALSE	-14.44851645	-13.23879409	1.209722357	TRUE	FALSE	-55.80000114	-54.89999771	-41.39999771	-43.39999771	-14.19999886	-22.69999981	36.5	23.39999962	11.69999981	11.99999809	14.60000229	-14.10000229	-25.39999962	-23.29999542	-30.29999542
Coq6	FALSE	-14.09555497	-12.73198345	1.363571522	TRUE	FALSE	-26.79999924	38.49999905	27.69999981	30.89999962	27.70000076	-14.10000038	-15.60000038	-11	3.5	-16.09999847	32.69999981	-24.60000038	49.09999943	23.30000114	25.29999924
Corin	FALSE	-16.60964047	-14.8862681	1.723372373	TRUE	FALSE	-12.09999943	-25.00000191	-18.89999962	-18.90000057	12.70000076	5.100000381	-25.90000057	-4.900000572	-3.800000191	-15.59999943	-27.60000038	37.80000019	35.90000057	17.60000229	32.80000114
Coro1a	FALSE	-15.88485356	-14.37112323	1.513730327	TRUE	FALSE	-27.29999924	-18.00000191	27.30000019	20.10000038	37.20000076	-16.30000114	-7.499998093	29.69999981	11.89999962	-10.10000038	-17.10000229	-23.30000019	-13.59999847	29.20000076	-28.59999943
Coro1c	FALSE	-12.49261714	-11.03149315	1.461123988	TRUE	FALSE	-51.79999924	-40	36.20000076	28.39999962	45.70000076	-9.600002289	-7.499998093	36.90000057	18.79999971	-32.30000019	-32.5	28.89999962	41.09999943	-50.70000076	-35.99999905
Coro2a	FALSE	-16.60964047	-14.32036612	2.289274358	TRUE	FALSE	15.20000076	18.20000076	41.70000076	22.39999962	22.90000057	9.100000381	-16.90000057	6.600000381	6	10.59999943	-50.10000038	-17.69999886	35.99999905	56.70000076	58.39999962
Coro2b	FALSE	-14.43530106	-12.20873824	2.226562816	TRUE	FALSE	-10.59999847	-51.29999924	-16.20000076	12	19.10000229	-27.20000076	-15.10000038	-6.699999809	26.80000114	21.19999886	57.39999962	59.90000153	18.79999924	16.70000076	-18.39999962
Coro7	TRUE	-15.16965416	-13.92800589	1.241648271	TRUE	FALSE	-76.39999866	-67.30000019	-60.29999924	14.39999962	47.69999886	52.49999809	22.19999886	28.69999981	34.5	33.19999981	-39.40000057	-40.39999866	-35.40000057	-55.80000114	-26.29999542
Cotl1	TRUE	-13.30737697	-11.77950266	1.527874311	TRUE	FALSE	-18.20000458	-43.89999771	-39.5	-27.89999962	62.90000153	65.60000038	-19.60000038	20.30000019	31.39999962	8.600000381	-14.59999943	42.10000038	-35.19999981	-25.70000076	-67.80000019
Cox17	FALSE	-11.1495284	-12.27147793	-1.121949526	FALSE	TRUE	22.00000095	26.89999962	-49.99999809	-18.30000019	50.29999924	40.10000038	13.30000067	23.30000019	6.999999046	-49.39999866	-21.60000229	-41.30000019	24.10000038	13.20000076	10.09999847
Cox19	FALSE	-14.65820251	-12.45862793	2.19957458	TRUE	FALSE	-38.10000038	-47.80000114	-47.79999924	-17.20000076	24.79999971	-31.19999981	-39.59999943	-16.89999962	-24.70000076	11.10000038	30.59999847	34.5	38.19999981	-16.10000229	-36.10000038
Cox4i2	FALSE	-16.60964047	-13.97852218	2.631118294	TRUE	FALSE	-26.10000038	-28.79999924	24.30000114	28.20000076	47.49999905	-12.60000229	22.49999952	22.40000057	-23.5999999	-15.20000076	-26.80000019	-13.60000229	14.10000229	-26.80000114	-33.40000153
Cox5a	FALSE	-9.344349172	-10.66667587	-1.322326697	FALSE	TRUE	-13.10000229	-45.20000076	-34.29999924	-28.5	-42.70000076	-31.10000038	-6.499998093	6.600000381	16.10000038	12.69999981	28.10000038	21.09999847	37.70000076	29.80000114	-32.29999924
Cox6a2	FALSE	-15.58249273	-13.74078234	1.841710387	TRUE	FALSE	-33.79999542	36.70000172	49.79999924	-12	-27.20000458	13.19999981	33.19999981	24.09999943	48.09999847	47.59999847	-48.99999809	56.90000153	58.40000153	41	17.69999886
Cox6b2	FALSE	-12.24108524	-14.89299907	-2.651913835	FALSE	TRUE	-31.69999695	-24.29999924	16.09999847	-27.80000019	-20.09999847	-23.9000001	34.69999981	33.69999981	-16.20000076	-24	-33.40000153	45.09999943	25.20000076	4	NA
Cox6c	FALSE	-10.70438063	-12.2004287	-1.496048078	FALSE	TRUE	-20.10000229	23.10000038	24.10000038	-25.69999981	30.70000172	23.29999924	46.29999924	37	-39.79999924	10.5	-11.59999847	16.59999943	-24.79999924	-16.79999924	12.59999847
Cox7a1	FALSE	-12.92283017	-14.13831802	-1.215487848	FALSE	TRUE	-32.80000114	-43.49999809	-12.09999943	-30.79999924	-51.79999924	-30.80000019	-28.69999981	24.39999962	12.09999847	11.30000067	32.90000057	16.20000076	-44.30000019	-23.69999695	-21.69999695
Cox7a2	TRUE	-10.67748359	-14.16654704	-3.489063455	FALSE	TRUE	19.10000229	39.19999886	23.19999981	-30.29999924	-17.70000076	-14.20000076	-13.49999905	-6	22.59999943	20.70000076	49.79999924	27.20000458	-46.20000076	-67.5	-45.69999981
Cox7b	FALSE	-9.93737852	-13.10359576	-3.166217244	FALSE	TRUE	NA	NA	NA	NA	NA	NA	NA	NA	NA	NA	NA	NA	NA	NA	NA
Cpa1	TRUE	-16.60964047	-13.89018927	2.719451208	TRUE	FALSE	-14.59999847	21.19999695	32.79999924	40.69999933	52.79999924	35.90000153	12.10000038	-7.600000381	-9.099998474	31.80000114	36.60000086	-19.99999809	-54.40000153	-76.5	-68.50000191
Cpd	FALSE	-13.95911355	-14.9671148	-1.008001251	FALSE	TRUE	-47.99999905	-57.10000134	-58.5	27.80000019	-24.30000019	-28.39999962	11.30000114	-23.69999981	-20.59999943	51.39999771	56.40000153	31.30000019	49.70000076	-30.79999828	45.99999809
Cpeb2	FALSE	-14.90944017	-16.02373228	-1.114292115	FALSE	TRUE	27.60000229	25.09999847	-8.100000381	22.69999886	-52	-37.99999905	-11.20000076	NA	-26.80000019	-28.5	-37.40000057	28.29999924	33.70000076	-13.69999695	-22.19999695
Cpeb4	FALSE	-16.60964047	-15.57800714	1.031633338	TRUE	FALSE	23.60000038	50.59999943	24.19999886	-25.20000076	30.70000076	-40.10000038	-28.89999962	-23.5	-22.19999981	28.99999905	27.60000038	-30.99999905	30.10000038	-18.70000076	-19.09999847
Cplx2	FALSE	-16.60964047	-13.52558572	3.084054751	TRUE	FALSE	-36.80000019	-33.19999981	19.5	-24.10000229	26.20000076	23.20000076	10	48.09999847	52.09999847	57.29999924	14.5	10.09999847	-42.39999962	-27.70000076	-12.59999847
Cpm	FALSE	-16.60964047	-12.44023481	4.169405667	TRUE	FALSE	-17.20000076	41.20000076	-35.20000076	39.60000038	21.60000229	18.09999847	21.59999847	5.399999619	4.800000191	16.10000229	13.09999847	-12.59999847	-43.9000001	-41.29999924	-28.30000114
Cpn1	FALSE	-15.80738292	-12.18082858	3.626554338	TRUE	FALSE	43.89999771	-27.29999924	-14.69999886	-25.90000057	17	19.69999981	-24	25.80000019	38.30000019	10.99999809	-44.40000057	-13.50000191	-34.49999952	-39.50000095	27.80000114
Cpne2	TRUE	-15.31108102	-13.43465309	1.87642793	TRUE	FALSE	30.79999542	-14.09999847	16.70000076	26.49999905	-43.5	33.19999886	24.39999962	33.10000038	31.30000114	8.999998093	-17.10000038	-20.80000019	-42.20000076	-61.20000172	-38.39999962
Cpne3	FALSE	-13.28861311	-14.77572517	-1.487112061	FALSE	TRUE	-48.80000114	-37.10000038	-23.09999847	4	14.09999847	-21.29999924	-5.599998474	2	4.5	-21.19999981	-22.40000057	-58.79999924	-32.19999886	-37.29999924	-18.10000229
Cpne4	TRUE	-16.60964047	-15.48763043	1.122010041	TRUE	FALSE	-40.39999771	-62.59999657	-16.19999695	32.39999962	-46.69999886	-32.70000076	8.699998856	22.5	-7.100000381	-3.600000381	11.00000095	18.39999962	-11	-21.10000229	10
Cpne5	FALSE	-15.01136475	-12.92232324	2.089041506	TRUE	FALSE	-16.70000076	40.30000162	37.40000057	43.5	-40.5	NA	18.5	9.5	9.999998093	-16.60000229	26	28.39999962	22.89999962	20.60000229	16.70000076
Cpsf1	FALSE	-13.40306744	-12.28428165	1.118785788	TRUE	FALSE	-18.09999847	54.00000143	16.80000114	28.10000038	43.40000057	35.40000057	15.10000229	22.30000019	9	-8.600000381	-20.5	-56.79999924	-46.5	15.19999695	-13.20000076
Cpsf4	FALSE	-13.72992825	-12.70931776	1.020610487	TRUE	FALSE	-24.79999924	-17.19999695	27.5	21.10000229	6.600002289	38.10000038	28.30000019	-8.999999523	-16.80000019	-28.99999905	-37.39999771	-34.39999771	NA	-26.10000038	-41.5
Cpsf4l	TRUE	-14.20299827	-16.13012868	-1.927130408	FALSE	TRUE	-25.69999981	-40.50000095	64.10000038	25.80000114	18.69999695	-23.30000114	-15.5	-13.29999924	-14.09999847	-25.59999847	-29.39999962	15.59999847	42.70000076	33.30000019	16.60000229
Cpt1b	FALSE	-15.79654579	-13.93708887	1.859456927	TRUE	FALSE	-18.20000076	-47.89999962	11.40000057	34.10000038	48.80000114	-15.59999847	-11.29999924	15.9000001	29.60000038	39.29999924	-51.00000191	-19.20000458	-16.09999847	-53.10000134	28.20000076
Cpt2	TRUE	-14.70678614	-13.67137155	1.035414583	TRUE	FALSE	-40.79999924	-50.29999924	-27	-48.29999828	-52.30000114	-12.20000076	9	23.69999981	14	18.90000057	-13.49999809	36.69999886	37.19999886	74.40000153	75.5
Cpxm1	FALSE	-15.31108102	-13.44451531	1.866565707	TRUE	FALSE	45.10000038	-58.20000172	-55.90000153	16.69999886	45.29999828	6.800000191	-17.5	19.60000038	16.89999962	7.900000572	-43.49999857	-31.69999886	-32.60000038	-32.60000038	-26.30000114
Cpxm2	FALSE	-16.60964047	-15.52807375	1.081566721	TRUE	FALSE	30.20000458	22.20000076	-28.89999962	30.70000076	-35.40000057	-14.0999999	-21.5	-34.19999981	-33.40000057	9.599998474	24.20000076	18.39999962	29.10000038	-22	-22.29999924
Cpz	TRUE	-16.60964047	-13.68505254	2.92458793	TRUE	FALSE	-45.60000134	-31.89999962	19.39999771	42.69999886	55.30000305	-18.19999981	-33.09999943	21	32.10000038	30.10000038	-34.90000057	-32.90000057	-72.5	-74.5	-36.39999962
Crabp1	FALSE	-11.95024551	-7.205579989	4.744665521	TRUE	FALSE	27.10000086	-35.29999924	-17.70000076	-6.099998474	-10.10000229	8	-32.29999924	18.90000057	7.100002289	22.60000229	37.30000019	34.19999981	25.4000001	-34.39999962	-25.29999924
Crabp2	FALSE	-12.9710379	-7.945721177	5.02531672	TRUE	FALSE	-59.89999962	-37.79999924	-19.70000076	-37.09999943	-55.40000057	-43.20000076	16.70000076	25.60000038	23.70000076	25.20000076	29.60000038	11.5	-25.79999971	57.20000172	-35.29999924
Crb2	FALSE	-16.60964047	-11.33998329	5.269657181	TRUE	FALSE	-23.20000458	-26.80000305	-33.70000076	8.499998093	25.59999847	11	21.50000048	-4.599999428	16	17.39999962	20.70000076	-12.00000191	54.80000114	-20.10000229	-17.60000229
Crb3	FALSE	-15.61153856	-13.29213181	2.319406749	TRUE	FALSE	-49.30000114	-50.39999771	-44.99999905	-25.19999981	20.60000229	41.79999924	40.10000038	-25.00000095	24.90000057	20.60000038	14.99999809	-17.59999847	11.59999847	-21.19999695	-26.69999695
Crbn	FALSE	-13.63718326	-15.12496631	-1.487783048	FALSE	TRUE	49.39999771	-30.79999924	-38.39999962	15.70000076	-56.09999847	17.60000229	4.000000954	0.5	8.900001526	3.599998474	-31.39999962	-32	-27.80000019	-33.20000029	-20.09999847
Creb3	TRUE	-15.11666313	-13.64757218	1.469090947	TRUE	FALSE	NA	-23.20000076	-27.80000114	-25.70000076	38.40000153	61.39999771	49.89999866	1.600000381	19	14.00000048	23.5	35.20000076	44.09999847	-41.99999905	-30.20000172
Creb3l1	TRUE	-14.43530106	-10.7061609	3.729140158	TRUE	FALSE	-34.29999924	-36.89999962	19.70000076	-18.59999943	-17.99999905	30.80000019	39.60000038	31.10000038	29.39999962	NA	23.10000038	25.59999847	-29.20000076	-63.39999962	-30.19999886
Creb3l2	TRUE	-14.83784122	-12.59477716	2.243064057	TRUE	FALSE	78.89999771	58.30000114	28.70000076	-20.10000229	-25.40000057	-27	-23.19999981	32.30000067	13.69999886	20.10000229	-44.80000114	-60.39999962	-17.5	-29.00000095	-25.60000038
Crip2	FALSE	-13.03180497	-9.723266547	3.308538425	TRUE	FALSE	-29.80000305	-31.79999924	-44.59999943	-18.70000076	-24.19999886	-13.70000076	29.19999981	-21.49999905	-31.49999905	-10.90000057	32.29999542	14.09999847	-5.399999619	29.00000191	19.20000076
Crispld1	FALSE	-16.60964047	-14.11361205	2.496028423	TRUE	FALSE	-23.59999943	16.10000038	34.69999981	8.099998474	13	18.19999981	-3.5	NA	-16.00000048	-42.30000114	-44	-14.80000019	-36.20000076	13.09999847	26.29999924
Crispld2	FALSE	-15.27494234	-13.19259445	2.082347897	TRUE	FALSE	-26.80000305	-37.29999542	45.59999943	-36.30000114	-14.59999943	41.79999924	27.89999962	15.10000038	31.00000095	-7.099998474	21.60000038	-5.399999619	-10.60000229	-29.29999924	-48.5
Crk	FALSE	-12.81499717	-14.26715985	-1.452162685	FALSE	TRUE	-23.09999847	-19.20000076	-16.20000076	10.39999962	34.39999962	-30.59999847	32.69999981	36.69999981	42.19999886	40.29999924	-24.19999886	32.20000076	28.29999924	35.70000076	27
Crlf1	FALSE	-16.60964047	-13.72008639	2.889554084	TRUE	FALSE	-25.19999695	-17.69999695	-31.90000057	-26.89999962	29.10000038	17.60000229	8.600002289	16.60000038	-35.60000038	-34.29999924	-47.79999924	-24.20000076	-27.29999924	-16.19999695	-23.70000076
Crocc	FALSE	-15.39675921	-14.1379365	1.258822715	TRUE	FALSE	-52.30000114	-44.79999924	-47.70000076	-17.30000114	-39.59999847	30.60000038	26.10000038	-14.60000038	4.600000381	6.500000954	17.70000076	-15.10000229	-7.5	23.19999695	-26.29999924
Crtac1	TRUE	-14.43530106	-15.80987274	-1.374571689	FALSE	TRUE	-38.79999924	-46.39999771	-34.60000038	-34.20000076	-29.59999847	-20.10000229	41.20000076	38.00000095	19.39999962	20.59999943	-22.10000038	-14.39999962	30.60000229	63.5	64.20000076
Crtap	TRUE	-15.02646782	-13.42610082	1.600366998	TRUE	FALSE	-29.29999924	-34.79999924	15.29999971	-27	-25.39999962	NA	NA	13.4000001	-12.99999905	-16.5	50.20000076	61.60000038	31.10000038	-40.79999924	-19.19999695
Crtc2	FALSE	-15.38432942	-14.21827461	1.166054803	TRUE	FALSE	-21.29999924	19.09999847	-13.09999847	18.29999924	38.30000019	-1.900000572	9.200000763	-9.800000191	9.800001144	22.60000229	17.10000229	32.39999962	-10.09999847	NA	3
Crtc3	TRUE	-15.7101469	-14.21569393	1.494452973	TRUE	FALSE	-63.79999924	16.10000038	-40.20000076	-10.99999809	19.89999866	-35.10000038	-18	1.400000572	36.29999924	59.89999771	49.10000038	-37.79999924	-57.39999771	32.79999924	31.39999962
Cryab	FALSE	-14.96749975	-10.17129082	4.796208931	TRUE	FALSE	-10.09999847	-12.70000458	-22.19999695	-16.60000229	-24.09999943	7.600002289	22.60000038	-18.69999981	9.199999809	-11.19999886	33.80000114	24	42	34.10000038	21.19999695
Crybg3	FALSE	-15.58262781	-13.93708887	1.645538942	TRUE	FALSE	-27.70000076	-23.20000076	5.099998474	NA	25.29999542	5.5	21.89999962	26.89999962	-36.39999962	-27.09999847	28.39999962	7.099998474	-12.10000229	-20.69999886	-34.60000038
Cryge	FALSE	-16.60964047	-14.87914785	1.730492624	TRUE	FALSE	-11.70000076	-32.90000057	7.100002289	-7.5	31.30000019	22.80000114	31.80000114	-25.30000067	-7.5	-40.69999838	28.79999971	-27.29999924	-23.70000458	25.69999695	31.79999924
Crygn	TRUE	-16.20933464	-15.19668033	1.012654308	TRUE	FALSE	-25.70000076	-49.00000191	-29.80000114	-44.29999924	61.39999962	-13	21.60000038	-3	6.399999619	-22.69999981	29.70000076	-13.10000038	-69.50000191	-50.60000134	-47.90000153
Crym	FALSE	-15.76749243	-14.06164079	1.705851639	TRUE	FALSE	-29.90000057	46.5	15.60000038	25.39999962	49.60000134	15.59999847	18.70000076	-4.800001144	-11.30000114	-5.400000572	-18	-25.29999924	29.69999981	-42.79999924	-35.10000134
Csda	TRUE	-11.32609299	-9.831785062	1.494307926	TRUE	FALSE	35.80000019	24.10000038	-68.80000114	NA	-42.29999924	-13.39999962	-10.10000038	-1.199999809	-38.20000076	-13.10000038	5	3	5.5	-15.70000076	43.20000076
Csdc2	FALSE	-16.60964047	-14.89299907	1.716641404	TRUE	FALSE	-20.59999847	-46.70000076	-30.00000191	-48.5	-24.70000076	32.5999999	47.19999886	26.5999999	12.10000038	-8.5	32.69999933	-41.59999943	-43.59999943	-7.099998474	16.19999695
Csde1	FALSE	-11.2311549	-12.48242669	-1.251271782	FALSE	TRUE	-19.10000229	-31.19999981	38.90000057	37.40000057	-10.10000038	-20.30000019	-10.60000038	38.60000038	28.39999866	-10.99999809	-48.5	46.69999886	44.10000038	28.29999924	35.60000038
Cse1l	FALSE	-11.40741027	-13.12062486	-1.713214596	FALSE	TRUE	18.60000038	-36.10000038	-56.89999962	45.70000076	38.29999924	-8.600000381	6	20.10000038	20.09999847	23.09999847	47.79999924	-29.20000076	-30.70000172	-42.59999943	-17.19999695
Csf1	FALSE	-16.60964047	-14.51424378	2.095396691	TRUE	FALSE	-20.20000458	-53.09999657	-38.79999924	25.39999771	-44.39999962	-17.60000038	23.10000038	27.60000038	41.70000076	16.49999809	45.89999866	55.29999924	-36.79999924	-57.79999924	-25.30000114
Csf1r	FALSE	-16.60964047	-15.42414394	1.185496539	TRUE	FALSE	-10.1000061	-20.79999924	42.90000057	40.20000267	17.10000038	18.89999962	33.29999924	31.69999981	9.199999809	-12	-33.10000038	-50.69999886	-53.19999886	-59.90000153	-38.89999962
Csgalnact1	FALSE	-16.60964047	-15.15072222	1.458918252	TRUE	FALSE	-45.29999924	-53.50000381	-20.60000229	28.60000038	32.10000038	29.40000057	-6.600000381	-21.39999962	9.099998474	15.40000153	-10.09999847	25.69999981	-20.59999847	-21.20000076	15.20000076
Csk	FALSE	-14.35146069	-12.00826055	2.343200137	TRUE	FALSE	-49.40000153	-57.29999924	-36.00000095	-36.00000095	-38.70000076	10.49999809	16.59999847	11.10000038	-3.700000286	31.89999962	40.79999828	-54.19999886	-28.80000114	-19.39999962	-34.90000153
Csnk1d	FALSE	-12.78659386	-11.69180684	1.09478702	TRUE	FALSE	-26.29999924	-47.29999924	-33.79999924	-36.70000076	19.30000019	13.79999971	-7.899999619	-21.20000029	-22.09999943	-28.39999962	-33.90000057	19.9000001	32.39999962	29.20000172	41.99999905
Csnk1e	FALSE	-12.44744466	-11.14660157	1.300843088	TRUE	FALSE	-36.29999924	-30.70000076	43.5	43.09999847	26.20000458	11.10000229	14.09999847	-2.300000191	23.19999981	37.30000019	29.29999924	-35.20000076	-28.70000076	-19.70000076	-31.29999924
Csnk1g2	FALSE	-12.69685022	-11.52643172	1.170418501	TRUE	FALSE	-37.79999924	-55.10000134	-40.79999924	24.30000019	24.19999981	10.39999962	14.20000076	3.599998474	-14.10000038	22.60000229	20.20000076	31.20000076	42.40000057	36.10000038	-55.49999619
Csnk2a2	FALSE	-12.89821657	-11.61837627	1.279840296	TRUE	FALSE	-39.29999924	20.69999886	10.59999847	26.29999924	40.20000076	33.49999905	-4	-38.5	-29.39999962	-9.5	29.5	41.70000076	-24.5	-16.59999847	23.19999695
Csrp1	FALSE	-14.96070414	-12.35718257	2.603521569	TRUE	FALSE	-18.20000076	-32.60000038	-23.69999886	-22.60000229	-16.10000038	33.60000038	37.20000076	14.59999847	22.70000076	-24.30000019	-46.70000076	-18.19999886	-24.80000114	-39.30000019	-46.39999866
Csrp2	FALSE	-11.6613838	-9.207629528	2.453754272	TRUE	FALSE	49.89999866	37.39999771	36.39999771	25.09999943	41.79999924	-18.70000076	6.299999237	3.699999809	-33.59999943	-34.89999962	44.89999962	48.20000076	-12.20000076	-35.39999962	-32.5
Csrp2bp	FALSE	-13.93389513	-12.73302556	1.20086957	TRUE	FALSE	18.09999847	25.19999886	36.10000038	15.10000229	22.0999999	26.80000114	-29.60000038	9.600000381	-15.59999847	-38.70000076	-48.09999847	-57.30000114	-10.59999847	-10.09999847	18.69999695
Csrp3	TRUE	-16.60964047	-10.72291657	5.886723907	TRUE	FALSE	-78.60000038	-44.29999924	-38.40000153	-14.1000061	29.89999962	-30.39999962	-28.59999943	-28.10000038	-22.5	-24.99999905	-25.69999886	26	42.40000057	-48.29999828	-43.29999828
Ctbp1	TRUE	-12.44223607	-10.75234782	1.689888246	TRUE	FALSE	15.10000229	23.19999886	43.5	43.19999886	-26.50000095	-31	-8.699999809	32.29999924	-29.19999981	10.10000229	-30.5	-29.89999962	-62	-60.50000191	-20.50000191
Ctdsp1	TRUE	-14.5745648	-12.30195803	2.272606774	TRUE	FALSE	-18.19999695	-71.89999866	-78.50000191	-38.70000076	-35.20000076	28.59999847	16.60000038	24.09999847	38.40000057	32.70000076	59.39999962	61.89999962	55.30000114	-20.29999924	-21.70000076
Ctdsp2	FALSE	-12.78166072	-11.53481304	1.246847676	TRUE	FALSE	33.29999542	37.89999771	13.69999695	13.09999847	-21.70000076	-7	8.100002289	-17.4000001	10.60000038	26.09999847	-55.80000114	22.69999886	-28.29999924	-48.99999809	-45.49999809
Ctdspl	FALSE	-15.35342455	-11.9597856	3.39363895	TRUE	FALSE	-36.60000038	-47.30000114	-49.39999962	13.70000076	27.89999771	26.29999924	-23.00000191	NA	13.79999971	-7.5	18.60000229	-20.89999962	-31.40000057	-39.19999933	-31.20000172
Ctgf	FALSE	-12.41942133	-14.3464793	-1.927057963	FALSE	TRUE	25.60000086	41.70000076	41.70000076	-14.60000229	18.60000038	NA	NA	-40.60000038	-1.5	13.20000076	47.49999809	19.99999905	-28.70000076	-30.30000114	53.20000172
Cth	FALSE	-12.02656291	-14.11442405	-2.087861139	FALSE	TRUE	16.20000076	-27.29999542	-24.89999962	27.30000114	30.79999924	45.49999809	40.39999962	-24.59999943	-38.00000048	-37.30000019	-34.39999962	-11.10000229	13.20000076	34.29999924	35.29999924
Cthrc1	FALSE	-16.60964047	-11.58584569	5.023794788	TRUE	FALSE	-18.29999924	35.80000019	36.90000057	21.10000229	20.20000076	18.60000038	-34.40000057	-12.5	-31.90000057	NA	-48.29999828	-51.80000114	-30.29999924	37.5	-43
Ctla2a	TRUE	-16.60964047	-13.93121778	2.678422694	TRUE	FALSE	-74	-52.50000191	-38.20000076	-4	-30.79999924	32.79999971	23.80000019	6.899999619	8	8.100000381	-15.5	7.100000381	-10.99999809	-22.20000076	35.20000076
Ctnna2	FALSE	-16.60964047	-14.71051753	1.899122948	TRUE	FALSE	-32.80000114	-26.20000076	37.70000076	37.39999962	37.00000095	24.79999971	-30.59999943	-16.59999943	-13.89999962	20.69999981	-17.80000067	15.99999952	14.70000076	-28.19999981	48.59999847
Ctnnbip1	FALSE	-14.02571478	-12.77843702	1.247277762	TRUE	FALSE	-37.80000019	-47.69999886	33.09999943	24.70000076	34.20000076	25.70000076	15.10000038	-25.69999933	-7.599999428	-10	-17.89999962	36	-26.29999924	-36.09999943	-36.29999542
Ctnnbl1	FALSE	-13.40386915	-12.30159342	1.102275734	TRUE	FALSE	12.20000076	37.49999905	26.30000114	-33.79999924	-50.39999962	41.40000057	26.29999924	13.80000019	33.70000076	29.0999999	-21.70000076	-25.70000458	-52.79999828	-33.10000038	45.39999962
Ctnnd1	FALSE	-12.68197487	-13.84409452	-1.162119655	FALSE	TRUE	31.39999962	25.69999886	18.20000076	48.30000114	30.20000076	-26.80000019	-5.600000381	-7.5	-13	41.50000095	33.70000076	-13.00000191	27.79999924	20.69999695	17.70000458
Ctps	FALSE	-12.86877307	-11.73768254	1.13109053	TRUE	FALSE	-54.70000172	-57.80000114	-27.49999905	-32.70000076	-27.00000191	5.499999046	8.200000763	-0.900000095	-18.49999905	14.30000114	39.30000067	36.30000114	30.10000038	-26.20000076	-28.80000305
Ctps2	FALSE	-13.95911355	-15.02523477	-1.066121217	FALSE	TRUE	NA	NA	NA	NA	NA	NA	NA	NA	NA	NA	NA	NA	NA	NA	NA
Ctsa	FALSE	-13.09002849	-11.71818396	1.371844529	TRUE	FALSE	-18.20000076	-13.50000191	-16.09999943	-13.70000076	26.29999924	23.99999952	20.90000057	-10.60000038	18.60000038	17.49999809	24.60000038	-15.70000076	29.60000038	-16.39999962	15.20000076
Ctsh	FALSE	-16.0880868	-13.30344504	2.784641754	TRUE	FALSE	48.10000038	56.10000134	49.29999924	23.20000076	-28	30.10000038	8.200000286	NA	-8	-22.20000076	-27.70000076	-22.29999542	-18.70000076	-22.60000038	-37.39999962
Ctsz	FALSE	-14.43079415	-12.37269576	2.058098389	TRUE	FALSE	-44.79999924	-49.19999886	-39.19999981	-30.79999924	-22.10000038	35.10000038	16.0999999	-31.70000076	-35.29999924	7.400001526	-29.80000114	41.80000019	41.89999962	-9.600000381	NA
Cttn	TRUE	-14.47682366	-12.68570292	1.79112074	TRUE	FALSE	-37.90000057	-54.19999886	35.20000076	70.60000038	53.29999924	21.69999886	37.09999943	33.70000076	-8.600000381	29.20000076	34.49999905	39.5	61.80000114	27.30000114	19.5999999
Cttnbp2	FALSE	-16.60964047	-14.17819122	2.431449253	TRUE	FALSE	-29.29999924	-31.20000076	-45.30000114	-45.79999924	11.90000153	-12.89999962	-17.80000019	-0.099999905	-22.60000038	11.60000038	-42.39999962	-17.60000038	20.69999886	37.00000095	-16.70000076
Ctxn3	FALSE	-16.60964047	-14.51277722	2.096863254	TRUE	FALSE	-53.89999962	-38.40000057	10.60000229	-10	-12.70000076	19.30000019	35.19999933	NA	22.79999924	33.20000076	44.60000038	24.89999866	32.20000076	-27.20000076	-31.70000076
Cuedc2	FALSE	-13.41448831	-11.8476093	1.566879009	TRUE	FALSE	-21.70000076	-30.09999943	36.80000019	37.80000019	-50.39999866	24.89999962	42	24.19999886	-33.90000057	18.60000038	44.20000076	37.40000057	-56	-53.10000134	-20.59999943
Cul2	FALSE	-12.10288142	-13.94676365	-1.843882229	FALSE	TRUE	NA	NA	5.599998474	-5.100002289	-26.10000134	12.60000038	16.99999905	-31.39999962	-26.59999943	23.09999943	-31.30000114	-22.20000076	-35.29999924	-49.29999828	20.60000229
Cul3	FALSE	-12.31569682	-13.94014088	-1.62444406	FALSE	TRUE	-25.79999924	-46.49999809	10.60000229	15.60000229	38.80000019	-13.5999999	-44.80000019	-4.400000095	-23.60000038	-31.40000057	43.49999905	32.70000076	22.30000114	54.20000172	42.89999962
Cul4b	FALSE	-11.5735582	-13.83519891	-2.261640713	FALSE	TRUE	NA	NA	NA	NA	NA	NA	NA	NA	NA	NA	NA	NA	NA	NA	NA
Cul7	FALSE	-14.37638267	-12.49325044	1.883132226	TRUE	FALSE	-33.59999847	36.30000019	54.79999924	34.89999962	37.5	30.69999886	45.59999847	37.20000076	21.09999847	-18.39999771	-31.69999886	-41.5	-51.09999847	-23.60000038	-41.5
Cux1	FALSE	-14.52374284	-13.02601046	1.497732381	TRUE	FALSE	-22.79999924	-30.69999695	-20.19999695	19.90000153	40.50000095	38.50000095	17.29999924	-16.30000019	45.99999857	16.30000019	-46.19999886	-20.69999886	17.60000229	-56.89999962	15.10000229
Cwc25	FALSE	-14.43317433	-13.25869445	1.174479877	TRUE	FALSE	-17.70000076	42.09999943	-11.59999943	-15.20000076	-44.80000114	-21.59999847	39.20000076	3.100000381	-8.800000191	8.100002289	28.60000038	23.60000038	22.20000076	19.70000076	16.59999847
Cwf19l2	TRUE	-13.54462835	-15.34650594	-1.801877584	FALSE	TRUE	NA	NA	NA	-31.20000076	34.29999924	13.50000095	35.10000038	32.00000095	-17.80000019	5.699998856	-14.69999886	-38.79999924	-61.29999924	-52.09999847	-22.60000229
Cx3cl1	FALSE	-16.60964047	-14.21756716	2.392073311	TRUE	FALSE	17.19999695	-32.79999924	-26.39999866	-28.49999905	23.19999933	-31.19999981	-6.5	29.69999981	3.699999809	-11.4000001	-39.29999924	-36.00000095	-17.59999943	-16.20000076	-31.19999695
Cxcl12	FALSE	-16.60964047	-10.49355565	6.11608482	TRUE	FALSE	-41.99999905	57.80000114	56.00000095	45.29999924	13.60000038	19.79999924	7.5	-10.79999924	-18.20000076	22.19999933	-39.89999962	27.20000076	-15.10000229	22.60000229	-47.09999847
Cxcl16	FALSE	-16.60964047	-15.22767076	1.381969719	TRUE	FALSE	-22.69999695	-33.79999924	51.69999886	-44.60000038	-37.5	25.39999962	-8.799999237	-10.69999981	17.60000038	56.89999962	54.79999924	11.10000229	41.09999943	-32.69999695	7.099998474
Cxcr4	FALSE	-15.16965416	-13.47864246	1.691011699	TRUE	FALSE	10.89999962	18.60000229	-47.10000134	27.29999828	38.10000038	25.69999981	-5.100000381	-15.70000029	-13.4000001	29.39999962	23.19999981	24.89999962	-33.20000076	-17.10000229	13.20000076
Cxcr7	FALSE	-15.1036796	-12.96038203	2.143297572	TRUE	FALSE	-33.30000114	-33.10000134	-17.20000076	-37.20000076	-36.90000057	29.79999971	29.19999981	-37.10000038	-23.19999981	51.39999962	52.30000114	36.90000057	39.19999886	-31.9000001	47.49999809
Cxx1a	FALSE	-16.60964047	-14.57753488	2.032105599	TRUE	FALSE	NA	NA	NA	NA	NA	NA	NA	NA	NA	NA	NA	NA	NA	NA	NA
Cxx1b	FALSE	-16.04515305	-12.89545918	3.149693871	TRUE	FALSE	NA	NA	NA	NA	NA	NA	NA	NA	NA	NA	NA	NA	NA	NA	NA
Cxx1c	FALSE	-16.60964047	-13.94196806	2.667672419	TRUE	FALSE	NA	NA	NA	NA	NA	NA	NA	NA	NA	NA	NA	NA	NA	NA	NA
Cxxc1	FALSE	-14.22123521	-12.72255205	1.498683156	TRUE	FALSE	-13.10000229	-28.20000076	32.80000019	21.20000076	40.20000076	15.39999962	14.5	12.69999981	3.900000572	-11.10000038	-45.99999809	-45.89999866	-38.20000076	-49.89999866	-29.80000114
Cxxc5	FALSE	-13.00546288	-11.17654292	1.828919956	TRUE	FALSE	-43.59999943	-26.69999886	0.5	-32.29999924	-30.59999943	13.20000076	39.5	44.79999828	9.600002289	23.70000458	24.70000458	20.20000076	-21.20000076	-22.70000076	-32.39999962
Cyb5r1	FALSE	-13.03239083	-14.32662002	-1.294229189	FALSE	TRUE	45.00000191	49.20000076	47.39999962	45.49999809	16.69999886	17.29999924	-12	2.700000763	8.100000381	-16.10000038	-13.09999847	-12.10000038	-39.10000038	-56.30000114	-41.69999981
Cyb5r3	TRUE	-12.45474986	-11.2622684	1.192481455	TRUE	FALSE	-13.60000229	35.19999886	92.10000229	46.29999924	-50.20000076	-41.70000076	-32.39999962	-28.89999962	28.00000095	31.60000038	-21.20000076	41.30000067	35.80000114	44.89999962	23.79999924
Cybrd1	TRUE	-15.58262781	-14.16072671	1.421901093	TRUE	FALSE	34.89999962	-31.39999962	-8.100002289	34.60000086	33.90000057	-40.20000076	-36.50000095	-17.4000001	13.70000076	32.39999914	-49.79999828	-59.20000076	-62.50000095	46.80000114	40.30000019
Cygb	FALSE	-16.60964047	-13.87352381	2.736116666	TRUE	FALSE	-9.5	-38.40000057	-44	-12.09999847	-24.9000001	15.09999943	21.39999962	-14.19999981	39.90000057	26.5	53.90000057	42.80000019	-15.19999886	-40.59999943	-19.10000229
Cyp1b1	FALSE	-16.60964047	-15.46098216	1.14865831	TRUE	FALSE	-11.10000038	-30.20000076	-17.10000229	-21.19999695	-16.20000076	-35.60000038	-27.90000057	30.69999981	-22	-22.69999981	20.10000229	17.10000038	16.19999886	-24.69999981	-28.19999695
Cyp20a1	FALSE	-15.88485356	-14.83817014	1.046683412	TRUE	FALSE	13.09999847	57.20000076	46.49999809	-36.19999981	29.69999981	-26.89999962	-34.80000019	0.300000191	-29.19999981	-19.59999847	45.39999866	40.69999886	23.20000029	-23.80000019	21.19999695
Cyp26a1	TRUE	-15.28788994	-11.21331245	4.074577491	TRUE	FALSE	-14.10000229	-27.79999924	21.19999695	21.50000191	31	-33	29.89999962	26.79999924	3.299999237	23.59999943	-20.10000229	26.19999886	-66.30000114	-54.19999886	-43.20000076
Cyp26b1	TRUE	-13.41443296	-12.28288488	1.131548077	TRUE	FALSE	45.09999943	64.90000153	23.10000038	20.09999847	-21	-34.10000038	-14.80000114	9.199999809	35.10000038	14.70000076	35.79999924	44.80000114	47.30000305	-41.69999838	-33.39999962
Cyp26c1	TRUE	-16.60964047	-15.33594909	1.273691383	TRUE	FALSE	-14.60000229	-27.79999924	20.19999695	14	33.20000076	-35.69999886	-20.80000019	5.699999809	11.29999924	13.99999952	30.39999962	16.60000229	-54.40000057	-62.30000067	-46.99999809
Cyp46a1	TRUE	-16.60964047	-15.42610657	1.183533902	TRUE	FALSE	-32.29999542	-31.29999924	-38.89999771	-22.60000229	47.69999886	47.29999924	28.60000038	0.300000191	-17.40000057	32.70000076	58.00000095	-29.69999981	16.39999962	-48.49999619	-60.10000229
Cyp4b1	TRUE	-16.60964047	-15.51730836	1.092332119	TRUE	FALSE	-72	-70.5	-15.60000229	-17.20000076	-21.60000038	-15.10000038	-6	1.699999809	-19.30000019	NA	19.19999695	25.79999542	9.399999619	NA	13.09999847
Cyp4f15	FALSE	-16.60964047	-15.37979033	1.229850147	TRUE	FALSE	-14.09999847	-32.29999542	24.19999695	-33.09999943	-30.40000057	-34.29999828	39.10000038	33.29999924	16.20000076	25.30000019	47.39999866	18.10000038	31.70000076	23.10000038	37.20000076
Cytb	FALSE	-16.60964047	-9.754891174	6.8547493	TRUE	FALSE	NA	NA	NA	NA	NA	NA	NA	NA	NA	NA	NA	NA	NA	NA	NA
Cytl1	TRUE	-16.60964047	-14.69333879	1.916301687	TRUE	FALSE	90.09999847	77.89999962	-16.60000229	-34.69999981	-30.4000001	37.90000057	-5.100000381	-11.50000048	-18.89999962	NA	28.49999905	43.30000114	39.20000076	27.09999943	-18.59999847
D030056L22Rik	TRUE	-13.12684198	-14.47374026	-1.346898275	FALSE	TRUE	27.10000038	64.90000153	22.70000076	18.19999695	-34.89999962	-37.20000076	-36.80000019	-9.400000572	-30.30000067	21.30000019	32.89999962	36.29999542	28.29999924	24.79999924	30.30000114
D10920	TRUE	-16.60964047	-14.07476549	2.534874987	TRUE	FALSE	14.10000229	61.30000019	21.09999847	-16.10000038	39.30000019	-52.09999847	-36	21.80000067	17.99999905	17.40000057	44.89999962	21.10000038	-19.70000076	-50.80000114	-46.79999924
D10Wsu52e	FALSE	-13.40106041	-11.76214648	1.638913932	TRUE	FALSE	35.60000038	-29.10000038	16.20000076	10	NA	-6.100000381	29.09999943	16.19999981	7.600000381	-21.80000019	-32.20000076	-19.39999962	-14.10000229	23.10000229	-51.19999886
D14Abb1e	FALSE	-13.05718703	-14.70762174	-1.650434713	FALSE	TRUE	38.29999924	41.50000095	-11.80000019	22.10000229	-50.80000305	27.10000038	12.60000038	5.300001144	-21.59999847	-36.30000019	50.49999809	40.89999771	45.69999886	-16.09999847	26.20000076
Phf11	TRUE	-12.37835263	-15.13819264	-2.759840011	FALSE	TRUE	37.80000019	63.90000153	-37.59999943	NA	NA	0.700000763	NA	NA	NA	19.20000076	17.60000038	10.10000229	NA	-10.89999962	NA
D15Ertd621e	FALSE	-12.80685077	-14.42509473	-1.618243964	FALSE	TRUE	-13.10000229	-17.70000076	-31.10000038	-7.600002289	26.30000019	32.70000172	43.29999924	1.699999809	-18.39999962	22.60000038	-41.39999962	31.19999981	18.59999847	-51.40000153	-44
D17Wsu104e	FALSE	-13.73067793	-12.3603278	1.370350138	TRUE	FALSE	-21.20000458	-19.20000458	-15.20000458	-16.20000076	-15.09999943	13.10000038	35.69999981	34.80000019	-18.09999847	36.59999847	40.70000076	-30.80000114	-23.59999943	-59.90000153	-59.80000114
D17Wsu92e	FALSE	-12.93736089	-11.92471927	1.012641617	TRUE	FALSE	58.79999924	50.5	52.10000134	42.69999886	21.5999999	7.699999809	-4.599999428	38	6.300001144	13.80000019	11.70000076	-29.39999962	-14.69999981	24.20000076	-24.20000076
D18Ertd653e	FALSE	-15.88485356	-14.71759126	1.167262293	TRUE	FALSE	29.79999924	-39.40000057	-38.59999943	21.20000076	32.50000191	-13.0999999	-15.09999943	NA	28.19999981	11.10000038	15.09999847	-6.5	18.60000229	-47.19999886	-31.89999962
D19Ertd386e	TRUE	-15.18989806	-13.61605388	1.573844182	TRUE	FALSE	-40.39999771	-68.89999962	-63.69999981	25.10000038	-36.70000076	19.40000057	-17.5999999	NA	35.60000038	40.20000076	35.79999924	28	24.20000076	62.89999962	61.00000095
D19Ertd652e	FALSE	-15.70111169	-13.67778782	2.023323877	TRUE	FALSE	-22.19999695	34.59999943	-43.89999866	-25.60000038	35.20000076	29.19999981	29.40000057	24.09999943	9.600000381	20.60000038	-7.600002289	8.099998474	-6.599998474	21.69999695	34.29999924
Engase	TRUE	-15.19650934	-14.08743792	1.109071425	TRUE	FALSE	-12.70000076	17.09999847	23.69999886	-15.69999886	32.70000172	29.89999962	21.60000038	26	30.60000038	37.79999924	-41	-9.100000381	-32.20000076	-60.30000114	47.69999886
D230025D16Rik	TRUE	-11.53342639	-13.59671339	-2.063287004	FALSE	TRUE	36.60000038	58.00000095	60.29999924	-8.099998474	-13.79999971	11.99999809	5.600000381	26.69999981	17.30000019	-25.5	-20.59999847	-23.20000076	-25.69999695	-7.099998474	-20.19999695
D2Wsu81e	TRUE	-13.79262565	-11.85396534	1.938660313	TRUE	FALSE	-9.100002289	23.69999695	42.70000076	62.29999924	57.39999962	-9.999998093	19.69999981	-11.10000038	-9.5	-14.60000229	-18.30000114	-41.79999924	-15.20000076	27.80000067	17.39999914
D330041H03Rik	TRUE	-16.60964047	-15.48932273	1.120317747	TRUE	FALSE	-19.19999695	-46.80000114	-63.39999771	27.60000229	32.10000038	21.59999847	-20.5	-19.5	28.20000076	-0.799999237	-52.09999847	-56.80000114	-50.29999924	-23.79999924	-31.29999924
D330045A20Rik	FALSE	-16.60964047	-15.45922413	1.15041634	TRUE	FALSE	NA	NA	NA	NA	NA	NA	NA	NA	NA	NA	NA	NA	NA	NA	NA
Ebna1bp2	TRUE	-12.44539835	-10.97180692	1.473591436	TRUE	FALSE	-65.29999924	-78.89999771	-38.59999847	-42.80000019	31.10000229	27.29999924	24.89999914	31.30000019	34.20000076	-39.29999924	-42.70000076	9.100002289	-26.70000076	42.69999886	42.39999962
D630023F18Rik	FALSE	-14.10260492	-15.76516357	-1.662558653	FALSE	TRUE	-11.10000229	-35.60000038	-26.40000057	-30.09999943	-46.20000076	-41.70000076	-29.30000019	2.399999619	-4.400000572	23.80000019	-21.69999695	-23.19999695	-18.19999695	26.69999695	26.39999962
D730040F13Rik	FALSE	-15.53160276	-14.3461652	1.185437556	TRUE	FALSE	33.30000305	27.30000305	30.30000305	-27.19999695	-35.40000057	19.90000057	-25.09999847	-36.90000057	-7.400000095	24.69999981	-27.60000038	18.99999809	33.10000038	34.60000134	16.19999886
D7Ertd715e	TRUE	-13.49304572	-15.6318196	-2.138773875	FALSE	TRUE	-20.49999905	-74.39999866	NA	-11.60000038	NA	NA	-1.700000763	0.299999237	-21.89999962	-7.099998474	26.20000076	-44.39999962	-41.09999943	-44.69999886	-28.10000038
D8Ertd738e	TRUE	-12.6137715	-10.69353037	1.92024113	TRUE	FALSE	-2.5	-23.70000076	-51.30000114	-8.499998093	53.59999847	39.90000057	-25.59999847	-25.59999847	22.19999981	34.10000038	-24	-21.59999943	-60.39999962	-70.80000114	25.29999924
D8Ertd82e	FALSE	-14.34320337	-12.64243347	1.700769904	TRUE	FALSE	-20.80000114	25.5999999	42.29999924	14.49999809	33.89999962	29.79999924	-29.19999981	-18.60000038	25.5999999	-10	29.69999886	15.09999847	-54.80000114	-56.20000172	44.10000038
Igdcc4	TRUE	-13.74560171	-15.19489211	-1.449290401	FALSE	TRUE	22.10000038	-29.19999886	-36.39999962	-37.10000038	-61.89999771	22.60000038	-18.60000038	49.80000114	51.20000076	-11.5	48.60000134	36.99999905	-22.20000076	-25.79999924	-24.79999924
Ggnbp2	TRUE	-12.03630808	-13.96016918	-1.923861095	FALSE	TRUE	-40.89999962	19.10000229	21.10000038	-11.60000038	-15.20000076	-31.39999962	-22.19999886	-23.89999866	-25.89999962	-11.99999952	63.00000095	77.60000038	69.5	-19.20000076	17.70000076
DQ539915	FALSE	-16.60964047	-13.27844294	3.331197531	TRUE	FALSE	NA	NA	NA	NA	NA	NA	NA	NA	NA	NA	NA	NA	NA	NA	NA
DQ556157	FALSE	-16.60964047	-15.47090578	1.138734698	TRUE	FALSE	17.20000076	15.70000076	20.89999962	-17.09999847	39.19999886	-2	-2.600000381	18.69999981	27.40000057	45.90000153	43.20000076	-46.80000305	-38.20000267	33.90000057	59.70000172
DQ569229	TRUE	-16.60964047	-14.70770844	1.901932033	TRUE	FALSE	-70.19999981	-35.79999924	-22.20000076	-17.69999886	53.79999924	41.40000057	23.89999962	35.79999924	42.60000038	34.5	37.29999924	-48.89999962	-67.89999771	-39.89999962	-26.29999924
DQ715667	FALSE	-13.47097761	-14.64864108	-1.177663465	FALSE	TRUE	44	39.5	47.29999924	38.29999924	27.29999924	-53.79999924	-31	8.300000191	10.99999809	16.59999847	42.20000076	22.30000114	-28.30000114	-46.99999905	22.19999695
DQ716436	FALSE	-16.60964047	-15.47090578	1.138734698	TRUE	FALSE	11.20000076	-23.20000076	-31.60000038	10.60000229	18.99999809	25.80000114	40.90000057	29.80000019	2.799999237	-13.29999924	41.80000019	25.60000038	40	-31.29999924	-57.09999847
Daam2	FALSE	-16.60964047	-13.39031965	3.219320829	TRUE	FALSE	35.70000076	-19.60000038	55.29999924	-34.60000038	-19.70000076	-5	-12.89999962	NA	22.79999924	38.69999981	39.20000076	36.90000057	18.10000229	48.19999886	20.19999981
Dab1	FALSE	-14.87452244	-12.9215062	1.953016239	TRUE	FALSE	-57.39999962	-48.29999924	30.70000076	-35.60000038	-44.19999886	-28.89999962	20.60000038	29.69999981	9.700000763	-6.500000954	-39.60000038	-42.20000076	16.60000038	14.60000229	31.20000076
Dab2	FALSE	-15.83685169	-13.20158885	2.635262836	TRUE	FALSE	-56.49999809	-47.19999886	-20.10000229	33.29999924	-10.10000229	26.29999924	-0.299999237	-31.80000019	-33.80000019	5.699999809	25.59999847	47.39999866	50.49999809	-28.20000076	-21.59999847
Dab2ip	FALSE	-14.03197233	-12.67634892	1.355623412	TRUE	FALSE	-21.70000076	-27.29999924	-18.10000229	11.5	13.70000076	25.39999962	24.89999962	-20.39999962	8.200000763	13.99999809	23.99999809	10.60000229	15.20000076	-40.30000019	-22.20000458
Dach1	TRUE	-16.60964047	-13.56583012	3.043810354	TRUE	FALSE	-28.20000076	24.10000038	42.49999809	50	70.39999771	6.100000381	23.10000038	19.69999981	-9.900000572	-23.30000114	-21.60000229	-21.69999886	11	29.60000038	64.40000153
Dact1	TRUE	-15.11692149	-13.01724373	2.099677761	TRUE	FALSE	-13.70000076	-17.19999695	6	-18.19999886	27.00000095	26.69999981	-30.99999905	-27.80000114	24.69999981	34.30000019	36.49999809	25.80000114	29.60000229	-33.89999962	-61.40000153
Dact3	FALSE	-14.56171393	-13.52222243	1.039491505	TRUE	FALSE	38.20000076	35	-31.30000114	-44.09999943	-34.89999962	-16.60000038	29.60000038	-6.600000381	26.69999933	27.29999971	-29	-23.30000305	NA	NA	NA
Dag1	FALSE	-14.19353242	-11.05489714	3.138635281	TRUE	FALSE	-30.79999924	-55.60000134	29.69999981	-35.5	23.80000114	13.30000019	-3.899999619	9.799999237	21.80000019	-59.29999924	-42.19999981	-57.79999828	-4.099998474	-22.20000076	-26.29999924
Dagla	FALSE	-16.60964047	-14.61402922	1.995611258	TRUE	FALSE	-25.30000305	NA	-51.79999924	-51.79999924	36.50000095	41.60000038	12.59999847	5.800000191	-6.599999428	37.39999962	24.10000038	39.00000095	14.19999886	-18.09999943	14.09999847
Dand5	TRUE	-15.86656193	-13.56581572	2.300746207	TRUE	FALSE	-28.20000076	-70.80000114	-41.69999981	-54.5	-25.20000076	22.60000229	51.89999771	41.39999962	-9.100000381	25.59999847	41.20000076	32.60000038	NA	-24.19999695	-19.20000458
Dap	FALSE	-15.05328755	-12.3933484	2.659939155	TRUE	FALSE	-20.70000076	-39.40000057	39	-25.20000076	18.70000076	19.40000057	-43.19999886	-28.09999943	34.40000057	15.10000229	11.20000076	-10.00000095	-37.80000114	-18.69999695	26.20000076
Dapk3	TRUE	-15.1600747	-13.47992912	1.680145581	TRUE	FALSE	8.099998474	19.89999962	38.90000057	34.19999981	-41.70000076	-22.10000229	-17.99999809	32.5	32.10000038	16.60000038	40.20000076	-71.90000153	-88.5	NA	-12.20000458
Darc	FALSE	-16.60964047	-14.76039612	1.849244357	TRUE	FALSE	-18.10000229	23.20000076	-20.89999962	-38.70000076	14.80000114	12.69999886	-11.80000114	16.60000038	-13.49999905	18.30000067	-14.10000229	NA	-28.20000076	-15.19999886	31.30000019
Dbc2	FALSE	-15.24950929	-13.28719145	1.96231784	TRUE	FALSE	-54.89999771	-27.19999695	-21.70000076	-18.39999962	-45.80000114	21.20000076	21.70000076	46.20000076	47.20000076	17.19999886	50.30000114	56.60000038	25.70000076	38.59999847	-35.19999695
Dbf4	FALSE	-11.34145975	-12.36676023	-1.025300486	FALSE	TRUE	-21.59999847	-19.19999695	-43.69999933	35.10000038	-9.600002289	-16.09999847	NA	NA	-19.00000095	7.100002289	10.10000229	29.60000038	-14.49999809	24.60000038	26.70000076
Dbi	FALSE	-11.42129677	-12.98765775	-1.566360988	FALSE	TRUE	11.60000229	-25.89999962	32.80000114	-51.70000172	-39.60000038	28.29999924	22.10000038	-21	30.19999886	37.10000038	16.49999905	28.89999962	22.59999847	-42.80000114	-27.90000057
Dbn1	TRUE	-15.02646782	-11.71676597	3.309701846	TRUE	FALSE	-27.89999962	-68.89999962	-42.39999962	46.69999886	47.79999828	10.5	3.899999619	19.10000038	43.20000076	27.30000114	-36	-40.29999924	-45.89999771	39.39999771	-9.099998474
Dbndd1	TRUE	-16.60964047	-14.62142667	1.988213805	TRUE	FALSE	22.89999962	28.80000114	-30.10000038	49.89999866	21.20000076	38.90000057	16.09999847	2	NA	NA	-53.60000038	-52.49999905	-68.80000114	-38.79999542	-27.70000076
Dbnl	FALSE	-13.68678762	-12.43192458	1.254863038	TRUE	FALSE	-38.50000095	27.09999847	-52.00000095	-33.20000076	-13.10000038	11	3.100000381	5.699999809	1.799999237	-11.39999914	25.09999943	-21.70000076	-28.69999981	-31.20000076	-6
Dbt	TRUE	-13.53668713	-15.34475974	-1.808072601	FALSE	TRUE	-13.30000067	-46.20000076	58.90000153	-31.30000114	-22.20000076	27.60000038	-15.80000019	4.800000191	-15.80000019	17.59999847	-14.79999971	-12.60000229	-60.39999962	-15.59999847	14.59999847
Dbx1	FALSE	-16.60964047	-13.87370927	2.735931208	TRUE	FALSE	-43.29999828	-46.59999943	-46.80000162	-16.70000076	41.99999809	3.600002289	-14.69999886	20.60000038	44.69999886	21.10000038	47.10000038	8.200000763	-12.70000076	16.09999847	21.20000076
Dbx2	FALSE	-15.9437941	-14.01604712	1.927746975	TRUE	FALSE	15.10000038	58.69999886	-27	4.100002289	23.70000076	-47.69999886	-44.40000153	-20.30000019	16.80000019	42.79999924	24.80000114	-44.19999886	-49.80000114	55.99999809	58.40000057
Dcaf13	TRUE	-12.21911974	-14.48131337	-2.262193636	FALSE	TRUE	-13.70000076	43.99999809	51.59999847	39.89999962	-23.89999962	NA	-28.90000057	NA	NA	-35	-44.69999886	-62.79999924	-23.20000076	48.09999847	-40.70000076
Dcaf15	FALSE	-13.72932311	-12.256686	1.472637115	TRUE	FALSE	-9.100006104	-37.39999771	-37.20000076	35.89999962	29.20000076	18.59999847	22.20000076	-27.19999838	-23.39999866	28.30000114	45.59999847	-25.5	-10.39999962	-52.70000172	-28.10000134
Dcaf5	FALSE	-14.77601838	-13.63399585	1.142022531	TRUE	FALSE	56.40000057	-26	-44.40000057	19.10000229	-38.70000076	-13.39999962	15.99999952	10.39999962	32.70000076	26.20000076	38.5	22.20000076	14.10000038	13.20000076	17.19999695
Dcaf7	FALSE	-12.17151266	-13.31187616	-1.140363504	FALSE	TRUE	-17.60000229	47.79999828	34.60000038	22.69999695	28.29999924	14.10000229	-18.50000048	-23.89999962	10.19999981	40.69999981	55.19999886	41.69999886	-6.699998856	-14.59999847	-18.10000229
Dcakd	FALSE	-11.48289468	-9.629357374	1.853537303	TRUE	FALSE	-16.10000229	-22.20000076	-27.19999981	-19.10000038	-39.90000057	30.70000076	44.40000057	34.20000076	-2.599999428	26.10000038	29.10000038	-37.60000038	-24.89999914	-20.19999695	-15.19999695
Dcbld2	FALSE	-13.96444327	-12.61704067	1.347402594	TRUE	FALSE	33.29999924	48.10000038	-12.60000229	-13.19999695	-34.40000057	-45.59999847	-25.10000038	-14.20000029	-22.4000001	17.80000019	30.30000019	8.999998093	31.79999924	31.79999924	-20.10000038
Dcc	TRUE	-13.76886671	-15.41270536	-1.643838653	FALSE	TRUE	86.20000267	42.20000076	54.20000076	37.70000029	-36.89999962	-23.70000029	-21.49999905	-26.70000076	-31.69999981	-19.39999962	17.10000038	-11.49999905	-28.10000038	21.19999886	20.20000458
Dchs1	FALSE	-16.60964047	-13.11892192	3.490718558	TRUE	FALSE	-38.39999962	-37.60000038	-56.30000114	-26.80000019	35.70000076	54.39999962	46.70000076	37.20000076	-9.300001144	NA	NA	NA	-40.89999962	-41.69999981	-57.30000114
Dcn	FALSE	-16.60964047	-14.86004432	1.749596153	TRUE	FALSE	-16.40000057	18.20000076	-20.69999695	-22.19999695	38.29999924	47.79999924	-32.10000038	NA	11.09999943	4.600000381	50.09999847	-19.29999924	-9.000000954	-56.30000114	-48.49999809
Dcp1b	FALSE	-15.5206789	-14.29223968	1.228439223	TRUE	FALSE	-31.69999981	24.60000229	45.09999847	-16.49999952	57.10000134	19.60000229	-17.5	-22	-28	-4.099998474	-18.10000229	29.79999924	-18.20000076	21.70000076	24.20000076
Dcps	FALSE	-13.73545713	-12.67979788	1.055659253	TRUE	FALSE	39.09999943	49.69999886	39.59999943	56.19999886	-43.70000076	-8.100000381	20.5	18	-14.99999905	-4	29.20000076	16.5	42.39999962	21.19999695	NA
Dctd	FALSE	-13.99290642	-12.83307951	1.15982691	TRUE	FALSE	-46.89999771	-24.20000076	36.39999962	34.5	41.89999962	34.09999943	7.399999619	-16.20000029	9.099999428	-33.50000095	-43.60000038	-35.79999924	-42.19999886	-31.70000076	21.10000038
Dctn1	FALSE	-15.88485356	-13.48942277	2.395430783	TRUE	FALSE	-15.19999695	-22.5	-32.19999886	24.40000057	16.90000057	10.99999809	11.69999886	32.60000038	28.29999924	-25.10000038	19.5999999	34.60000038	21.19999886	-19.19999886	-16.19999695
Dctpp1	FALSE	-11.24317677	-9.874467628	1.36870914	TRUE	FALSE	-27.80000114	21.10000038	34.20000076	26.09999943	-50.80000114	13.80000019	28.79999828	NA	34.70000076	11.09999847	30.60000038	30.60000038	19.19999886	-32.39999962	-23.20000076
Dcun1d1	TRUE	-14.83784122	-13.83545609	1.002385133	TRUE	FALSE	-21.20000076	-16.59999847	-61.50000095	-31.60000038	-24.20000076	-15.59999847	-13.49999809	-11.89999914	-13.5	-9.999998093	-21.59999847	-52.30000067	36.89999962	39.80000019	29.10000038
Dcun1d2	TRUE	-15.31127852	-14.04284852	1.268429999	TRUE	FALSE	-34.89999962	-63.40000057	-62.89999866	-19.59999847	25.5	49.49999809	-31.40000057	15.19999981	37.70000076	55.29999924	22.20000076	22.20000076	-7	-53.70000172	-60.20000076
Dcun1d3	TRUE	-13.56323031	-14.65298251	-1.089752197	FALSE	TRUE	-47.29999924	15.70000076	12.59999847	24.30000114	36.50000095	-19.80000019	-17.89999962	-19.90000057	-2.699999809	-20.89999962	-34.40000057	43	67.29999924	62.79999924	34.30000019
Dda1	FALSE	-13.12633893	-11.65916221	1.467176717	TRUE	FALSE	-18.10000229	-23.59999847	-20.69999886	-27	41.5	-16.10000038	6.5	28.69999981	25.70000076	22.10000038	39.70000076	-37	-33.89999962	-46.09999943	13.00000191
Ddah1	FALSE	-14.15468018	-12.70931776	1.445362418	TRUE	FALSE	-25.79999924	37.60000038	-21.09999943	45	20.20000076	9.700000763	17	24.19999981	35.50000048	38.89999866	30.09999943	13.20000076	-23.10000229	-18.20000076	-37.79999924
Ddah2	TRUE	-12.40462604	-10.97697742	1.427648622	TRUE	FALSE	-63.60000038	-19.19999695	-7.5	11	39.20000076	-12.60000038	6.600000381	27.09999847	40.30000114	28.30000114	19.5	26	NA	-10.09999847	14.59999847
Ddb1	TRUE	-10.92226142	-9.575207413	1.347054005	TRUE	FALSE	-20.20000076	-21.30000114	48.59999847	47.29999924	35.70000076	21.10000038	-15.60000229	-12.69999886	21.80000019	-19.00000191	-19.10000229	-36.5	-82	-18.20000458	-15.09999847
Ddc	FALSE	-13.44389684	-14.73305586	-1.289159015	FALSE	TRUE	-16.5	-14.10000229	-38.10000038	-5.600002289	16.19999695	4	-28.19999886	28.10000134	21.5	17.10000038	32.70000458	51.79999924	36.70000076	-56.30000114	-49.80000114
Ddit4	FALSE	-15.14016757	-14.0292623	1.110905273	TRUE	FALSE	31.39999962	21.60000038	33.70000076	21.20000076	27.29999924	26.30000162	-15.60000229	25.59999847	21.59999847	9.399999619	36	29.39999962	-37.29999924	-11.59999847	-20.80000019
Ddit4l	TRUE	-12.65140675	-14.89299907	-2.241592319	FALSE	TRUE	38.40000057	43.19999981	49.39999771	-9.899999619	48.10000038	21.80000019	22.80000019	19.19999981	-8	-14.40000057	-30.10000038	18.69999695	-57.10000134	-68.79999828	-42.80000019
Ddn	FALSE	-16.60964047	-15.48948642	1.120154054	TRUE	FALSE	-26.79999924	-34.79999924	26.39999962	42.70000076	27.20000076	42.40000057	39.20000076	4.100000381	54.30000114	16	-32.80000019	-39.50000191	-44.69999981	-32.20000076	-16.70000076
Ddost	TRUE	-13.14540293	-11.72950476	1.415898162	TRUE	FALSE	-40.10000038	58.80000114	25.79999828	-35.80000019	-46.99999809	4	16.5	9.000000954	6.699998856	20.70000076	18.60000038	7.100002289	-27.30000019	46.49999809	66.79999924
Ddr1	TRUE	-14.72690121	-12.81967567	1.907225534	TRUE	FALSE	16.19999695	9.599998474	24.20000076	-5	-15.10000038	25.09999847	24.59999847	16.09999847	7.899999619	44.19999886	50.99999809	-61.40000153	-43.0999999	-43.49999619	-12.70000458
Ddrgk1	FALSE	-14.96761849	-13.50949253	1.458125954	TRUE	FALSE	33.50000191	24.70000076	29.30000114	41.20000076	53.80000114	30.10000038	7.300000191	4.099999905	-28.10000038	-48.69999886	49.79999828	25.69999886	-20.19999886	-41.39999962	-39.59999943
Ddt	FALSE	-11.95468731	-10.48823655	1.466450761	TRUE	FALSE	-17.09999847	-27.69999695	-15.10000229	24.30000019	-23.70000076	28.69999981	26.39999962	-24.09999943	-12.69999981	26.10000038	52.99999809	27.59999943	27.29999924	29.10000038	19.60000229
Ddx18	TRUE	-14.29112299	-12.78235103	1.508771966	TRUE	FALSE	-21	-23.20000076	-58.20000172	-61.40000153	-37.20000076	19.40000057	-20	-19.20000029	-13.10000038	-12.89999962	-27.49999905	-37.70000172	32.60000038	67.90000153	60.70000076
Ddx23	FALSE	-15.96306089	-13.73367308	2.229387813	TRUE	FALSE	-43.30000019	-26.59999943	15.69999695	-31.29999924	24.20000076	11.10000038	20.09999847	20.09999847	28.20000076	32.50000095	58.60000038	48.79999828	-41.69999981	-45.89999771	-31.29999924
Ddx24	FALSE	-12.4007543	-11.11140514	1.289349157	TRUE	FALSE	55.10000134	31.10000038	-22.30000019	-39.20000076	-22.70000076	-11.00000095	-14.40000057	-17.90000057	NA	41.69999886	44.20000076	27.39999962	-7.399999619	-37.89999962	-29.90000057
Ddx25	TRUE	-15.45040529	-14.14132552	1.309079768	TRUE	FALSE	-21.99999905	34.5	16.10000229	-18.49999809	-25.39999962	18.50000191	17.10000229	19.19999886	18.00000191	9	-18.09999847	-16.09999847	-18.10000229	-54.79999924	-62.80000114
Ddx26b	FALSE	-14.06272181	-15.15696379	-1.09424198	FALSE	TRUE	NA	NA	NA	NA	NA	NA	NA	NA	NA	NA	NA	NA	NA	NA	NA
Ddx27	TRUE	-12.9246256	-11.92301508	1.001610524	TRUE	FALSE	-18.19999981	18.5	-43.69999933	27.89999962	21.20000076	32.20000076	13.30000019	-16.9000001	7.5	-16.00000191	-79	-66.60000038	-42.89999962	-57.20000172	-38.10000038
Ddx31	FALSE	-15.17151049	-13.9003798	1.271130692	TRUE	FALSE	-34.79999924	-33.29999924	-26.19999695	24.69999981	33.79999828	58.30000114	47.20000076	31.70000076	-32.70000029	4.5	31.60000038	35.30000019	34.60000038	-39.60000038	-33.49999905
Ddx4	TRUE	-14.68481971	-15.7178533	-1.033033584	FALSE	TRUE	-75	-60.39999962	-46.40000153	27.29999924	-37.5	-13.90000057	37.59999943	38.49999905	8.099998474	32.20000076	35.20000076	29.20000076	-36.5	48.19999886	16.20000076
Ddx46	TRUE	-12.35263275	-11.31753024	1.035102519	TRUE	FALSE	39.59999943	-49.09999943	-40.49999905	27.69999886	-33.60000038	-13.49999809	28.09999847	18.30000019	24.70000076	19.20000076	45.79999828	47.30000114	69.89999771	34.20000076	21.20000076
Ddx47	FALSE	-13.82500447	-12.56026068	1.26474379	TRUE	FALSE	22.70000076	26.60000038	-23.29999924	22.30000114	25.19999886	-26.09999943	-44.80000019	-41.20000076	13.80000019	-16.49999809	-50.69999886	-45.90000057	-42.10000038	35.80000114	46.60000038
Ddx55	FALSE	-14.94944568	-13.25869445	1.69075123	TRUE	FALSE	-33.59999943	20.19999886	-18.69999886	35.69999981	19.10000038	13.10000038	11.5	22.5	-35.60000038	2	-5.5	-32.30000019	34.5	-31.40000057	-31.60000038
Ddx56	FALSE	-13.66966087	-12.22312151	1.446539354	TRUE	FALSE	27.10000038	-39.10000038	-31.69999981	24.20000076	42.70000076	-32.30000019	-32	-32.69999981	-27.60000038	-18.60000038	40.79999924	-8.099998474	-38.79999924	-8.599998474	-10.09999847
Mir3064	FALSE	-10.33268362	-11.37614457	-1.043460953	FALSE	TRUE	-13.59999847	20	27.70000076	10.49999809	28.09999847	34.09999943	-28.19999981	-6.600000381	24.89999962	-52.10000038	-57.10000038	52.40000057	11.00000095	15.70000076	16.09999847
Degs2	FALSE	-16.60964047	-15.56641408	1.043226398	TRUE	FALSE	-17.19999695	-22.20000076	-32.29999924	22.20000076	-37.5	15.10000038	11	NA	-10.39999962	-27.09999943	34.10000038	14.89999962	-11.09999847	-36.5	-24.80000114
Dem1	FALSE	-15.03255842	-13.77236786	1.260190559	TRUE	FALSE	-29.29999924	-37.39999962	50.09999847	21.59999847	29.59999943	10.89999962	10.30000019	NA	0.800000191	-27.30000114	-41.49999905	-36.70000076	-40.10000038	-48.00000381	NA
Dennd1c	FALSE	-15.78739612	-14.7360056	1.05139052	TRUE	FALSE	-47.80000162	-47.49999619	-59.30000114	23.80000114	19.60000229	27.20000076	7.699999809	16	22.70000029	8.499998093	-26.70000076	-25.10000038	42.60000038	-23.29999542	-24.69999695
Dennd2a	FALSE	-14.03197233	-12.66164774	1.370324591	TRUE	FALSE	-47.29999924	25.70000076	52.90000153	-25.30000019	-53.79999924	25.80000019	29.30000019	25.09999847	24.20000076	15.60000038	39.00000095	40.90000153	-40.39999962	22.69999695	26.30000067
Dennd2c	TRUE	-13.10357605	-16.10464428	-3.001068227	FALSE	TRUE	65.5	63.19999981	59.39999962	29.80000114	-28.70000076	-28.70000076	14.49999809	19.59999847	-36.20000076	-45.99999809	37.89999962	16.59999847	53.50000191	75.10000038	54.29999924
Depdc7	FALSE	-13.78102174	-15.03461237	-1.253590622	FALSE	TRUE	13.5	35.09999943	20.70000076	16.29999971	-38.70000076	-12.69999886	-5.5	6.699999809	5.800000191	16.30000067	-16.60000229	-29.30000114	57.80000019	57.29999924	11.09999847
Des	FALSE	-14.22123521	-10.79755526	3.423679954	TRUE	FALSE	-11.09999847	-40.40000057	-46.19999886	-38.89999962	28.09999943	9.099999905	31.80000019	10.19999981	13.80000019	15.5	27.10000229	-46.10000038	-31.50000191	17.20000458	14.19999695
Det1	FALSE	-15.46468121	-14.44032374	1.024357467	TRUE	FALSE	-51.5	-41.5	-15.10000229	-33.20000172	-32.89999962	-13.09999847	8.5	5.899999619	-22.90000057	1.300001144	34.60000038	-23.69999981	44.89999962	54.20000076	-9.5
Dexi	FALSE	-14.84446865	-13.7567515	1.087717145	TRUE	FALSE	23.19999695	-43.69999886	40.20000076	-39.70000076	-22.60000229	-20.69999981	11.69999981	-4.5	-12.19999886	-16.49999905	-34.39999962	-32.10000038	-17.60000229	-28.69999886	-39.00000095
Dffa	TRUE	-15.38211057	-14.22494074	1.157169831	TRUE	FALSE	-38.39999962	-59.10000038	-28.70000076	-23.09999847	-28.00000095	30.70000076	-20.40000057	-26.19999981	13.0999999	-1.300000191	30.60000038	24.80000019	-31.79999971	-55.20000172	-61.30000019
Dgat2	FALSE	-15.7101469	-13.52222243	2.187924473	TRUE	FALSE	-36.80000019	-45.29999828	-35.30000114	-26.80000019	12.70000076	33.39999962	29.30000114	39.60000038	33.30000019	44.89999866	38	25.89999962	13.19999886	15.49999905	-45.39999962
Dgat	FALSE	-15.14371191	-13.93829226	1.205419649	TRUE	FALSE	-30.79999542	40.49999905	-41.99999905	26.59999943	29.10000038	17.5	17.79999924	9.5	-20.4000001	37.90000057	44.09999847	27.5	-56.5	-31.29999924	15.20000076
Dgcr14	FALSE	-14.35642221	-13.29045518	1.065967025	TRUE	FALSE	26.20000076	38.39999771	47.20000076	40.70000076	-34.19999981	-42.40000057	-10.10000038	26.4000001	-23.09999847	-22.09999847	-18.10000229	-12.70000076	-26.19999981	-27.29999924	-32.29999924
Dgcr6	FALSE	-14.43469638	-12.59478213	1.839914249	TRUE	FALSE	41.39999962	59.30000019	50.20000172	-46.29999828	-18.59999847	-22.20000076	34	36.60000038	-31.39999962	-51.39999866	8.600002289	-27.50000191	16.20000076	-26.29999924	7.099998474
Dgka	FALSE	-13.29709298	-14.83008186	-1.532988881	FALSE	TRUE	-26.29999924	13.09999847	-33.89999962	40.39999962	44.79999924	-28.79999924	20.19999981	23.89999962	-28.30000019	-9.600000381	9.100002289	-21.5	-3	1.5	14.59999847
Dgke	TRUE	-14.37052881	-15.45370686	-1.083178055	FALSE	TRUE	48.20000076	55.40000153	8.099998474	-22.59999847	-45.29999924	-15.10000038	-28.90000057	-29.10000038	28.00000095	19.19999886	45.89999962	66.20000076	57.29999924	59.49999809	53.99999809
Dgkk	FALSE	-16.60964047	-13.64732459	2.96231588	TRUE	FALSE	NA	NA	NA	NA	NA	NA	NA	NA	NA	NA	NA	NA	NA	NA	NA
Dgkz	FALSE	-14.90944017	-12.73650873	2.172931431	TRUE	FALSE	-21.20000076	-22.20000076	-21.20000076	-27.69999981	-22.10000038	24.89999962	31.20000076	33.50000095	23.80000114	-16.5	34.70000076	42.39999962	25.39999962	-56.90000153	-46.39999962
Dhcr24	TRUE	-13.49720721	-11.67947287	1.817734337	TRUE	FALSE	11.09999847	-24.19999695	-73.29999828	-36.09999943	32.10000038	-28.30000019	-35.20000076	-5.099999905	-15.5999999	46.10000038	43.70000076	-36.70000076	-41.5	35.20000458	23.19999886
Dhcr7	FALSE	-14.06663512	-12.71192395	1.354711175	TRUE	FALSE	46.69999886	-34.00000095	-17.09999847	43.39999962	33.39999962	37.69999886	-26.80000019	-20.40000057	-31.39999962	-42.90000057	-30.60000038	-30.39999962	-30.60000038	-47.49999809	-42.30000114
Dhdds	TRUE	-14.5745648	-13.03371146	1.540853338	TRUE	FALSE	-15.09999847	-32.29999924	28.10000038	15.29999924	29.39999962	-7.600000381	10.80000019	-23.79999924	-31.09999943	-8.100002289	-22.60000229	52.69999886	77.5	-14.09999943	-42.59999943
Dhrs3	TRUE	-15.40373813	-13.60032317	1.803414957	TRUE	FALSE	36.90000057	35.19999981	-60.29999924	-65.90000153	-45.79999924	-27.00000191	4.100000381	-32.5	-33.69999981	-11.70000076	23.10000038	22.20000076	19.29999924	15.59999943	NA
Dhrs4	FALSE	-15.16965416	-13.69989934	1.469754828	TRUE	FALSE	19.20000076	-45.5	-12.10000038	-26.20000458	30.60000038	50.29999924	39.10000038	44.20000076	45.20000076	10.49999809	-40.89999866	-53.90000153	-49.60000134	-25.29999924	-11.09999847
mDEAH9	TRUE	-10.89530465	-12.4600471	-1.564742446	FALSE	TRUE	63.50000191	59.09999847	19.10000038	-11.09999847	-15.19999695	-36.80000162	13.60000038	4.5	-5.600000381	-36.20000076	21.10000229	44.40000153	20.10000229	37.79999924	-49.89999866
Dhx16	TRUE	-11.29737105	-13.04513504	-1.747763994	FALSE	TRUE	12.19999695	21.19999886	-18.80000114	-33.20000076	-38.90000057	-29.80000019	22.70000076	49.29999828	63.70000076	-12.89999962	-22.30000019	-26.60000038	-24.29999924	-6.100006104	-32.19999886
Dhx34	FALSE	-15.2110763	-14.03419605	1.176880251	TRUE	FALSE	NA	NA	NA	-57.30000114	-28.30000019	-20.09999943	11.69999981	9.300000191	-4.900000572	14.40000057	45.39999771	23.70000076	-19.70000076	43.10000038	15.20000076
Dhx36	TRUE	-12.46529989	-13.88603149	-1.420731595	FALSE	TRUE	64.50000095	29.50000095	26	36	-35.99999905	-28.59999943	-2.5	-7.400000095	-4.600000381	-12.10000038	-12.60000038	57.89999771	61.89999771	-30.5	14.69999886
Dhx37	FALSE	-15.82515819	-14.16406791	1.661090275	TRUE	FALSE	-36.60000038	40.10000038	50.20000172	-23.79999924	-35.50000191	-29.60000038	-8.5	-4.399999619	12.60000038	-35.30000019	-20.70000076	4.5	19.19999695	44.69999886	56.39999866
Dhx38	TRUE	-13.59898935	-12.53272563	1.066263727	TRUE	FALSE	-22.39999962	58.59999847	52.39999962	25.80000019	14.09999847	21.70000076	-26.19999981	-18.5999999	18.5	39.5	50.30000114	-32.60000038	-85	-70.5	-31.79999924
Dhx40	FALSE	-12.99000146	-14.16405052	-1.174049061	FALSE	TRUE	-35.80000114	20.60000038	23.99999905	-15.79999924	-39.20000076	30.00000095	-10.60000038	-11.10000038	-28.30000019	-25.9000001	45.70000076	26.20000076	57.29999924	-16.19999886	-22.19999695
Dhx57	FALSE	-15.09008303	-13.54270704	1.547375992	TRUE	FALSE	-29.30000114	32.59999943	37.39999962	37.39999962	30.39999962	6	14.10000038	16.5	-15.59999847	8.5	30.80000019	-32.10000038	-31.30000114	-37.30000019	-18.70000076
Dhx8	TRUE	-13.98577795	-12.40652739	1.579250569	TRUE	FALSE	-37.29999924	-29.19999695	-33.29999924	-24.79999924	-34.50000095	-15	-13.60000038	-34.39999962	46.89999866	48.39999962	-29.09999943	62.89999771	39.10000038	-17.50000191	-37.79999924
Diablo	FALSE	-13.52506201	-12.31516053	1.209901484	TRUE	FALSE	22.20000076	15.09999943	-47.89999962	-27.09999847	-14.09999847	12.99999809	29.30000019	33.40000057	7.700000763	8.600000381	35.79999924	44.29999924	-37.5	36.00000095	-18.20000076
Dicer1	TRUE	-13.35347782	-12.26016568	1.093312133	TRUE	FALSE	-12.59999847	-41.49999905	-24.70000076	66.5	-57.79999924	-54.80000114	21	-21.9000001	-15.10000038	-22.19999981	52.49999809	22.60000038	21.09999943	-32.39999962	-42.50000095
Polk	FALSE	-14.07980936	-15.82625401	-1.746444649	FALSE	TRUE	34.70000076	37.20000076	22.20000076	-24.30000019	36.90000057	-8.699999809	-27.5	NA	24.69999981	-4.499998093	33.20000076	8.099998474	-10.19999886	39.79999924	-36.79999542
Dio3os	TRUE	-16.60964047	-15.5134651	1.096175371	TRUE	FALSE	43.20000076	67.40000153	21.10000038	17.60000229	30.69999838	65.39999771	37.00000095	21.80000019	21.10000038	-6.600000381	-40.20000076	24.70000076	-23.19999695	-47.49999809	-38.89999962
Dip2b	FALSE	-14.52477373	-13.27816243	1.246611302	TRUE	FALSE	-22.70000076	-48.59999943	-27.90000057	22.20000076	-41.40000057	42.79999924	41.39999962	-22.10000038	16.59999847	21.70000076	-13.60000229	-23.20000076	36.70000076	29.10000038	31.79999924
Dis3l2	FALSE	-14.5745648	-13.52222243	1.052342375	TRUE	FALSE	-24.30000305	-14.09999847	-23.69999695	-7.100002289	-40.79999924	-38.19999886	19.69999981	-34.89999962	-3.199999809	38	-16.60000038	-20.60000229	-15.10000229	-49.49999809	33.10000038
Disp2	FALSE	-16.60964047	-14.74494631	1.864694168	TRUE	FALSE	21.19999695	-45.90000153	-42.39999962	-39.70000076	-34.60000038	-22.79999924	-24.80000019	25.60000038	19.40000057	50.80000305	37.70000458	-31.69999886	56.30000114	31.29999542	36.89999771
Diws1t	FALSE	-12.59648019	-10.12374796	2.472732221	TRUE	FALSE	-8.100006104	-15.6000061	-19.20000458	-33.89999771	-50.79999924	36.10000038	55.10000086	33.80000019	39.90000057	26.89999962	38.70000076	50.39999962	46.29999828	30.29999924	-12.59999847
Dkc1	FALSE	-11.16541629	-13.04080742	-1.875391127	FALSE	TRUE	NA	NA	NA	NA	NA	NA	NA	NA	NA	NA	NA	NA	NA	NA	NA
Dkk1	FALSE	-15.88802672	-12.19038813	3.697638594	TRUE	FALSE	53.69999886	43	28.20000458	12.10000229	-11.59999943	-11	-17.09999943	-17.20000076	-13.59999847	-34.89999962	-38.19999981	-21.20000076	39.00000095	-51.49999809	-43.99999857
Dkk2	FALSE	-16.60964047	-13.82261885	2.787021621	TRUE	FALSE	-23.19999695	37.30000114	47.10000038	18.10000038	6.400001526	-7.900000095	-19.09999943	-15.09999943	30.60000038	32.79999924	-20.69999886	29.10000038	15.40000153	27.69999981	-37
Dlg3	FALSE	-14.87452244	-13.00751008	1.867012365	TRUE	FALSE	NA	NA	NA	NA	NA	NA	NA	NA	NA	NA	NA	NA	NA	NA	NA
Dlgap3	TRUE	-12.96253724	-15.34351453	-2.380977289	FALSE	TRUE	67.90000153	72.60000038	-22.70000076	-12.59999847	-53.49999809	-30.89999866	16.89999962	5.700000763	-22.09999847	-34.80000114	16	-41.79999924	28.79999924	32.29999924	80.5
Dlgap4	FALSE	-13.71376201	-11.75425068	1.959511327	TRUE	FALSE	18.09999943	33.80000114	45.29999924	27.39999962	35.39999962	10.10000038	27.70000076	31.10000038	-48.5	-39.5	-45.20000076	-52.79999924	-29.69999981	-40.89999962	-10.70000076
Dlk1	TRUE	-15.39675921	-7.4883607	7.908398513	TRUE	FALSE	-20.70000076	-48.89999771	-29.70000172	-28.29999924	-25.29999924	-8.100000381	-31.40000057	25.69999981	31.80000114	32.70000076	21.60000038	-31.20000076	-64.60000038	-54.20000076	79.40000343
Dll1	FALSE	-16.07656458	-10.76962418	5.306940395	TRUE	FALSE	17.20000076	18.09999847	22.20000076	11.09999847	17.09999847	-30.60000038	2.099999428	-14.69999981	-17.30000019	-23	50.70000076	18.69999695	22.19999695	11.09999847	-9.600006104
Dll3	TRUE	-15.02646782	-10.63239813	4.394069686	TRUE	FALSE	-57.70000172	-59.19999886	-33.89999962	-25.59999847	22.70000076	-20.60000038	-26.50000095	18.5	21.59999847	13.59999847	-63.70000076	8.099998474	-58.39999962	-31.29999924	-14.69999886
Dll4	TRUE	-16.60964047	-12.45502493	4.154615543	TRUE	FALSE	-19.19999695	-8.599998474	62.70000076	-27.69999886	-34.80000019	9.199998856	22.69999981	30.69999981	32.80000019	21.09999847	-51.20000267	-44.20000267	51.09999847	40.69999886	-33.80000114
Dlx1	TRUE	-16.60964047	-15.29518443	1.314456046	TRUE	FALSE	21.60000038	-26.00000191	-37.40000057	-27	32	-12.99999809	-31.80000019	38.39999962	-35.89999962	-36.89999962	17.60000229	50.89999962	-60.30000114	-77.19999695	-23.20000076
Dlx2	TRUE	-16.60964047	-12.8975792	3.712061273	TRUE	FALSE	21.60000038	21.80000114	-26	-31.09999943	28.70000076	-22.60000038	28.69999981	36.69999981	-27.80000067	-38.69999933	52.79999924	39	-28.60000038	-68.39999771	-23.20000076
Dlx3	FALSE	-16.60964047	-12.44771745	4.161923025	TRUE	FALSE	-22.19999695	-17.19999695	16.89999962	-15.09999847	-33.89999962	-24.09999847	25.39999962	35.60000038	39.60000038	20.10000229	-27.30000019	-8.099998474	-43.10000038	-36.50000095	16.80000114
Dlx4	FALSE	-16.60964047	-15.0115932	1.598047274	TRUE	FALSE	-22.19999695	-22.20000076	23.90000057	-12.09999847	-45.39999962	29.89999962	40.79999924	34.5	30.60000038	22.10000229	36.20000029	-26.29999924	-40.50000095	-25.59999943	18.20000076
Dlx5	TRUE	-16.60964047	-12.61747722	3.99216325	TRUE	FALSE	21.60000229	29.60000038	25.80000114	23.39999866	14.4000001	37.29999924	42.20000076	27.89999866	-7.099998474	-14.09999847	-37.79999924	-37.79999924	-23.29999924	-63.29999924	-27.20000076
Dlx6	TRUE	-16.60964047	-15.03644577	1.573194705	TRUE	FALSE	17.60000229	31.10000038	26.20000076	33.19999838	30.60000038	-8.100002289	21.19999981	40.40000057	13.59999943	-19.69999695	-18.19999695	-40.39999771	-33.89999771	-63.29999924	-36.90000057
Dmap1	TRUE	-14.27589755	-13.09044785	1.1854497	TRUE	FALSE	-52.70000172	-45.59999943	22.10000038	64.49999809	55.5	-15.19999886	20.9000001	5.799999714	-34.5	-39.80000019	-48.19999981	12.59999847	40.70000076	-20.49999905	-32.30000114
Dmbx1	FALSE	-15.88485356	-14.29815577	1.586697787	TRUE	FALSE	15.59999847	-7	-13.09999847	-19.19999886	59.09999847	51.99999809	-30.99999905	23.69999981	29.20000076	27.10000038	28.4000001	-19.69999695	-25.19999695	14.09999847	7.099998474
dystrophin	FALSE	-13.373764	-15.16481669	-1.791052692	FALSE	TRUE	NA	NA	NA	NA	NA	NA	NA	NA	NA	NA	NA	NA	NA	NA	NA
Dmrt2	FALSE	-16.60964047	-12.55545886	4.054181613	TRUE	FALSE	-58.79999924	-37.90000057	-31.89999962	-11.60000038	37	57.69999981	29.79999924	19.20000076	-9.099998474	-16.09999847	-31.5	-47.30000114	17.09999847	14.60000038	-20.20000076
Dmrt3	TRUE	-15.62519802	-12.89997499	2.725223031	TRUE	FALSE	-39.79999924	-54.40000057	-20.10000038	-49.49999809	-45.39999866	23.60000038	33.70000076	NA	-19.09999943	67.29999924	15.69999695	-12.59999847	-30.00000191	50.00000095	39.60000038
Dmrta1	FALSE	-16.60964047	-15.4267064	1.182934071	TRUE	FALSE	-49.29999924	-35.70000076	34.89999962	-16.29999924	-36.19999981	-6.000000477	-29.80000019	-24.59999943	-5.000000954	15.99999905	-18.49999905	-10.59999847	-52.79999924	-49.5	-20.10000038
Dmrta2	FALSE	-15.96317506	-12.91292827	3.05024679	TRUE	FALSE	13.09999847	28.80000114	37.30000114	37.70000076	31.69999886	-12.40000057	-5.099999428	NA	-24.39999962	-29.19999695	-15.69999695	-13.20000076	-47.30000114	-39.39999962	30.19999981
Dmtf1	FALSE	-12.89428687	-14.88959146	-1.995304592	FALSE	TRUE	26.70000076	-48.99999809	-26.60000038	17	23.80000019	-23.19999933	-15.80000114	-7.700000763	-23.90000057	-5.099999428	-20.60000038	-37.59999847	6.5	-11.40000153	22.60000229
Dnaic1	TRUE	-14.60779599	-15.85381209	-1.246016097	FALSE	TRUE	-44.89999771	-27.20000076	18.70000076	32.79999924	60.30000114	28.69999886	-19.9000001	25.09999943	21.5999999	18.09999847	14.59999847	NA	NA	24.19999981	NA
Dnajb11	FALSE	-13.50539062	-12.48618768	1.019202939	TRUE	FALSE	27.69999981	38.30000019	22.60000038	25.89999962	36.79999924	-32.40000153	-28.89999962	1.5	22.19999981	-47.80000114	-24.59999847	15.60000229	-30.39999962	32	-19.20000076
Dnajb14	TRUE	-14.65456554	-13.09044785	1.564117692	TRUE	FALSE	52.90000153	43.79999924	36.39999771	21.29999542	-63.39999771	-38.20000076	-18	-49.80000114	-47.79999924	59.79999924	51.69999886	48.59999847	35.80000019	-59.29999924	-23.19999886
Dnajb3	FALSE	-16.60964047	-14.89299907	1.716641404	TRUE	FALSE	38.99999905	34.80000114	19.70000076	20.20000076	-20.5	NA	-11	-25.69999981	-18.0999999	23.69999886	40.29999924	-13.59999847	-8.099998474	-42.80000019	-48.70000172
Dnajc10	TRUE	-13.73410771	-12.32173964	1.41236807	TRUE	FALSE	-53.29999924	-42.10000038	50.49999809	-11.60000038	-28.70000172	-19.10000038	15.09999943	-18	9.699999809	38.89999914	46.80000114	64.80000114	-48.40000153	-34.29999924	17.20000076
Dnajc11	FALSE	-13.23796722	-11.85396534	1.384001886	TRUE	FALSE	26.20000076	26.10000038	24.70000076	-38.79999924	32.30000114	-24.70000029	-20.59999943	NA	8.199999809	-14.10000038	-37	-22.20000076	-14.09999847	21.10000229	7.099998474
Dnajc13	FALSE	-12.55564437	-13.59917276	-1.043528384	FALSE	TRUE	27.80000019	-26.00000191	16.20000076	-34.5	-23.89999866	-9.600000381	-38.89999866	NA	26.49999905	28.09999943	-10.09999847	9.099998474	28.29999924	23.20000076	55.39999771
Dnajc17	FALSE	-15.02782958	-13.91536142	1.112468156	TRUE	FALSE	11.09999847	-26.29999924	54.29999924	53.39999866	28.70000076	-8.600000381	37.29999924	-5.600000381	25.30000019	-21.59999847	-45.90000057	31.39999962	-34.50000048	27.39999962	46.59999943
Dnajc21	FALSE	-11.32372094	-12.42496423	-1.101243287	FALSE	TRUE	-41	-46.29999924	-58.20000172	-20.70000076	-11.70000076	-3.5	-3.400000572	-24.39999866	1	-20.00000191	33.40000057	-41.60000038	-27.80000019	32.39999962	31.79999924
Dnajc3	TRUE	-13.40856825	-12.256686	1.151882253	TRUE	FALSE	-54	-82	-65.89999962	13.09999847	-29.89999962	39.89999866	41.70000076	22.4000001	-9.600000381	25.89999962	62.80000019	17.20000076	-25.69999695	9.200000763	-43.69999886
Dnajc5	TRUE	-14.26806997	-12.54967069	1.718399278	TRUE	FALSE	-35.30000114	30.40000057	29.89999962	-35.5	65.60000038	57.39999771	25.4000001	19.5	-14.60000038	-19.99999952	35.5	20.70000076	15.69999695	NA	NA
Dnalc4	FALSE	-14.25595983	-12.87381122	1.382148611	TRUE	FALSE	-45.29999924	-36.60000038	-37.29999924	12.5	-28.10000038	-11.60000038	-17.70000029	-2.5	38.4000001	10.10000038	30.80000114	-20.10000229	31.60000038	30.79999924	44.09999943
Dnase2a	TRUE	-13.72467882	-15.27172847	-1.54704965	FALSE	TRUE	-34.40000153	-22.20000076	-40.29999924	-39.60000038	54.99999809	37.70000076	7.999998093	18.59999847	34.90000057	37.70000076	-42.29999924	-70.40000153	-31.29999924	-34.39999771	-26.20000458
mKIAA1997	TRUE	-15.36444428	-14.28603629	1.078407989	TRUE	FALSE	-43.69999886	-90.59999847	-84	-34.29999924	-28.30000114	11.09999847	-2.800000191	-15.19999981	30.80000019	7	16.5	-28.29999924	-10.59999943	-38.70000076	26.80000019
Fxc1	FALSE	-13.27254159	-11.83218825	1.440353338	TRUE	FALSE	-34.70000076	-59.10000038	-53.79999924	32.30000114	-42.70000076	41.40000057	20.59999943	-1.5	1.400001526	11.69999981	10.79999924	NA	NA	-35.39999962	-35.40000057
Dnlz	FALSE	-14.4283104	-12.95040468	1.477905715	TRUE	FALSE	-25.30000019	-33.69999933	29.89999962	29.39999962	37.40000057	26.10000038	7.600000381	-8.600000381	-5.600000381	6.999998093	-20.09999847	-27.10000038	-2.5	-35.90000057	-19.09999847
Dnm1	TRUE	-15.453597	-14.02549846	1.428098538	TRUE	FALSE	-35.50000095	-46.89999962	-61.39999962	-65.40000153	-67.50000095	17.19999981	21.30000019	16.19999981	10.19999886	13.10000229	-17.70000076	-24.89999962	-26.20000076	-28.29999924	6
Dnm3	TRUE	-16.60964047	-15.13876326	1.470877211	TRUE	FALSE	-69.5	-74.60000038	-40.19999981	-3.600002289	45.80000019	50.29999828	29.10000038	30.60000038	9.899999619	28.5999999	21.59999847	-24.69999981	-20.40000057	-37.30000114	-70.5
Dnmbp	TRUE	-16.60964047	-15.15905336	1.450587111	TRUE	FALSE	35.89999771	23.19999695	-28.30000114	-39.60000038	-56.40000057	23.10000038	33.90000057	-24.69999981	-10.40000057	15.10000229	28.79999828	28.20000076	34.80000114	63.29999924	-10.59999847
Dnmt3a	FALSE	-13.23873977	-11.2788114	1.959928368	TRUE	FALSE	NA	-8	-20.19999886	-30.20000076	-43.49999857	-34.10000038	30.80000114	NA	3.099999905	15.19999981	-35.10000038	-52.20000076	-33.90000057	-42.39999962	47.5
Dnmt3b	FALSE	-13.3713194	-10.98371123	2.387608169	TRUE	FALSE	-46.29999924	-52.79999924	49.80000114	45.89999962	29.90000057	4.5	35.90000057	39.59999847	-17.39999962	43.5	51.39999962	29.69999981	-39.70000076	-30.89999962	30.09999943
Dnpep	FALSE	-12.97876695	-11.39605751	1.582709445	TRUE	FALSE	-12.09999847	-19.70000076	35.39999962	-17.60000038	-25.60000038	-7.499999523	22.19999981	-7.399999619	25.39999962	39.5	29.20000076	-18.09999847	-42.79999924	14.20000458	16.70000458
Dnttip1	FALSE	-14.25415317	-12.81945175	1.434701415	TRUE	FALSE	-28.20000076	21.69999886	44.20000076	45.10000038	-14.60000229	23.5	25.10000038	NA	-22.60000038	24.19999981	-26.49999905	-19.70000076	-39.29999924	-31.50000191	10.59999847
Dnttip2	FALSE	-11.43734063	-12.44212561	-1.004784977	FALSE	TRUE	-31.49999905	-33.80000114	58.60000038	43.80000114	18.19999886	13.79999924	-11.0999999	-10.10000038	-10.09999847	-12.70000076	44.79999924	15.59999847	-12.20000076	-58.29999924	-48.79999924
Doc2a	FALSE	-16.07026074	-13.49326464	2.576996093	TRUE	FALSE	9.099998474	-27.29999924	-26.19999695	12.10000229	-17.60000229	-28.10000134	33.80000019	40.40000057	-7.600002289	17.60000038	-21.60000229	13.60000229	18.10000229	-35.49999905	-42.50000095
Dock3	FALSE	-16.60964047	-15.23666838	1.372972096	TRUE	FALSE	27.69999695	-14.59999847	35.19999886	-27.59999847	27.70000076	-8.5	-6.699996948	-5.400000572	-18	-47.79999924	-47.80000114	-33.20000076	23.20000458	-56.90000153	-39.99999809
Dock6	FALSE	-14.00325581	-11.94934332	2.05391249	TRUE	FALSE	25.20000076	-28.30000114	-28.30000114	27.89999962	-34.20000076	-21.30000114	-9.699998856	-2.700000763	-7.100000381	21.09999847	33.90000057	57.30000114	48.89999866	23.30000114	2.100006104
Dock7	TRUE	-15.02782958	-13.53688398	1.490945597	TRUE	FALSE	-15.20000076	-22.30000114	-28.80000114	13.89999962	16.20000076	-21.60000038	-4.199999809	-5.5	34.30000019	41.40000057	31.80000114	24.60000038	18.20000076	51.19999886	62.29999924
Dock8	FALSE	-16.60964047	-14.42133491	2.188305568	TRUE	FALSE	-48.49999809	-48.39999866	-17.59999943	8.099998474	44.89999771	43.49999809	-32.5	NA	7.200000286	22.69999886	25.19999981	28.69999981	25.10000038	-48.99999809	-47.89999962
Dok2	FALSE	-16.60964047	-15.33072343	1.278917047	TRUE	FALSE	-35.19999695	-30.29999924	-23.29999924	-15.10000229	35.10000038	16	-14.69999981	-5.199999809	NA	-3.5	33.50000095	-22.10000038	-16.60000038	32.5	37.10000038
Dok4	FALSE	-15.39675921	-11.2991014	4.097657813	TRUE	FALSE	-27.5	-24.60000038	-32.40000057	25.5	15.60000038	-25.19999981	24.5	36.70000076	12.09999847	9.600000381	-12.10000038	-26.09999943	27.29999924	32.90000057	-31.29999924
Dok5	FALSE	-16.60964047	-13.74602356	2.863616916	TRUE	FALSE	-34.39999962	-30.79999924	13.70000076	23.39999914	31.29999924	39.79999924	15.59999943	-16.80000019	25.59999943	-17.59999847	-23.39999962	11.10000229	-21.20000076	-55.80000114	22.5
Dolk	FALSE	-15.31152142	-14.30300209	1.00851933	TRUE	FALSE	15.09999847	21.20000076	28.10000038	28.10000038	24.70000076	-26.60000038	40.10000038	29.80000019	-4	7.600002289	-44.60000038	-24.69999695	19.59999847	49.5	20.5999999
Dom3z	FALSE	-14.72931339	-13.24217729	1.4871361	TRUE	FALSE	8.600000381	20.19999981	30.59999943	17.10000038	26.70000076	NA	NA	-5.599999428	-19.80000019	-31.20000076	-29.20000076	20.09999943	38.29999924	-17.09999943	17.69999695
Dpcd	TRUE	-14.03197233	-12.78859693	1.243375406	TRUE	FALSE	14.40000057	-34.79999924	23.10000229	-61.30000114	-55.49999809	28.60000038	-20.10000038	21.90000057	17.90000057	21.80000019	34.20000458	42.20000076	42.19999886	13	-19.20000076
Dpep1	TRUE	-16.60964047	-15.4654817	1.144158772	TRUE	FALSE	27.19999981	19.10000038	24.29999924	60	63.80000019	24.60000229	22.70000076	-7.099998474	31.20000076	-13.80000114	-23	-27.19999981	-11.10000038	-33.29999542	-14.19999695
Dpf1	TRUE	-15.74414539	-14.07847819	1.665667204	TRUE	FALSE	-21.69999886	21.59999943	32.39999962	-17.59999847	24.09999847	28.80000019	24.09999943	5.800000191	-31.39999914	29.39999962	-23.19999981	-20.10000038	-63.39999962	-47.69999886	-19.50000048
Dpf2	TRUE	-13.77237513	-12.43694191	1.335433221	TRUE	FALSE	-21.19999695	-31.20000172	-52.99999809	16.10000038	19.60000229	62.39999771	48.39999962	-16.60000038	19.19999886	20.59999847	-36.70000076	-15.70000076	40.20000076	-27.20000076	-10.09999847
Dpm2	FALSE	-13.99920079	-12.97140717	1.027793617	TRUE	FALSE	-50.10000134	-49.09999943	-48.79999924	-8.100000381	15.69999886	-16.60000229	-6.200000286	-16.29999971	20.59999943	24.90000057	-17.09999847	-24.19999981	-38.20000076	-16.70000076	-24.20000076
Dpp9	TRUE	-13.65484202	-11.99608074	1.658761281	TRUE	FALSE	-19.70000458	-16.20000458	-21.19999695	-11.69999886	36.19999981	35.30000019	26.79999924	24.19999886	-10.10000038	5.699999809	24.69999981	-23.5	-27.4000001	-63.40000153	-56.60000134
Dpy19l3	TRUE	-15.02646782	-13.9372324	1.089235413	TRUE	FALSE	-34.39999962	-59.20000172	-24.59999943	-12.10000229	32.60000038	14.20000076	2.800000191	-20.60000038	18.39999962	-57.59999847	-64.89999962	19.09999847	42.29999924	53.90000153	66.39999962
Dpysl2	TRUE	-12.33429865	-14.77727143	-2.442972777	FALSE	TRUE	22.10000038	23.60000038	30.40000057	13.19999886	28.29999924	14.20000029	24.09999847	15.10000038	27.69999981	18.30000019	59.39999962	-56.89999771	-68.39999962	-43.09999847	65.29999924
Dpysl3	FALSE	-15.39675921	-12.86492203	2.531837184	TRUE	FALSE	25.40000057	-43.59999943	40.89999962	31.40000153	31.70000076	-9.500000954	6.600000381	21.5	19.00000095	37.30000114	58.99999809	58.49999809	31.79999924	-32.29999924	-29.79999924
Dpysl4	FALSE	-13.90465189	-12.72815772	1.176494165	TRUE	FALSE	16.00000191	-31.20000076	-16.70000076	24.79999924	28.70000076	-4	NA	29.09999943	36.19999933	28.30000114	51.60000038	19.40000057	-32.19999886	-48.69999886	-37.10000038
Dpysl5	FALSE	-13.17249494	-11.22155182	1.950943121	TRUE	FALSE	-27.79999924	-35.29999924	-51.89999771	-49.80000114	-41.79999924	18.30000114	12.60000038	19.39999962	-11.99999809	-11.60000229	-23.09999847	-17.60000038	34.70000076	-34.40000057	13.19999695
Drosha	FALSE	-12.64875373	-11.06864281	1.58011092	TRUE	FALSE	25.5	20.10000038	28.10000229	-20.60000038	-36.70000076	-18.20000076	-5.199998856	-23.79999924	8	24.59999847	33.90000057	9.099998474	15.19999695	27.29999542	39.39999771
Dsc2	TRUE	-15.6322383	-14.30479163	1.327446663	TRUE	FALSE	-43.79999924	-16.89999962	-32.10000134	3.599998474	24.20000076	-25.40000057	-9.800000191	0.699999809	-33.60000038	-35.39999962	-36.5	-11.10000038	58.89999771	66.30000114	60.60000134
Dscr3	FALSE	-14.23934834	-12.01934919	2.219999149	TRUE	FALSE	32.60000038	21.09999847	33.89999962	47.4000001	33.90000057	37.29999924	3.100000381	-6.5	-12.19999886	-9.100000381	28.40000057	46.80000114	-19.70000076	32.29999924	-27.79999924
Dse	FALSE	-13.62484314	-14.77062003	-1.145776892	FALSE	TRUE	17.09999847	-9.099998474	26	24.70000076	43.10000038	-18.10000038	-15.19999886	-19.29999828	-30.10000038	9.399999619	18.10000229	25.79999924	2	14.19999695	-9.599998474
Dsp	FALSE	-14.38122421	-11.42523065	2.955993562	TRUE	FALSE	-14.09999847	38.99999905	-10.59999847	-12.09999847	-30.30000114	-25.20000076	NA	-22.69999981	-31.10000038	28.49999952	24.29999924	53.19999886	52.30000114	39.30000019	-24.70000076
Dstn	FALSE	-14.04605984	-12.98853981	1.057520029	TRUE	FALSE	-52.39999866	-42	21.70000076	-29.29999924	-8.099998474	26.30000019	32.20000076	14.89999962	18.10000038	35.30000019	28.20000076	-33.10000038	20.10000229	-52.19999886	-29.79999924
Dtl	FALSE	-12.0122275	-13.26832052	-1.25609302	FALSE	TRUE	-18.69999695	29.39999962	22.69999886	21.10000229	50.49999809	45.69999886	20.19999981	6.399999619	14.60000038	-19.60000038	-51.99999809	-31.79999828	-40	-48.70000172	-8.099998474
Dtnbp1	TRUE	-14.34206082	-12.88159509	1.460465732	TRUE	FALSE	-28.20000458	-42.20000458	-50.49999809	30.89999962	44.19999886	23.19999981	-4	-13.00000095	NA	-13.09999847	20.89999962	37.10000038	62.89999962	-45.29999924	16.10000229
Dtx1	TRUE	-14.09561176	-15.46782789	-1.372216134	FALSE	TRUE	35.39999962	57.39999962	62.39999962	24.20000076	27.79999924	10.39999962	30.29999924	-11.30000019	16.60000038	-20.59999847	12.09999847	31.00000191	54.90000153	-20.5	-30.80000067
Dtx4	TRUE	-14.34320337	-12.21600465	2.127198723	TRUE	FALSE	-28.29999924	-73.40000153	-39.00000095	34.60000038	18.09999847	-33.10000038	-7.300001144	5.5	7.000000954	-34.09999847	29.89999962	46.79999828	-22.39999962	-81.10000038	-73.00000191
Dus3l	FALSE	-14.5745648	-13.27349444	1.301070364	TRUE	FALSE	-41.79999924	-38.60000038	44.5	40.29999924	41.09999943	4.699999809	-32.10000038	32.39999962	29.39999962	-29.20000076	-31.59999847	-27.30000019	22.70000076	22.29999924	-4
Dusp16	FALSE	-13.59633948	-14.99237327	-1.396033797	FALSE	TRUE	-17.00000095	-18.5	28.5	30.10000086	-22.10000038	-12.60000229	8.100000381	32.10000038	16.00000048	12.50000095	37.30000019	15.79999924	15.09999847	9.699996948	-12.19999695
Dusp2	FALSE	-15.88485356	-12.38891439	3.495939161	TRUE	FALSE	18.20000458	-26.30000114	13.10000229	-25.70000172	-50.20000076	15.10000038	-13.60000038	16.80000019	27.40000057	-26.19999886	-49.49999809	-23.30000019	-56.90000153	-47.39999771	-24.29999924
Dusp22	TRUE	-15.31108102	-12.74975009	2.561330926	TRUE	FALSE	-32.20000076	-28.29999924	-27.89999962	-14.70000076	65.90000153	68.50000191	-13.10000038	-24	25.79999971	54.29999924	33.19999981	43.70000076	-45.09999847	-48.39999962	-14.5
Dusp23	FALSE	-16.60964047	-13.85776064	2.751879832	TRUE	FALSE	-20.09999847	-26.69999695	-4.099998474	46.10000038	23.59999847	35.10000038	28.9000001	-7.599999428	-8.400000572	-19.89999962	-27.69999981	-37.79999924	32.19999838	21.09999847	-14.10000229
Dusp26	FALSE	-16.60964047	-14.6766647	1.932975773	TRUE	FALSE	36.19999981	-54.30000114	-25.29999924	15.60000038	-25.10000229	-8.599998474	18.9000001	-27.29999924	-20.19999981	-11	-23.00000191	13.09999847	11	39.39999771	-39.99999905
Dusp3	TRUE	-14.681148	-12.27214998	2.408998022	TRUE	FALSE	-14.09999847	13.09999847	45.99999905	71.49999905	40.70000267	-17.59999847	-32.60000038	9.899999619	13.10000038	-7.399999619	-22.29999828	31.60000038	-17.50000095	-53.40000153	-14.20000076
Dusp4	FALSE	-15.71632949	-12.52846369	3.187865801	TRUE	FALSE	51.39999962	29.20000076	26.20000076	-55.80000114	-48.89999866	5.799999237	32.90000057	28.50000095	12.20000076	NA	-18.70000076	-20.70000076	-53.99999809	-51.09999847	-53
Dusp7	FALSE	-15.78739612	-13.36177785	2.425618268	TRUE	FALSE	-50.39999962	-43	-25.29999924	-21.20000076	48.19999886	35.10000038	7.999998093	9.600000381	19.09999847	50.60000038	-56.90000153	-37.89999771	-16.09999847	-17.09999847	-3.800000191
Dusp9	FALSE	-14.43317433	-12.43654795	1.996626382	TRUE	FALSE	NA	NA	NA	NA	NA	NA	NA	NA	NA	NA	NA	NA	NA	NA	NA
Dvl1	TRUE	-15.22582056	-14.02160379	1.204216768	TRUE	FALSE	-33.39999771	-48.09999943	-60.89999962	-29.90000153	48.5	23.69999886	40.19999886	29.19999981	32.60000038	-38.80000019	-35.80000019	-26	47.59999847	NA	NA
Dvl3	FALSE	-16.60964047	-14.89299907	1.716641404	TRUE	FALSE	-27.39999771	-34.39999771	-36.39999962	12.59999847	-48	14.20000076	7.099998474	-28.49999905	8.100000381	-2	11.10000229	-47.09999943	-30.20000172	-38.40000057	-56.40000153
Dync1i1	FALSE	-16.60964047	-13.66422782	2.945412656	TRUE	FALSE	-42.29999924	-23.60000038	-30.29999924	21.19999695	-31	-15.09999943	35.10000038	24.19999981	-32.39999962	-41.90000057	-23.10000038	-9	-20.69999981	-37.90000057	18.70000076
Dynll1	TRUE	-11.56382345	-10.53319289	1.030630554	TRUE	FALSE	-39.29999924	-41.20000076	-38.00000048	-44.79999924	17.59999847	-44.39999962	-9.700000763	19.20000076	22.20000076	62.89999771	66.40000153	-31.39999962	14.60000229	-16.19999695	-23.20000458
Dynlrb1	FALSE	-12.79515015	-11.42256771	1.372582436	TRUE	FALSE	12.20000076	41.40000057	37.19999981	-46.30000114	-44.80000114	47.89999866	-11.19999981	-7.300000191	9.5	-6.100000381	-25.19999886	-53.39999771	17	-13.40000057	17.20000076
Dynlt1a	FALSE	-16.60964047	-15.31639884	1.293241636	TRUE	FALSE	NA	-20.20000076	NA	17.20000029	NA	NA	NA	NA	NA	NA	NA	NA	NA	NA	NA
Dynlt3	FALSE	-13.86139144	-15.14678062	-1.285389176	FALSE	TRUE	NA	NA	NA	NA	NA	NA	NA	NA	NA	NA	NA	NA	NA	NA	NA
Dyrk1b	FALSE	-16.60964047	-14.47533956	2.134300918	TRUE	FALSE	-19.70000076	-53.30000114	-14.60000038	-39	-25.09999847	-9.199999809	-11.09999943	-20.89999962	24.5	-11.99999809	36.80000019	21.70000076	20.20000076	-26.29999924	18.70000076
Dyrk2	FALSE	-16.17835852	-14.89299907	1.285359445	TRUE	FALSE	31.89999962	-48.70000172	44.10000038	-15.09999847	-29.5	-12.60000086	-19.29999971	21	12.10000038	-13.19999981	27.59999847	49.20000076	46.69999886	-51.29999924	-55.79999924
Dysf	TRUE	-15.84711586	-11.74168835	4.105427511	TRUE	FALSE	-18.09999847	18.70000076	-12.10000229	-36.90000057	-46.49999809	13.59999847	-17.60000038	-7.899999619	-23.59999847	-52.39999962	16.09999847	58.20000076	69.50000191	64.90000153	37.80000019
Dzip1l	TRUE	-15.43064919	-14.07028517	1.360364021	TRUE	FALSE	-73.09999847	-83.10000229	14.29999924	34.99999905	36.89999962	65.39999771	-22.39999962	-30.40000057	14.80000019	3	20.70000076	-7.100002289	16.80000114	46.89999866	-22.10000038
E030010A14Rik	TRUE	-16.60964047	-15.20724925	1.402391225	TRUE	FALSE	-77.50000191	34.59999847	-26.70000076	-16.49999809	22.5	-5.599998474	-6.799999237	18.80000019	-3.900000572	34.10000038	45.70000076	-27.40000057	-21.79999924	-19.20000076	-35.69999886
E130012A19Rik	TRUE	-12.13725884	-10.99794204	1.139316809	TRUE	FALSE	-33.89999962	54.19999981	32.30000114	37.00000095	52.90000343	30.80000114	-12.19999981	31.50000095	31.30000114	-24.60000038	-35.60000038	-35.90000057	-64.00000191	-19.09999847	-15.20000076
E130201H02Rik	FALSE	-16.60964047	-14.94792523	1.66171524	TRUE	FALSE	39.40000057	38.10000038	-26.59999847	-46.89999866	20.89999962	-24.20000029	NA	NA	7.5	18.10000229	32.89999962	40.70000076	-57.90000153	-39.70000076	-52.40000153
E130203B14Rik	TRUE	-16.60964047	-15.4654817	1.144158772	TRUE	FALSE	20.19999695	41.99999619	66.30000019	-8.999998093	-33.89999962	40.20000076	30.59999943	-16.69999981	-31	-14.10000038	43.90000057	-19.09999847	-31.20000029	-54.90000153	-46.29999924
E130303B06Rik	FALSE	-14.42480852	-13.20884885	1.215959665	TRUE	FALSE	-8.099998474	-12.6000061	-21.50000191	-32.70000172	-43.10000038	10.59999847	30.70000076	-12.5	9.600000381	-19.10000038	-22.10000038	-11.60000229	-47.39999962	-36.60000038	-24.19999695
E130308A19Rik	FALSE	-14.34320337	-12.78550875	1.557694623	TRUE	FALSE	-20.59999847	-44.60000038	-42.49999809	-24.20000076	-10.5	7.100002289	NA	NA	-27.19999981	-43	-56.20000076	48.89999962	2.400001526	NA	NA
E130309D02Rik	TRUE	-15.41473907	-13.45210942	1.962629656	TRUE	FALSE	-21.0999999	9.599998474	-44.99999905	-50.10000134	37.60000038	48.29999924	49.20000076	39.20000076	47.30000114	-40.5	-35.69999981	-21.19999886	10.19999886	-65.99999809	-64.59999847
E130309F12Rik	FALSE	-16.60964047	-15.31497473	1.294665743	TRUE	FALSE	-31.29999924	23.29999924	29.90000153	-16.09999847	38.59999943	14.09999847	NA	-6.099999905	-29.10000038	-27.0999999	-33.79999924	-4.100000381	-58.79999924	-59.40000153	-32.89999962
E2f2	FALSE	-15.16965416	-13.98138087	1.188273293	TRUE	FALSE	-29.29999924	-30.60000229	39.40000153	35.19999838	42.80000114	28.69999886	24.79999924	25	-40.69999981	-34.20000076	-44.5	-11.89999962	-14.19999933	-18.10000229	-16.10000229
E330033B04Rik	TRUE	-16.60964047	-15.57800714	1.031633338	TRUE	FALSE	34.89999771	49.69999886	58.80000114	64.90000153	-33.20000076	-30.39999866	-28.5	-17.10000038	6.600000381	-40.29999924	24.69999981	12.20000076	-25.19999695	-29.79999542	-19.69999695
E430018J23Rik	FALSE	-16.60964047	-15.14911982	1.460520657	TRUE	FALSE	-13.09999847	31	-33.29999924	-28.50000191	21.30000019	15.90000057	16.20000076	19.09999847	-6.100000381	36.70000076	-47.79999828	-30.59999847	57.49999809	-23.69999886	-33.79999542
Mpped2	FALSE	-14.64129311	-12.7795301	1.861763006	TRUE	FALSE	-19.20000076	23.20000076	26.30000019	-11.59999847	35.70000076	36.70000076	-19.60000038	-19.60000038	-5.399999619	40.60000038	53.29999924	24.59999847	36.80000019	18.20000076	20.70000076
EF437368	FALSE	-10.79479088	-13.26228838	-2.4674975	FALSE	TRUE	12.60000229	-22.10000038	-25.29999828	-30.10000086	-30.39999962	-12.80000114	20.39999962	NA	-24.10000038	-17.49999905	-16.59999943	13.80000114	27.59999943	-26.29999924	21.19999981
EF437385	TRUE	-13.24418714	-15.47090578	-2.22671864	FALSE	TRUE	-16.70000076	26.70000076	24.20000076	22.20000076	-46.19999886	NA	35.10000038	33.5	-3.5	18.40000057	-63.40000153	-44.39999962	-24.69999695	-20.20000076	-11.19999695
EG245297	FALSE	-15.6322383	-14.53717276	1.095065539	TRUE	FALSE	NA	NA	19.70000076	NA	NA	NA	NA	NA	NA	NA	NA	NA	NA	NA	NA
Gm5089	TRUE	-16.60964047	-15.57468901	1.03495146	TRUE	FALSE	-10.09999847	-51.49999809	-38.39999771	37	42.99999857	-28.70000076	26.89999866	19.29999828	14.69999886	10.80000019	-49.99999905	-38.50000095	64.40000057	68.40000153	84.09999847
EG434280	TRUE	-16.60964047	-15.03513964	1.574500838	TRUE	FALSE	-94.59999847	21.69999981	9.100002289	18.60000229	-31.29999924	20.19999933	21.49999905	19.10000038	-23.30000019	-30.10000038	-16.60000229	13.10000229	-32.20000172	-14.20000076	-30.89999771
Eaf1	TRUE	-12.82900246	-14.21389282	-1.384890355	FALSE	TRUE	12.59999847	-21.89999962	-32.60000038	9.600002289	18	13.10000038	-14.89999962	-22.19999981	-21.59999943	24.80000019	31.29999924	22.59999943	54.30000114	18.70000076	-70.89999771
Eaf2	FALSE	-16.60964047	-15.22006448	1.389575992	TRUE	FALSE	34.30000305	30.20000458	-13	-24.20000076	-27.80000019	6.499999046	13.20000076	-14.89999962	-3.899999619	3	52.49999905	45.69999886	9.599998474	-24.10000229	-23.39999962
Ebf2	TRUE	-14.681148	-13.39548914	1.285658864	TRUE	FALSE	-69.00000191	-50.19999886	-75.99999809	42	55.80000114	15.59999847	16.59999943	29.69999933	41.29999924	45.49999809	21.20000076	18.60000229	28.30000114	41.19999886	-36.60000134
Ecd	FALSE	-13.44284631	-12.28378966	1.159056651	TRUE	FALSE	NA	42.79999924	43.19999886	-11.60000038	-29.30000114	32	39.80000019	-7.199999809	-48.49999809	-35.39999962	49.30000114	51.09999847	45.40000057	-10.60000229	-10.09999847
Ece1	FALSE	-14.70942053	-10.58781908	4.121601449	TRUE	FALSE	-46.20000172	-40.80000019	-22.70000076	42.29999924	-28.10000038	34.39999962	29.10000134	27.5	15.70000076	6	23.59999847	20.29999924	34.20000076	-31.79999924	-21.20000076
Ece2	TRUE	-14.58305176	-13.0426916	1.540360154	TRUE	FALSE	-22.69999695	35.39999962	-62.29999924	-59.89999771	26.19999981	10	-11.60000038	4.800000191	16.00000048	-14.69999886	-51.69999886	6.5	6.099998474	-63.29999924	-67.00000191
Echdc3	TRUE	-16.60964047	-15.23839594	1.371244539	TRUE	FALSE	-20.20000076	-15.10000229	-30.80000305	-26.30000019	-26.60000038	12.30000114	20.20000029	28.00000095	6.399999619	24.40000057	25.10000229	-48.49999809	-48.79999828	-67.39999962	45.59999943
Ecm1	FALSE	-16.60964047	-12.08249704	4.527143433	TRUE	FALSE	-8.099998474	31.99999905	45.10000038	21.10000038	-23.10000229	0.399999619	6.299999237	15.60000038	10	10.49999809	29.19999981	32.90000057	23.80000019	-19.70000076	-21.69999695
Ecscr	FALSE	-16.60964047	-10.97785335	5.63178712	TRUE	FALSE	12.10000038	-35.79999924	9.600002289	-19.09999847	47.19999886	30.40000057	17.59999847	-9.100000381	NA	-15.89999962	-27.89999962	7.899999619	-48.89999962	22.70000076	-22.20000076
Ect2	TRUE	-12.41725226	-14.26380423	-1.846551967	FALSE	TRUE	60.90000153	48.19999886	19.59999847	-25.29999924	-24.29999924	-23.19999981	-24.40000057	-26.10000038	-26.10000038	-13.59999847	30.89999962	-33	-65.40000153	-64.40000153	-60.89999962
Eda	FALSE	-16.60964047	-15.02545409	1.584186382	TRUE	FALSE	NA	NA	NA	NA	NA	NA	NA	NA	NA	NA	NA	NA	NA	NA	NA
Edaradd	FALSE	-16.60964047	-15.02265091	1.586989569	TRUE	FALSE	-32.29999924	-49.69999886	45.09999943	40.50000191	-8.600002289	-21.30000019	-14.60000038	35.60000038	35.20000076	16.40000057	41.19999886	NA	27.19999695	11.59999847	-57.79999924
Edf1	FALSE	-12.44098532	-11.00560953	1.435375788	TRUE	FALSE	-20.69999695	-9.900001526	-54.29999924	-27.19999981	25.20000076	12.10000038	35.79999924	35.20000029	28.69999886	25.60000038	-18.20000076	-20.70000076	40.89999962	37.30000114	-25.60000038
Edn1	FALSE	-15.26769199	-13.29571503	1.971976963	TRUE	FALSE	39.5	31.20000458	36.5	39.60000038	50.79999924	-44.69999981	-15.29999924	-30.20000076	-29.59999943	-19.90000057	-32.40000057	29.80000114	46.59999847	54.29999828	43.5
Edn3	FALSE	-16.60964047	-14.21389282	2.395747657	TRUE	FALSE	-46.20000076	-43.10000038	45.49999857	36.90000057	34.09999943	-8.699999809	-28.00000095	31.5	35.20000076	14.70000076	-12.19999886	NA	NA	NA	NA
Ednra	TRUE	-16.60964047	-13.44681467	3.162825801	TRUE	FALSE	-42.89999962	-71	-39.70000172	15.09999847	32	33.39999962	31.79999924	-26.20000076	23.60000038	21.89999962	52.39999962	12.10000038	42.79999924	-23.40000057	63.60000038
Phc2	FALSE	-13.3576404	-11.45437172	1.90326868	TRUE	FALSE	-25.59999847	-59.90000153	-25.50000095	12.10000229	-20.00000191	-15.50000191	25.60000038	31.29999971	28.29999971	42.30000114	46.19999886	-19.09999847	-28.80000019	-21.80000114	-21.69999695
Eed	TRUE	-11.71451143	-13.4023913	-1.687879866	FALSE	TRUE	35.39999962	70	60.70000076	-9.099998474	12	-8.099998474	-33.60000038	-29.69999981	-1.800000191	27.80000019	-16.70000076	24.10000229	42.40000057	-17.69999886	31.29999924
Eef1b2	FALSE	-8.544029222	-9.554819055	-1.010789833	FALSE	TRUE	22.70000076	-22.30000305	-35.29999542	-12.70000458	-23.19999695	-9.400000572	-10.10000038	-11.80000019	-14.59999847	16.09999847	49.19999886	49.20000076	56.29999924	24.29999924	40.39999962
Eef1d	FALSE	-11.98964593	-10.0632572	1.92638873	TRUE	FALSE	5.100002289	-21.19999695	-15.09999847	-22.69999981	-28.80000019	-51.69999886	7.100000381	4.199999809	13.69999981	40.20000076	42.19999981	32.89999914	-43.20000076	54.00000143	24.20000076
Eef1g	FALSE	-11.06103569	-9.474916214	1.586119481	TRUE	FALSE	6	-7.599998474	18.19999695	44.19999886	-22.60000229	-14.59999847	39.89999962	30.79999924	-8.5	11.60000038	-26.60000038	-17.60000038	NA	-43.5	-47.80000067
Eef2	TRUE	-9.719612405	-8.53325138	1.186361025	TRUE	FALSE	-7	29.79999924	38.90000057	34.19999981	-35.70000076	-26.20000076	-11.99999809	-9.899999619	40.5	31.89999962	40.20000076	-68.90000153	-88.5	NA	-18.20000458
Eef2k	FALSE	-15.83685169	-14.13900865	1.69784304	TRUE	FALSE	31.20000076	-35.20000076	-39.89999962	28.30000019	-32.29999924	-2.899999619	-13.09999847	50.70000076	46.39999866	-17.10000229	-56.39999962	-18.40000057	-10.59999847	-57.19999886	-53.20000076
Efcab4a	TRUE	-16.60964047	-15.03927495	1.57036552	TRUE	FALSE	-13.20000458	-67.40000153	-71.89999962	-44.40000057	13.60000038	32.80000019	40.30000019	34.89999962	32.79999924	40.5	34.50000095	-32.10000038	-20.29999924	-39.79999924	30.50000095
Efemp1	FALSE	-16.60964047	-15.09478279	1.514857681	TRUE	FALSE	18.29999828	42.30000019	38.00000095	32.40000057	18.60000038	-34.09999943	-34.59999943	-31.10000038	-39.69999886	40.89999962	-21.19999886	16.09999847	-24.80000019	-21.20000076	27.29999924
Efemp2	TRUE	-15.11004124	-11.78756319	3.322478055	TRUE	FALSE	-29.79999924	-17.59999847	34.79999924	52.50000191	50.29999924	43.79999828	53.39999962	52.29999924	-34.60000038	-40.79999924	21.09999847	-53.10000086	-64.89999771	-50.59999943	-43.80000019
Efhd2	FALSE	-14.39434039	-11.96457984	2.429760542	TRUE	FALSE	-26.29999924	-44.29999924	-55.90000153	26.09999943	-29.10000038	43.20000076	20.49999905	-13.5999999	-8.800000191	-8.499998093	-30.90000057	45.79999924	44.19999886	30.20000076	50.19999886
Efna1	FALSE	-16.00530341	-11.66671471	4.338588708	TRUE	FALSE	-28.09999943	-42.70000076	-20.10000038	21.69999981	-18.4000001	40.5	-6.5	4.600000381	36.90000057	14.09999847	-6.099998474	-37.30000019	-50.20000076	-22.80000019	-32.29999924
Efna2	FALSE	-15.49804467	-11.30610809	4.191936587	TRUE	FALSE	NA	-39.29999924	-41.29999924	-16.10000038	-28.30000019	2.800001144	-10.60000038	28.79999828	16.09999847	10.00000381	-13.60000229	-28.30000114	-39.79999924	-27.30000114	-12.70000076
Efna4	FALSE	-14.98472282	-13.09319798	1.891524843	TRUE	FALSE	-48.40000153	-50.90000153	-21.60000229	-36	-25.69999981	21.10000038	-10	-5	42.79999828	-12.10000229	15.60000038	-41.39999962	-31.89999962	-42.79999924	-34.19999981
Efna5	FALSE	-13.79524414	-12.36447652	1.430767612	TRUE	FALSE	7.100000381	-18.59999847	-27.10000038	28.80000114	49	41.20000076	-32.90000057	-21.90000057	-12.60000229	8.600002289	12.10000229	22.80000019	-17.79999924	-53.20000172	-37.29999924
Efnb1	FALSE	-14.84446865	-10.63482645	4.209642195	TRUE	FALSE	NA	NA	NA	NA	NA	NA	NA	NA	NA	NA	NA	NA	NA	NA	NA
Efr3b	FALSE	-15.70946873	-14.21228262	1.49718611	TRUE	FALSE	-11.09999847	-14.19999886	-47.19999886	-28.20000076	-30.69999981	24.29999924	-5.400000572	5.700000286	-34.10000038	-12.99999809	15.39999962	-13.09999847	-28.29999924	22.80000019	58.39999962
Efs	FALSE	-15.02646782	-12.81967567	2.206792143	TRUE	FALSE	-21.19999695	-15.09999847	-11.09999847	14.59999847	-57.89999962	-45.49999809	-12.10000038	28.4000001	35.90000057	21.49999809	44.39999866	13.09999943	-54.80000114	-59.89999962	-25.79999924
mKIAA0031	TRUE	-12.3769379	-11.14984488	1.227093022	TRUE	FALSE	9.100000381	43.39999771	75.99999714	40.89999962	28.5	30.10000038	20.59999847	-12.80000019	32.89999962	5.699998856	-39.90000057	29.19999981	-33.70000076	-68.69999981	-12.59999847
Egfl7	FALSE	-14.49688955	-10.32013746	4.176752088	TRUE	FALSE	-36.09999943	-52.80000114	-44.79999828	-30.10000038	35.70000076	31.20000076	37.40000057	22.10000038	20.59999943	-34.20000076	-28.39999771	-31.70000076	-40.40000057	-47.5	-36.39999962
Egflam	TRUE	-16.60964047	-13.91401865	2.695621825	TRUE	FALSE	-74	-48.20000076	19.59999847	29.29999924	-46.59999847	-2.100000381	-5	10.00000048	19.19999886	6.599998474	-17.20000076	29.69999981	40.5	86.09999847	69.5
Egln1	FALSE	-13.80609608	-12.14384643	1.662249651	TRUE	FALSE	30.10000038	-17.20000076	9.000000954	18.60000229	-27	47.89999962	7.899999619	-5.100000381	-24.30000019	NA	NA	-6	10.5	-29.10000038	-10.60000038
Egln3	TRUE	-15.39489611	-13.52624562	1.868650498	TRUE	FALSE	60.89999771	35.39999962	35.29999924	10.09999847	-10.60000229	-36.69999981	-38.99999857	32.20000076	40.70000076	-19.10000229	-28.59999847	21.10000038	-17.09999847	-32.90000057	-12.70000458
Egr2	TRUE	-16.07026074	-13.80556255	2.264698182	TRUE	FALSE	-61	-57.40000057	-22.90000153	-22.69999981	-38.70000076	-26	-10.9000001	30.20000076	23.30000019	-10.70000076	-12.59999847	36.40000057	-41.80000114	64.69999981	-42.00000095
Ehbp1l1	TRUE	-16.0487694	-13.28856543	2.760203976	TRUE	FALSE	-16.19999695	-24.70000076	-66.89999771	-41	-20.19999886	1.5	-23.59999847	15.60000038	22.59999847	42	59.39999962	39.69999886	42.39999962	-44.79999924	-31.29999542
Ehd2	FALSE	-16.60964047	-14.45085695	2.158783521	TRUE	FALSE	NA	NA	NA	NA	-32.79999542	-19.09999847	-34.90000057	-27.60000038	6.800001144	-27.29999828	-33	-46.80000114	-37.90000057	-30.29999924	44
Ehd4	TRUE	-13.76497955	-12.1468085	1.618171054	TRUE	FALSE	-31.30000114	-64.90000153	-48.59999847	32.70000076	-41.40000057	-32.09999943	-24.89999962	3.699999809	19.29999971	-45.99999857	-28.10000038	-33.29999924	-32.20000076	34.39999962	31
Ehmt1	FALSE	-14.01174259	-11.93362076	2.078121831	TRUE	FALSE	-27.19999695	-28.10000134	-41	10.49999809	-32.69999981	17.09999943	15.69999886	25.69999886	32.69999838	27.80000114	53.29999924	-30.00000095	34.39999771	27.20000076	15.59999847
Ehmt2	FALSE	-13.49401772	-11.6005201	1.893497612	TRUE	FALSE	-23.29999828	-44.80000114	-21.19999981	18.10000229	-29.80000019	13.49999809	17.80000019	-18.69999981	7.200000763	7	36.29999924	37.69999981	-19.60000229	14.1000061	12.09999847
Ei24	TRUE	-12.88040692	-14.10809949	-1.227692571	FALSE	TRUE	-20.80000114	-35.29999924	-17.09999847	-13.1000061	22.79999542	-24.70000076	-56.00000095	NA	35.20000076	-10.10000038	-31.60000038	-15.19999695	63.10000038	59.30000114	30.10000038
Eid1	FALSE	-13.836874	-12.09112899	1.745745001	TRUE	FALSE	-27.79999924	-39.29999924	58.40000153	36.20000172	15.20000076	-10.09999847	-5.300000191	-14.5999999	-27.10000038	-21.09999847	-50.49999809	-35.90000057	41.70000076	36.20000458	33.70000458
Eid2b	FALSE	-15.39675921	-13.73338274	1.663376472	TRUE	FALSE	-51.59999847	-55.39999962	-41.60000038	-22.20000076	-23.60000038	-5.5	-30.30000114	-1.399999619	6.300000191	-25.80000019	-55.70000076	4	-53.30000114	-30.19999981	10.59999847
Eif1a	FALSE	-10.87970778	-12.66634704	-1.786639264	FALSE	TRUE	26.79999924	28.70000076	39.60000038	17.09999847	27.69999981	-36.60000038	-33.30000019	23	6.600000381	17.80000019	14.60000229	-9.600000381	-45.09999943	-15.19999695	-16.69999695
Eif1b	FALSE	-13.25842277	-12.23970677	1.018716002	TRUE	FALSE	23.20000076	15.09999847	-16.29999971	-46.09999847	-28.80000114	NA	19	31.5	NA	16.09999847	23.29999828	9.700000763	-20	-21.10000229	23.40000153
Eif2a	TRUE	-12.02632901	-14.14413053	-2.117801522	FALSE	TRUE	-11	53.20000172	70.09999847	55.30000114	53.10000134	61.39999962	-9.700000763	-27	-17.89999866	-10.99999809	-33.40000057	31.90000057	-6.599998474	39.00000095	14.19999695
Eif2b2	FALSE	-13.12514149	-11.9221377	1.203003785	TRUE	FALSE	26.20000076	-38.89999962	-35.60000038	9.599998474	-31.40000057	20.09999847	8.600000381	10.79999924	-8.999998093	-5.499998093	23.89999962	25.60000038	45.69999886	50.39999962	-27.79999924
Eif2b4	FALSE	-13.34582637	-12.01934919	1.326477182	TRUE	FALSE	-8.599998474	-9.099998474	-28.60000038	-28.89999962	26.60000038	9	19.59999847	34.39999962	14.30000019	44.39999866	45.99999809	40.39999962	27.90000057	8.599998474	20.70000076
Eif2c2	TRUE	-14.54028765	-13.1025946	1.437693046	TRUE	FALSE	-21.60000229	-60.90000153	42.39999914	26.40000057	-39.60000038	10.60000229	-8.900000095	-21	15.29999924	40.20000076	33.29999924	28.60000038	37.29999924	-24.80000114	-8.099998474
Eif2s1	FALSE	-11.50657179	-12.53628063	-1.029708839	FALSE	TRUE	-24.89999962	18.60000038	45.39999866	11.5	38.19999886	-4.800000191	-27.89999962	-8.899999619	12.5	23.00000191	28.20000172	-16.10000229	53.20000076	-18.19999695	-35.29999924
Eif2s2	FALSE	-8.719002663	-12.14117766	-3.422174994	FALSE	TRUE	19.70000076	33.30000019	47.39999962	33.89999962	21.09999847	44.69999886	37.40000057	-8.100000381	-31.69999981	36.30000019	57.39999962	39.69999886	-32.89999962	-30.10000134	-26.70000076
Eif2s3y	FALSE	-13.43086812	-15.95046817	-2.519600045	FALSE	TRUE	NA	NA	NA	NA	NA	NA	NA	NA	NA	NA	NA	NA	NA	NA	NA
Eif3b	FALSE	-11.70564987	-9.803674251	1.901975622	TRUE	FALSE	-43.10000038	-34.30000305	-29.30000019	29.80000114	48.99999809	12.60000038	33	26.29999924	13.19999981	52.49999809	44.5	43.19999886	26.60000038	7	10.09999847
Eif3c	FALSE	-10.88097682	-9.854612999	1.026363818	TRUE	FALSE	-28.29999924	-18.20000076	-43.19999886	-19.80000019	22.59999847	12.5	7.100000381	11.59999847	20.80000019	17.10000038	-41	-37.70000076	-12.10000229	38.10000038	-18.70000076
Eif3e	TRUE	-11.49800781	-14.3531159	-2.855108089	FALSE	TRUE	25.19999695	28.79999924	72.00000191	74.89999771	58.90000153	-38.90000057	-22	-6.300000191	-19.59999943	-14.59999847	-23.69999886	-31.20000076	-32.59999847	18.79999971	-18.09999847
Eif3j	FALSE	-16.60964047	-13.60511679	3.004523689	TRUE	FALSE	-28.29999924	37.19999981	-36.49999905	-43	-32.00000095	6.800000191	26.79999924	24.10000038	27.59999943	44.10000038	-38.5	15.10000038	24.5	43.5	7.099998474
Eif3k	FALSE	-10.97076695	-9.875190486	1.09557646	TRUE	FALSE	-10	-28.79999924	-33.00000095	20.59999943	15.09999847	24.09999943	18.80000019	20.79999924	27	38.5	25	28.40000057	-22.90000057	-35.60000038	-29.40000153
Eif3m	FALSE	-11.80611672	-13.16959814	-1.363481417	FALSE	TRUE	-18.20000076	31.29999924	29.70000076	-25.80000114	39.20000076	-17.9000001	-28.89999962	-10.69999981	-3.199999809	-7	13.69999886	-17.60000229	-29.20000172	19.70000076	37.40000057
Eif4a2	TRUE	-12.97218533	-14.84950809	-1.877322756	FALSE	TRUE	-24.50000191	43	-10.20000076	12.10000229	-29.80000019	8.799999237	23.5	-17.19999886	-15.19999886	55.29999924	72.39999771	71.00000191	-14.5	42.29999924	41.79999924
Eif4e	FALSE	-12.68765839	-14.89083017	-2.203171783	FALSE	TRUE	-43.79999924	-59.90000153	-37.5	-26.90000057	35.29999924	44.80000162	8.100000381	18.09999943	-3.800000191	-28.70000076	27.70000172	36.20000076	-22.69999981	-48.99999809	-54.29999924
Eif4e3	FALSE	-16.60964047	-14.13082849	2.478811982	TRUE	FALSE	18.10000038	40.89999962	29.69999981	12.70000076	-42.60000038	-15.09999847	NA	-20.39999962	6.799999237	-43.30000114	-50.30000114	-22.09999943	-49.09999943	-36.20000076	14.10000038
Eif4ebp1	FALSE	-9.719819006	-10.84877761	-1.128958603	FALSE	TRUE	-25.50000095	35.39999771	10.09999847	19.19999981	33.90000057	-36.69999886	-31.10000038	19.80000019	37.39999962	NA	44.99999619	30.20000076	-14.59999847	-16.09999847	-21.69999695
Eif4ebp2	FALSE	-14.22325952	-12.86709968	1.356159841	TRUE	FALSE	-13	-17.09999847	-24.19999981	-10.10000229	20.09999847	16.30000114	7.5	28.10000038	20.80000019	19	27.60000229	35.69999981	35.69999981	-36.30000019	-57.09999847
Eif4enif1	FALSE	-14.07478867	-12.99995306	1.074835608	TRUE	FALSE	NA	NA	NA	NA	-11.60000229	-13.10000229	-30.79999924	29.70000076	28.40000057	-21.29999924	-38.90000153	-17.59999847	-39.89999771	-40.39999962	-23.19999695
Eif4g1	TRUE	-12.24206035	-10.04385084	2.198209504	TRUE	FALSE	-23.19999695	60.70000076	-65.40000153	38.89999962	20.59999847	11.40000057	14.10000038	18.99999809	-32.09999943	-19.59999943	13	8.199998856	-29.10000038	-62.60000038	-46.30000114
Eif4g3	TRUE	-13.69934705	-11.74358106	1.955765991	TRUE	FALSE	-75.5	-29.30000114	44	42	50.39999771	34.59999943	28.79999924	24.79999924	18.79999971	-5.5	21.20000076	18.10000038	-44.99999905	-41.39999771	-80.89999866
Eif5a	TRUE	-10.99903545	-8.591455551	2.407579903	TRUE	FALSE	-65.79999924	-50.5	-22.59999943	22.70000458	23.60000229	49.89999771	14.5	NA	21.59999847	39.20000076	-34.20000172	-72.39999771	-66.89999962	-26.19999695	-42.69999886
Eif6	FALSE	-12.64347278	-10.89612826	1.74734452	TRUE	FALSE	-27.30000114	-40.99999905	-36.59999943	-33.20000076	22.69999981	17.40000057	-22.59999943	30.10000038	23.5	-14.59999847	-19.60000038	-27.19999886	34.19999981	34.90000057	47.70000172
Elac1	FALSE	-15.02646782	-13.73338274	1.293085075	TRUE	FALSE	26.79999924	47.19999886	-45.49999905	9.600002289	-19.5	51.39999866	36.89999962	34.5	24.69999981	-19.49999809	-22.60000038	-40.20000172	-25.40000153	29.20000076	37.79999924
Elac2	TRUE	-15.51479653	-13.40012289	2.114673645	TRUE	FALSE	32.10000229	44.70000076	35.40000057	38.69999981	-22.20000076	10.60000229	2	-8.899999619	31.90000057	10.59999847	-52.80000114	-74.5	-60.40000153	-50.89999962	-54.39999962
Elavl2	TRUE	-13.39496863	-14.66351833	-1.268549702	FALSE	TRUE	75.39999771	73.5	62.80000114	-30.60000038	-53.19999886	-61.30000114	-23.5	-18	NA	4.600002289	30.29999924	34.39999771	47.39999866	71.89999771	60.89999962
Elavl3	TRUE	-14.72690121	-12.43708823	2.289812977	TRUE	FALSE	-26.29999924	22.49999905	-44.79999924	49.79999924	33.60000038	-43.70000076	-38.70000076	31.89999962	25	-23.19999886	21.59999943	34.59999943	-75.40000153	-16.59999847	-13.19999695
Elavl4	FALSE	-13.87658192	-12.58667021	1.289911704	TRUE	FALSE	-43.89999962	-40.50000095	-28.70000076	-27.80000019	51.89999962	-5.299999237	23.69999981	27.69999981	-20.30000019	-45.80000114	-51.29999924	24.69999981	26.09999943	44	13.60000229
Elfn1	FALSE	-16.60964047	-14.76293345	1.846707029	TRUE	FALSE	-26.29999924	-23.79999924	-11.59999847	13.09999847	26.20000076	-22.90000057	17.10000038	21.69999981	18.0999999	-25.79999924	35.80000019	25.60000038	-25.20000076	-42.79999924	-50.29999924
Elk3	TRUE	-15.39675921	-11.2842073	4.112551912	TRUE	FALSE	65.40000153	19.20000076	19.19999695	33.10000038	-19.39999866	-9.100000381	24.69999981	23.5	9.500000954	-16.50000048	-21.80000114	48.70000076	-38.79999924	-40.50000095	-18.70000076
Ell2	TRUE	-13.71001022	-15.31202175	-1.602011534	FALSE	TRUE	58.40000057	62.00000095	31.30000114	54.19999886	57.89999962	-47.59999847	-44.89999866	-6.300000191	-9.199999809	-9.5	-19.79999924	26.29999924	32.29999924	-17.60000229	14.10000229
Elmo3	FALSE	-15.9556757	-14.73440592	1.221269787	TRUE	FALSE	-34.90000057	53.70000172	-23.69999695	-9.300000191	-42.39999962	-17.69999933	45.89999962	18.5	22.09999847	-37.70000076	39.70000076	47.29999924	7.399999619	-20.20000076	-30.29999542
Elmod2	FALSE	-14.14642296	-15.48763043	-1.341207471	FALSE	TRUE	18.19999886	32.20000029	-23.09999943	-35.89999962	22.80000019	13.20000076	7.5	49.29999924	37.5	26	36.39999962	39.89999962	-52.70000172	-20.69999695	-11.1000061
Elof1	TRUE	-13.44108058	-11.82765272	1.61342786	TRUE	FALSE	-24.20000076	-35.89999962	59	59.80000114	23.10000038	-14.19999886	-20.30000019	-5.700000763	-18.10000038	-3.799999237	-28.70000076	-57.89999866	-68.89999962	-18.20000458	25.19999695
Elovl1	FALSE	-14.70435785	-12.06311357	2.641244277	TRUE	FALSE	-32.30000114	-48.80000114	-53.89999962	29.10000038	38.29999924	36.00000048	47.89999866	32.39999962	37.20000076	24.19999981	29.70000076	-7.200000763	-33.39999962	-46.29999924	-23.20000029
Elovl2	TRUE	-14.96761849	-13.63723544	1.330383045	TRUE	FALSE	-21.70000076	-34.29999924	-41.29999924	-61.19999886	-44.00000095	-12.90000153	5.800000191	4.5	11.10000038	21.79999924	12.10000229	54.99999809	33.60000038	11.69999695	14.39999962
Elovl5	FALSE	-12.29828168	-13.73155258	-1.433270902	FALSE	TRUE	36.39999771	21.20000076	12.5	25.19999886	-35	13.70000076	40.20000076	24.5999999	12.19999981	14.29999924	41.70000076	38.10000038	-19.20000076	-33.79999924	16.09999847
Elovl7	TRUE	-14.26029025	-15.47090578	-1.210615531	FALSE	TRUE	48.39999866	-45.29999924	25.70000172	-29.19999695	-27.20000076	-24.20000076	24.30000019	-23.20000076	-34.30000019	-50.99999809	-25.10000038	26.29999924	59.20000172	53.29999924	69.00000095
Elp3	TRUE	-13.09173227	-11.75702508	1.334707189	TRUE	FALSE	8	38.50000095	47.69999886	-13.99999809	67.90000153	39.89999962	-21.20000029	30.19999981	42.20000076	47.89999866	25.5	27.10000038	-34.79999924	50.60000038	-22.19999695
Elp4	FALSE	-13.98897431	-12.93258038	1.056393934	TRUE	FALSE	11.59999847	-46.99999809	-18.60000229	-38.80000019	-32.80000019	-31.79999924	-5.500000954	-17.70000029	27.59999943	36.30000019	37.30000114	36.5	29.70000076	-17.20000076	-26.29999924
Eltd1	FALSE	-16.60964047	-14.13974992	2.469890555	TRUE	FALSE	-21.60000038	-39.19999981	30.89999962	-7.5	45.5	41	39.29999924	32.39999962	20	20.79999971	24.39999962	-16.69999695	-16.69999695	-19.59999847	-10.09999847
Emb	FALSE	-12.56215406	-10.63557304	1.926581019	TRUE	FALSE	-20.20000076	-31.89999771	49.70000172	47.30000114	46.60000038	18.50000191	-16.39999962	-7.399999619	-15.59999847	9.100002289	35.79999924	20.70000076	-15.60000229	-17.60000229	-25.60000086
Emcn	FALSE	-16.60964047	-13.41596649	3.19367398	TRUE	FALSE	30.70000076	43.79999924	36.70000076	-28.5	33.29999924	-33.50000095	NA	-10.79999924	NA	-12.69999886	-34.10000038	-31.10000038	56.99999809	19.10000229	-24.70000076
Eme1	FALSE	-14.18836654	-13.04165548	1.146711059	TRUE	FALSE	-14.69999695	-19.19999886	46.10000038	51.60000038	15.5	38.99999905	14.19999981	-8.199999809	-11.5	-30.79999924	-37.79999924	36.70000076	55.79999924	-29.30000114	-9.5
Eme2	FALSE	-14.72690121	-13.12756372	1.59933749	TRUE	FALSE	-19.19999695	14.69999695	16.70000076	43.29999924	35.30000019	10.60000038	17.60000038	-29.39999962	16.90000057	21.09999847	-30.5	-23.0999999	-37.39999914	-22.70000076	-53.30000114
Emg1	TRUE	-13.06242715	-12.01084844	1.051578716	TRUE	FALSE	24.19999695	20.19999695	-4.100002289	19.59999943	24.39999962	-47.39999962	-16.90000057	15.80000019	8	9.499998093	28.29999924	-32.90000057	-65.50000191	-74.20000076	-57.59999657
Emid1	FALSE	-15.49804467	-12.38478243	3.113262245	TRUE	FALSE	27.39999962	-22.70000076	-30.10000038	-19.20000076	-46.10000134	9.600002289	13.90000057	-27.80000019	-16.5	41.30000019	28.79999924	21.5	-22.60000229	19.60000038	-22.39999962
Emid2	TRUE	-15.16965416	-11.04905594	4.120598225	TRUE	FALSE	-69.39999771	-50.29999924	-48.09999943	31.90000057	-25.39999962	11.5	30.69999981	25.19999981	25.80000019	40.09999943	-27.39999962	14.80000019	-19.50000191	-62.40000153	-45.29999924
Emilin1	FALSE	-16.0880868	-11.16429679	4.923790007	TRUE	FALSE	-10.5	-16.70000076	-17.09999943	-29.89999962	26.20000076	19.80000114	9	3.899999619	13.69999886	1.899999619	22.09999847	-27.80000019	-25.30000019	-17.10000229	16.19999695
Emilin2	TRUE	-16.60964047	-13.0593873	3.550253175	TRUE	FALSE	-75.89999771	69.40000153	71.00000191	17	17.60000229	42.60000038	48.60000038	NA	20.19999981	24.19999981	30.69999981	8.599998474	-35.79999924	-87.19999695	-45.79999733
Eml1	TRUE	-15.88485356	-13.10020501	2.784648549	TRUE	FALSE	-27.19999695	-45.49999619	-34.29999924	-17.09999847	39.20000076	32.30000114	26.30000019	29	34	16.10000038	39.20000267	37.39999962	26.19999886	-53.49999619	-63.59999657
Eml3	FALSE	-14.84446865	-13.66105577	1.183412881	TRUE	FALSE	NA	15.20000458	17.09999847	41.59999847	26.70000076	18.59999847	59.30000114	-5.199999809	7.5	-30.10000038	-45.5	-40.89999962	NA	-3.5	-20.59999847
Emp1	FALSE	-13.87442329	-15.15905336	-1.284630072	FALSE	TRUE	-13.59999847	-15.09999847	-55.40000153	20.60000229	18.60000229	-15.70000076	-17.70000029	-25.10000038	4.600000381	-5.5	-14.09999847	-24.60000038	31.5	38.60000038	28.10000038
Emp2	FALSE	-15.39675921	-12.46246331	2.934295899	TRUE	FALSE	46.39999866	48.39999771	-31.39999771	-40.10000038	31.89999962	54.30000114	34.19999981	26.30000114	22.79999828	-25.60000229	-25	-54.59999847	-45.00000191	-37.39999962	-30.79999924
Emp3	FALSE	-15.14371191	-13.64757218	1.496139725	TRUE	FALSE	-23.60000038	-36.29999924	-30.79999924	-39.29999924	26.20000076	11.59999847	10.99999809	33.20000076	-21.39999962	-18.20000076	33.20000076	31.40000057	30.00000095	45.10000134	-35.70000076
Emx1	TRUE	-16.60964047	-14.35236017	2.257280306	TRUE	FALSE	-44	-44.29999828	-59.90000153	-51.90000153	27	6.600002289	9.600000381	23.30000019	34.20000076	15.49999809	12.60000229	-34.20000076	-72.89999771	22.70000076	-28.80000114
Emx2	FALSE	-16.60964047	-12.56392126	4.045719214	TRUE	FALSE	-51.39999866	-49.89999962	20.69999695	23.19999695	-34.89999771	-27.29999924	45.29999924	21.69999886	18.5	-5.5	-58.30000114	-33.10000038	-32.80000114	17.09999847	15.59999847
Emzf1	TRUE	-15.65567999	-14.37112323	1.284556764	TRUE	FALSE	10.60000038	13.09999847	-30.70000076	-37.29999924	-44.70000076	NA	13.90000057	-5.899999619	35.80000019	66.80000019	64.69999981	11.40000153	-13.60000229	26.49999905	-60.29999924
En1	FALSE	-16.60964047	-10.73334368	5.876296793	TRUE	FALSE	14.09999847	34.89999962	-24.19999886	-48.99999809	-18.59999847	-9.599998474	-6.5	13.59999943	7.600000381	-36.10000038	-32.10000038	-36.39999962	10.99999809	18.60000229	16.59999847
En2	FALSE	-14.43530106	-11.12837645	3.30692461	TRUE	FALSE	-52.50000143	-51.60000134	-46.29999828	-36.39999962	25.49999905	41.80000019	19.19999886	3.800000191	8.999998093	-47.99999809	-38	-31.60000038	-35.39999771	-18.20000076	13.09999943
Endod1	FALSE	-15.05328755	-13.79852775	1.254759802	TRUE	FALSE	-34.60000038	-41.89999866	13.60000229	-31.30000019	8.100002289	20.70000076	-17	31.89999962	19.79999924	19.89999962	21.59999943	-47.79999924	-32.69999981	-12.10000229	19.39999962
Endog	FALSE	-15.39489611	-14.1487176	1.246178517	TRUE	FALSE	-16.10000229	20.69999695	14.70000076	58.70000076	57.39999962	-16.60000038	20.79999924	-6	-9	-10.59999847	-17.80000114	-41.79999924	-16.09999847	11.19999886	16.19999981
Eng	FALSE	-14.25415317	-10.50428765	3.749865514	TRUE	FALSE	-31.30000114	-48.30000114	-27.20000076	-25.79999924	-33.19999981	15.99999809	13.5	-2	9.999998093	35.90000057	30.90000057	-25.30000019	-39.20000076	-33.10000038	-33.10000038
Enho	FALSE	-15.39675921	-14.25629061	1.140468599	TRUE	FALSE	-50.99999809	-45.09999943	-23.30000114	37.70000076	34.30000019	40.60000038	42.10000038	26.10000038	29.09999943	37.70000076	34.10000038	NA	NA	NA	NA
Eno3	FALSE	-14.22151784	-10.84303475	3.378483084	TRUE	FALSE	-13.70000076	-43.79999924	-42.79999924	15.10000229	-34.80000019	48.30000162	NA	-22.80000019	13.70000076	-36	28.19999981	22.70000076	-22.29999924	-34.79999542	13.59999847
Eno4	TRUE	-16.60964047	-15.59822814	1.011412331	TRUE	FALSE	-61.39999962	-54.79999924	-32.39999962	-12.50000191	36.5	1	39.60000038	56.19999886	32.60000038	30	30.60000038	23.70000458	57.29999924	22.70000076	-27.00000191
Enpp1	TRUE	-16.60964047	-14.26881105	2.340829425	TRUE	FALSE	33.10000038	35.10000038	-37.39999962	17.99999905	47.49999809	7.100000381	12.60000038	-27.99999905	-31.20000076	45.79999924	64.39999962	-58.89999962	-38.10000038	32.60000038	32.60000038
Enpp4	FALSE	-14.45881901	-16.12448267	-1.665663655	FALSE	TRUE	-40.50000095	21.80000019	23.70000076	11.10000038	20.89999962	26.69999886	24.60000038	-36.29999924	-13.89999962	27.10000134	-23.59999943	-14.5	7.600002289	-26.39999962	18.60000038
Slc29a1	FALSE	-12.8241748	-11.80038858	1.02378622	TRUE	FALSE	52.99999809	23.19999695	-8.099998474	-20.69999695	-37.70000076	5.800000191	17	39.10000038	-10.60000229	-17.5	47.89999866	26.20000076	53.69999886	42.39999866	40.49999905
Entpd1	FALSE	-16.60964047	-14.15316188	2.45647859	TRUE	FALSE	-12.20000076	-16.19999695	-37.29999924	-30.59999847	25.30000019	12.60000229	29.40000057	4	36.60000038	36.60000038	37.10000038	48	42.59999943	-42.80000019	-31.29999924
Entpd3	FALSE	-16.60964047	-15.58005852	1.029581958	TRUE	FALSE	19.70000076	-12.70000076	-13.89999962	-21.69999886	18.70000076	29.29999924	31.60000038	15.60000038	NA	9.900000572	-20.60000134	40.20000076	-14.19999886	-30.70000458	-28.70000076
Entpd4	TRUE	-14.6061992	-13.56184703	1.044352171	TRUE	FALSE	-65.80000019	-44.30000019	-20.19999695	-52.29999924	-50.10000038	12.30000019	24.89999962	21.69999933	46.20000076	64.00000191	84.90000343	39.39999962	-27.20000076	-22.09999943	-21.70000076
Entpd6	FALSE	-14.95566622	-13.57072985	1.384936372	TRUE	FALSE	23.80000114	49.50000191	-23.29999924	-42.39999962	-42.20000076	-14.09999847	16.90000057	-20.30000019	-24	14.40000057	-20.5	27.39999962	3.599999428	18.69999981	-35.39999962
Epas1	TRUE	-14.34320337	-11.63162661	2.711576763	TRUE	FALSE	-43.20000076	61.50000095	54.5	36.40000057	-32.30000114	-16.5	-26	32.20000076	44.89999962	2.600000381	24.20000076	12.60000229	-26.00000095	-34.89999962	13.70000076
Epb4.1	FALSE	-13.58671191	-11.31096573	2.275746178	TRUE	FALSE	35.5	35.29999924	-26.29999924	-25.70000076	-43.70000172	45.39999962	47.99999809	25.89999914	15.19999981	14.49999809	27.30000114	39.20000076	19.69999886	28.50000191	33.20000076
Epb4.1l3	FALSE	-13.86935219	-11.97219627	1.897155927	TRUE	FALSE	-21.10000229	22.69999981	-7.799999237	-24.29999924	-18.20000076	23.70000076	37.99999905	NA	5.300001144	3.300000191	-20.69999886	-44	-30.70000172	-15.19999695	-21.20000076
Epc1	FALSE	-14.14961472	-13.09044785	1.059166874	TRUE	FALSE	-44.89999866	-54.40000153	-47.19999886	12.70000076	-42.70000076	-9.100000381	-28.60000038	15.29999971	14.79999971	-10.30000114	-27.70000172	15.69999695	12.59999847	15.60000229	33.90000057
Epcam	FALSE	-13.69820166	-10.2412104	3.456991264	TRUE	FALSE	21.29999924	27.99999857	22.49999809	-9.699999809	18.20000076	-17.10000229	7.199999809	-27.80000019	-17.39999962	-30.60000038	-15.89999962	-38	14.60000038	-34.79999924	31.90000057
Epha1	FALSE	-16.60964047	-14.69519288	1.914447591	TRUE	FALSE	-27.60000038	-57.29999924	-11.60000229	-30.29999924	44.79999828	40.70000076	11.10000038	39.20000076	23	21.69999886	-38.90000057	22.39999962	22.90000057	-8.200000763	-48.50000191
Epha4	FALSE	-12.83630232	-11.4776797	1.358622617	TRUE	FALSE	40.20000076	30.70000076	18.59999847	-33.49999905	-39.20000076	-52.80000114	-23.79999924	12.19999886	7.5	17.70000076	31.29999924	30.79999924	-18.30000019	20.20000076	-34.20000172
Epha5	FALSE	-16.60964047	-14.44668038	2.16296009	TRUE	FALSE	-51.29999828	-17.60000038	36.90000153	29.10000038	11.69999886	NA	-3.499999046	NA	-29.10000038	-7.500000954	16.30000067	9.599999428	33.70000076	13.10000038	12.10000229
Epha8	TRUE	-16.60964047	-15.25014185	1.359498629	TRUE	FALSE	-17.59999847	63.00000191	58.90000153	-24	41.29999924	14.10000038	36.4000001	31.80000019	26.10000038	42	58.10000038	-32.10000038	-32.79999924	45.5	-64.70000076
Ephb1	FALSE	-16.60964047	-13.39281548	3.216824993	TRUE	FALSE	15	19.10000229	14.5	-27.20000076	-31.30000019	5.900000572	6.600000381	-5.600002289	-10.10000229	7	25.20000076	-25.09999943	-9	37.29999924	16.20000076
Ephb2	FALSE	-14.43530106	-12.48936237	1.945938688	TRUE	FALSE	-23.29999924	-27.70000076	-43	-47.39999962	42	15.59999847	14.80000114	40.20000076	-9	-25.59999847	17.60000229	14.60000229	18.60000229	-34.79999828	31.09999943
Ephb4	FALSE	-14.53012376	-12.2991476	2.230976155	TRUE	FALSE	-13.59999847	-15.09999847	-31.80000114	52.89999962	45.99999809	45.79999828	29.20000029	16	35.19999981	29.19999981	28.89999866	40.70000076	30.29999924	-22.20000076	17.09999847
Ephb6	TRUE	-15.9556757	-14.89299907	1.062676635	TRUE	FALSE	-44.29999924	-61.60000038	-30.59999847	-23.10000038	18.20000076	15.50000191	25.19999981	-4.699999809	21.60000038	-25.30000019	-39.10000038	-8.599998474	11.10000038	9	-24.20000076
Ephx1	TRUE	-14.28106585	-15.99541323	-1.714347372	FALSE	TRUE	22.20000076	25.29999924	19.70000076	-15.20000076	-21.59999847	46.39999962	45.29999924	-12	-16.10000038	10.99999809	64.59999847	38.90000057	-41.19999886	36.69999981	-36.59999943
Ephx2	FALSE	-12.84367176	-14.86689064	-2.02321888	FALSE	TRUE	-18.20000076	-34.00000095	52.20000076	51.19999886	21	-17.10000038	6.5	14.0999999	-2.100000381	22.09999943	37.20000076	22	15.70000076	37.20000076	-46.99999905
Epn3	TRUE	-16.60964047	-13.4557716	3.153868872	TRUE	FALSE	-28.20000458	-53.10000229	-33.5	25.60000038	22.10000229	18.09999847	10.09999943	28.5	26.60000038	72.89999771	66.50000191	-31.30000114	-35.39999962	-33.29999924	-34.39999771
Epor	FALSE	-16.60964047	-13.79018249	2.819457982	TRUE	FALSE	-25.29999924	-58.69999981	-56.39999962	-49.20000172	23.5	-22.40000057	32.20000076	12.80000114	15.10000038	-35.60000038	31.80000114	20.10000229	-26.20000172	-39.89999771	-11.1000061
Eps15l1	TRUE	-13.63637504	-12.61129776	1.025077281	TRUE	FALSE	-11.09999847	-20.70000076	-42.89999962	-15.20000029	-19.99999809	-12.70000076	-7.200000763	19.39999962	10.80000019	-23.09999847	-41.20000076	-61.39999962	15.60000229	-11.09999847	-11
Erbb2	FALSE	-15.39675921	-12.97415965	2.422599563	TRUE	FALSE	18.70000076	24.20000076	25.60000229	-15.5	-24.5	-22.69999981	-11.20000076	13.30000019	25.80000019	37.79999924	39.39999962	38	35.10000038	-35.89999771	-17.70000076
Erc1	FALSE	-14.14025306	-12.80374966	1.336503404	TRUE	FALSE	22.69999695	10.10000229	25.69999981	-6.099999905	30.69999981	18.09999847	-10.19999981	-12.69999981	-4	41.5	56.80000114	31.90000057	13.60000229	-29.50000095	16.19999695
Ercc1	TRUE	-14.47731523	-13.18917723	1.288138002	TRUE	FALSE	NA	-26.30000305	-44.00000381	33.70000076	69.90000153	57.49999809	29.80000114	-31.10000086	-36.29999924	-24.19999886	-15.79999924	-24.40000057	-22.30000114	-35.39999771	NA
Ercc4	FALSE	-12.54665332	-14.28966271	-1.743009386	FALSE	TRUE	22.20000076	-39	-29.09999943	21.70000076	11.60000038	-19.09999943	-12.09999847	-8.500000954	NA	-2.500000954	47.60000038	19.30000019	19.70000076	48.69999886	14.10000229
Erf	FALSE	-14.94579225	-13.73338274	1.21240951	TRUE	FALSE	27.20000076	-29.70000172	-47.19999981	33.60000038	-26.20000076	-29.20000076	24	23	19	45.29999924	42.70000076	-18.09999847	-31.50000095	-33.29999924	4.599998474
Erg	TRUE	-16.60964047	-14.61902568	1.990614798	TRUE	FALSE	-27.79999924	61.49999809	-18.29999828	-33.00000095	-45.5	-44.60000038	-3.099999428	29.89999962	39.39999962	-10.10000038	-10.89999962	43.99999905	40.79999924	62.5	-33.69999886
Ergic1	TRUE	-14.07659013	-12.75975703	1.316833103	TRUE	FALSE	-34.29999924	24.19999886	49.89999962	60.20000076	64.60000038	-13.10000229	24	-40.70000076	-13.60000038	-16.10000038	-26.89999962	20.20000076	-22.19999886	-23.49999905	-48.69999886
Ergic2	TRUE	-12.47490105	-13.9581378	-1.483236752	FALSE	TRUE	24.19999981	24.89999962	-18.70000076	15.59999847	-14.19999695	-19.69999981	-19.50000048	-23.19999981	-11.30000114	-14.19999886	-43.29999828	33.60000038	64.90000057	50.50000381	33
Ergic3	TRUE	-13.7045877	-11.96585057	1.738737123	TRUE	FALSE	13	-43.49999905	-24.30000019	-51.49999809	-19.60000038	-20.29999924	6.800000191	15.70000029	9.199999809	-10.49999809	62.10000038	67.39999962	-59.89999771	33.80000019	21.30000114
Eri1	TRUE	-12.69052416	-14.07408403	-1.383559874	FALSE	TRUE	-63.49999809	-56.89999962	26.09999847	-32.10000038	-37.70000076	-11.00000191	-13.59999943	-19.69999886	-10.19999886	-28.90000057	21.70000076	20.29999828	21.19999981	29.59999943	-38.89999962
Eri2	FALSE	-14.20566735	-15.46098216	-1.255314812	FALSE	TRUE	-53.39999962	-26.20000076	-14.70000076	-19.70000076	35.49999905	-28.60000038	7.899999619	4	-16.20000029	-27.49999905	-27.60000038	-39.30000114	-14.09999847	38.10000038	31.09999847
Eri3	FALSE	-14.06272181	-11.75702508	2.305696724	TRUE	FALSE	-26.20000076	-27.20000076	22.5	10.5	24.59999847	-20.80000019	6.899999619	20.80000019	26.30000019	39.70000076	-48.19999886	-56.30000114	11.59999847	-39.00000191	-32.89999962
Erich1	TRUE	-13.28832113	-14.35508063	-1.066759493	FALSE	TRUE	-59.20000172	-59.29999924	-52.49999905	-72.5	-71.40000153	-4.900000572	-6.800000191	-25.60000038	14.59999847	26.10000229	-25.30000019	30.60000038	39.5	66.40000153	-59.50000095
Ermp1	FALSE	-14.02946817	-15.22697687	-1.197508701	FALSE	TRUE	-28.30000019	33.00000095	-11.20000076	-42.99999905	-47.89999962	-32.5	-23.69999981	-27.09999943	-25.39999962	-26.09999943	25.19999981	22.30000019	-16.60000229	-26.89999962	35.80000114
Erp29	FALSE	-13.15041302	-11.58868601	1.561727012	TRUE	FALSE	-36.80000114	-14.10000038	51.79999924	-24.60000229	27.59999847	8	9.999998093	-17.10000038	-23.59999847	26.69999981	37.20000076	27.5	42.00000095	-14.59999847	-14
Erp44	FALSE	-13.37861608	-12.1277271	1.250888978	TRUE	FALSE	-23.10000229	29.30000019	-23.89999962	-30.5	-39.49999905	15.19999981	48.79999924	43.19999886	26.89999962	44.80000114	27.20000172	39.39999962	-26.70000172	-34.29999924	-25.29999924
Esam	FALSE	-16.60964047	-11.10233649	5.507303981	TRUE	FALSE	32.10000086	-31.40000057	-42.89999962	-27.70000172	17.19999981	15	20.10000038	-4.899999619	20.39999962	-35.19999981	24.5	23.69999695	46.49999809	13	-21.19999695
Esco2	FALSE	-11.71645104	-14.31371356	-2.597262525	FALSE	TRUE	-21.70000076	-32.39999962	-12.70000076	16.5	36.5	14.60000229	-21.30000019	26.80000019	-28.79999924	-46.69999886	49.49999809	55.29999924	57.60000134	20.20000076	22.09999943
Esf1	FALSE	-12.11702259	-14.70770844	-2.59068585	FALSE	TRUE	29.60000038	-39.70000076	20.69999981	13.49999905	-53.79999924	2.5	-8.199999809	-0.900000572	-25.79999924	-12.69999981	25.10000038	18.20000076	-37.40000057	-19.19999695	38.10000038
Espn	TRUE	-15.82515819	-13.20705304	2.618105146	TRUE	FALSE	42.20000076	-12.20000076	-6	16.69999695	-17.69999981	-18.10000038	-13.5	22.80000019	31.20000076	31.60000086	22.80000019	-42.90000057	-60.90000153	-32.69999695	-13.5
[truncated: 4,072 more rows]
