# Supplementary material for: Single cell Hi-C identifies plastic chromosome conformations underlying the gastrulation enhancer landscape
Source: Nat Commun. 2023 Jun 29;14:3844. doi: 10.1038/s41467-023-39549-4 (PMC10310791; doi:10.1038/s41467-023-39549-4)
Supplement: Supplementary file 5 — Supplementary Data 2 [file 41467_2023_39549_MOESM5_ESM.csv]

chrom	start	end	seq_len	is_ecto	is_meso	ecto_a	meso_a	diff	genes
Chromsome of differential interval	Start coordinate of differential interval	End coordinate of differential interval	Number of 200k bins contained in the differential interval	Does the interval have higher A-score in ecto	Does the interval have higher A-score in meso	Ectoderm A-score	Mesoderm A-score	Difference between interval's A-score in ecto and meso	List of genes expressed in the embryo contained in the genomic interval
chr1	5200001	5400000	1	TRUE	FALSE	0.3625	0.223880597	0.138619403
chr1	5800001	6000000	1	TRUE	FALSE	0.354679803	0.216326531	0.138353272	Rrs1
chr1	9200001	9600000	2	TRUE	FALSE	0.546153846	0.391719745	0.154434101
chr1	19800001	20000000	1	TRUE	FALSE	0.411444142	0.288018433	0.123425709
chr1	35000001	35400000	2	TRUE	FALSE	0.597727273	0.468409586	0.129317687
chr1	41200001	41600000	2	TRUE	FALSE	0.736263736	0.595703125	0.140560611
chr1	41800001	42000000	1	TRUE	FALSE	0.772727273	0.640077821	0.132649452
chr1	42200001	42600000	2	TRUE	FALSE	0.718918919	0.53902439	0.179894529	AK163166;Ercc5
chr1	44200001	44400000	1	TRUE	FALSE	0.421465969	0.318181818	0.10328415	AK038423
chr1	53600001	53800000	1	TRUE	FALSE	0.447115385	0.343347639	0.103767745	AK150559, Klf7, Creb1
chr1	63800001	64600000	4	TRUE	FALSE	0.765458422	0.622137405	0.143321018
chr1	67800001	68200000	2	TRUE	FALSE	0.384458078	0.241025641	0.143432437
chr1	69000001	69200000	1	TRUE	FALSE	0.379496403	0.276657061	0.102839342
chr1	70800001	71000000	1	TRUE	FALSE	0.447727273	0.329268293	0.11845898
chr1	81000001	81200000	1	TRUE	FALSE	0.391566265	0.29296875	0.098597515	Ptpn4
chr1	121600001	121800000	1	TRUE	FALSE	0.72960373	0.62617801	0.103425719	Lypd1, Nckap5
chr1	127800001	129000000	6	TRUE	FALSE	0.632972323	0.418781726	0.214190597	Mgat5, AK015544, Tmem163, AK013506, Ccnt2, Rab3gap1
chr1	129200001	129800000	3	TRUE	FALSE	0.711055276	0.522883295	0.188171981	Lct, Mcm6, Dars, Cxcr4
chr1	130200001	130600000	2	TRUE	FALSE	0.720229555	0.568828214	0.151401341
chr1	156200001	156400000	1	TRUE	FALSE	0.687782805	0.588579795	0.09920301
chr1	156600001	156800000	1	TRUE	FALSE	0.809815951	0.705278592	0.104537359	2810025M15Rik, Rasal2, BC026585
chr1	159000001	159400000	2	TRUE	FALSE	0.875685558	0.696296296	0.179389261
chr1	173600001	173800000	1	TRUE	FALSE	0.758037225	0.633825944	0.124211281
chr1	175000001	175200000	1	TRUE	FALSE	0.507092199	0.396011396	0.111080803
chr1	175800001	176000000	1	TRUE	FALSE	0.582822086	0.477011494	0.105810592	Fmn2
chr1	176400001	176600000	1	TRUE	FALSE	0.763218391	0.640096618	0.123121772	Akt3
chr1	179000001	179200000	1	TRUE	FALSE	0.867256637	0.748945148	0.118311489	Celf2
chr2	6400001	6800000	2	TRUE	FALSE	0.5256917	0.376859504	0.148832195	Celf2
chr2	7200001	7400000	1	TRUE	FALSE	0.67781155	0.576530612	0.101280938	Cubn, Trdmt1, Vim
chr2	13400001	13600000	1	TRUE	FALSE	0.716171617	0.611111111	0.105060506	Nsun6, Arl5b
chr2	14800001	15000000	1	TRUE	FALSE	0.699059561	0.577433628	0.121625933
chr2	21800001	22000000	1	TRUE	FALSE	0.600858369	0.457831325	0.143027044
chr2	22200001	22400000	1	TRUE	FALSE	0.5703125	0.461956522	0.108355978	Dennd1a, Lhx2
chr2	38000001	38200000	1	TRUE	FALSE	0.882768362	0.77267231	0.110096052	Pkp4
chr2	58600001	59000000	2	TRUE	FALSE	0.563664596	0.406060606	0.15760399
chr2	61600001	61800000	1	TRUE	FALSE	0.454783748	0.316686967	0.138096781	Csrnp3
chr2	65600001	65800000	1	TRUE	FALSE	0.417177914	0.305483029	0.111694885
chr2	69200001	69400000	1	TRUE	FALSE	0.764367816	0.583789704	0.180578112	Rcn1, Pax6, AK044354, Elp4, Immp1l, Dnajc24
chr2	105000001	106200000	6	TRUE	FALSE	0.623430962	0.342892768	0.280538194
chr2	111600001	111800000	1	TRUE	FALSE	0.266025641	0.14893617	0.117089471	Snap25, 2210009G21Rik, Mkks
chr2	136400001	136800000	2	TRUE	FALSE	0.546747967	0.381957774	0.164790194	Kif16b
chr2	142400001	142600000	1	TRUE	FALSE	0.72264631	0.600917431	0.121728879	Pcsk2, AK035754
chr2	143200001	143600000	2	TRUE	FALSE	0.571776156	0.452873563	0.118902592	Insm1, mKIAA1272, Plk1s1
chr2	145800001	146800000	5	TRUE	FALSE	0.891373802	0.724014337	0.167359465	Nkx2-2, Aspax1, Pax1
chr2	147000001	147200000	1	TRUE	FALSE	0.856031128	0.755357143	0.100673986	2310001A20Rik;APMAP, Acss1, Entpd6
chr2	150400001	150600000	1	TRUE	FALSE	0.693522907	0.585516179	0.108006728
chr3	17000001	17200000	1	TRUE	FALSE	0.230519481	0.113564669	0.116954812
chr3	17400001	17600000	1	TRUE	FALSE	0.243589744	0.122352941	0.121236802	Sox2ot, Sox2
chr3	34000001	35400000	7	TRUE	FALSE	0.716088328	0.467048711	0.249039617	Atp11b
chr3	35600001	35800000	1	TRUE	FALSE	0.687002653	0.564777328	0.122225325
chr3	56200001	56400000	1	TRUE	FALSE	0.374172185	0.260233918	0.113938267
chr3	57800001	58000000	1	TRUE	FALSE	0.519650655	0.360655738	0.158994917	Siah2
chr3	58400001	58800000	2	TRUE	FALSE	0.480801336	0.296583851	0.184217485	Plch1, BC048720, E130311K13Rik, Slc33a1, Gmps
chr3	63400001	63800000	2	TRUE	FALSE	0.578244275	0.380882353	0.197361922	Mlf1
chr3	67000001	67200000	1	TRUE	FALSE	0.561122244	0.43537415	0.125748095
chr3	97200001	97400000	1	TRUE	FALSE	0.791187739	0.683241252	0.107946487
chr3	111000001	111200000	1	TRUE	FALSE	0.264184397	0.15	0.114184397
chr3	117800001	118000000	1	TRUE	FALSE	0.458227848	0.352173913	0.106053935
chr3	118800001	119200000	2	TRUE	FALSE	0.495918367	0.357815443	0.138102925	Ank2
chr3	126400001	127200000	4	TRUE	FALSE	0.703812317	0.529569892	0.174242424	Ddit4l
chr3	137200001	137400000	1	TRUE	FALSE	0.575070822	0.436590437	0.138480385
chr3	139400001	139600000	1	TRUE	FALSE	0.354223433	0.253699789	0.100523645
chr3	139800001	140200000	2	TRUE	FALSE	0.51984127	0.329192547	0.190648723
chr3	155600001	155800000	1	TRUE	FALSE	0.454545455	0.332179931	0.122365524
chr3	158400001	158600000	1	TRUE	FALSE	0.416666667	0.316176471	0.100490196	Tox
chr4	6800001	7000000	1	TRUE	FALSE	0.573446328	0.450310559	0.123135769
chr4	22600001	23000000	2	TRUE	FALSE	0.297157623	0.135699374	0.161458249
chr4	23400001	23800000	2	TRUE	FALSE	0.41025641	0.222996516	0.187259895
chr4	25400001	25600000	1	TRUE	FALSE	0.195348837	0.096660808	0.098688029	E130309F12Rik
chr4	49000001	49200000	1	TRUE	FALSE	0.49726776	0.389423077	0.107844683
chr4	69400001	69600000	1	TRUE	FALSE	0.267882188	0.16625	0.101632188	Cyp4b1
chr4	115200001	115400000	1	TRUE	FALSE	0.658862876	0.533333333	0.125529543	Reln, LOC100042049, Orc5
chr5	21800001	22200000	2	TRUE	FALSE	0.646808511	0.538302277	0.108506233	Dpp6
chr5	27200001	27400000	1	TRUE	FALSE	0.789781022	0.68161435	0.108166672	Bod1l
chr5	42200001	42400000	1	TRUE	FALSE	0.484684685	0.37443609	0.110248594
chr5	48800001	49200000	2	TRUE	FALSE	0.325242718	0.192520776	0.132721943	DQ569229, Atp8a1
chr5	68000001	68600000	3	TRUE	FALSE	0.522245763	0.377705628	0.144540135
chr5	85200001	85400000	1	TRUE	FALSE	0.305709024	0.206168831	0.099540193
chr5	89600001	89800000	1	TRUE	FALSE	0.46369637	0.362204724	0.101491645	Adamts3
chr5	90000001	90400000	2	TRUE	FALSE	0.521505376	0.414839798	0.106665579
chr5	126800001	127000000	1	TRUE	FALSE	0.880694143	0.764044944	0.116649199
chr6	7000001	7200000	1	TRUE	FALSE	0.387931034	0.269592476	0.118338558
chr6	8400001	8600000	1	TRUE	FALSE	0.407673861	0.281818182	0.125855679	B630005N14Rik, Gpr85
chr6	13600001	13800000	1	TRUE	FALSE	0.319230769	0.211267606	0.107963164
chr6	20000001	20200000	1	TRUE	FALSE	0.1875	0.072948328	0.114551672	Ptprz1, Aass, Fezf1, Cadps2
chr6	22600001	23400000	4	TRUE	FALSE	0.367901235	0.174273859	0.193627376
chr6	24000001	24200000	1	TRUE	FALSE	0.3275	0.223776224	0.103723776	Gsbs
chr6	55800001	56000000	1	TRUE	FALSE	0.626326964	0.528109029	0.098217935	Atoh1
chr6	64600001	64800000	1	TRUE	FALSE	0.35770235	0.218404908	0.139297442
chr6	90000001	90200000	1	TRUE	FALSE	0.413249211	0.311594203	0.101655008	Cntn3
chr6	102400001	102600000	1	TRUE	FALSE	0.461197339	0.357285429	0.10391191	Chl1
chr6	103400001	103600000	1	TRUE	FALSE	0.430749682	0.324494949	0.106254733	Lrrn1
chr6	107200001	107600000	2	TRUE	FALSE	0.482939633	0.320707071	0.162232562
chr6	111200001	111400000	1	TRUE	FALSE	0.486254296	0.376488095	0.1097662	Oxtr, Rad18sc, Srgap3, Thumpd3
chr6	112400001	113000000	3	TRUE	FALSE	0.915737299	0.79414542	0.121591878
chr6	123800001	124000000	1	TRUE	FALSE	0.554744526	0.4082397	0.146504825
chr6	139000001	139400000	2	TRUE	FALSE	0.56626506	0.432234432	0.134030628
chr6	141600001	141800000	1	TRUE	FALSE	0.508896797	0.395287958	0.113608839
chr6	142000001	142200000	1	TRUE	FALSE	0.425925926	0.280155642	0.145770284	2810474O19Rik, AK050809;Bicd1
chr6	149200001	149400000	1	TRUE	FALSE	0.713375796	0.572649573	0.140726224
chr7	3800001	4000000	1	TRUE	FALSE	0.855491329	0.740740741	0.114750589
chr7	54600001	54800000	1	TRUE	FALSE	0.407407407	0.283333333	0.124074074
chr7	65400001	65600000	1	TRUE	FALSE	0.528645833	0.415966387	0.112679447	Ndn, Magel2, Mkrn3, Peg12
chr7	69400001	69800000	2	TRUE	FALSE	0.631393298	0.483221477	0.148171822
chr7	70800001	71000000	1	TRUE	FALSE	0.757037037	0.650793651	0.106243386	Mtmr10, Fan1, Mphosph10, Mcee, Apba2, Ndnl2, Fam189a1
chr7	71200001	72400000	6	TRUE	FALSE	0.885304659	0.714285714	0.171018945
chr7	83600001	83800000	1	TRUE	FALSE	0.628731343	0.529300567	0.099430776	4632434I11Rik, Prcp, Fam181b
chr7	100000001	100400000	2	TRUE	FALSE	0.535194175	0.398907104	0.136287071	Stk33
chr7	116400001	116600000	1	TRUE	FALSE	0.853055917	0.708443272	0.144612645
chr8	29000001	29200000	1	TRUE	FALSE	0.512145749	0.388655462	0.123490287
chr8	30000001	30200000	1	TRUE	FALSE	0.670050761	0.555555556	0.114495206
chr8	38600001	39000000	2	TRUE	FALSE	0.372745491	0.264705882	0.108039609
chr8	39600001	40000000	2	TRUE	FALSE	0.411111111	0.256296296	0.154814815
chr8	40200001	40600000	2	TRUE	FALSE	0.449771689	0.296907216	0.152864473
chr8	40800001	41000000	1	TRUE	FALSE	0.30377907	0.183588317	0.120190753	Efha2, Zdhhc2, Cnot7, Vps37a
chr8	41400001	41600000	1	TRUE	FALSE	0.551539491	0.44	0.111539491
chr8	50200001	51000000	4	TRUE	FALSE	0.558320373	0.428748451	0.129571922
chr8	56000001	56200000	1	TRUE	FALSE	0.277777778	0.172376874	0.105400904
chr8	76600001	76800000	1	TRUE	FALSE	0.508064516	0.392935982	0.115128534	AK186650
chr8	77800001	78000000	1	TRUE	FALSE	0.368503937	0.265486726	0.103017211
chr8	88400001	89000000	3	TRUE	FALSE	0.865724382	0.671118531	0.194605851	Tox3
chr8	92400001	93000000	3	TRUE	FALSE	0.885496183	0.767616192	0.117879991
chr8	114800001	115000000	1	TRUE	FALSE	0.598522167	0.48773842	0.110783748	Nudt7, Vat1l
chr8	116600001	116800000	1	TRUE	FALSE	0.652366864	0.542675159	0.109691705
chr8	131400001	131600000	1	TRUE	FALSE	0.525641026	0.416666667	0.108974359
chr9	9800001	10000000	1	TRUE	FALSE	0.415816327	0.300847458	0.114968869
chr9	11400001	11600000	1	TRUE	FALSE	0.317535545	0.217391304	0.100144241
chr9	15800001	16000000	1	TRUE	FALSE	0.794498382	0.574850299	0.219648082
chr9	16200001	16600000	2	TRUE	FALSE	0.8	0.637583893	0.162416107
chr9	25600001	25800000	1	TRUE	FALSE	0.683962264	0.517241379	0.166720885	B3gat1
chr9	26000001	26600000	3	TRUE	FALSE	0.628440367	0.451327434	0.177112933
chr9	37600001	37800000	1	TRUE	FALSE	0.614770459	0.484790875	0.129979585	Cox7a2, Tmem30a
chr9	79600001	79800000	1	TRUE	FALSE	0.771784232	0.672823219	0.098961013	Ube2cbp, Dopey1
chr9	86200001	86400000	1	TRUE	FALSE	0.563679245	0.44092827	0.122750975
chr9	89600001	89800000	1	TRUE	FALSE	0.667405765	0.55982906	0.107576705
chr9	90600001	90800000	1	TRUE	FALSE	0.431085044	0.290229885	0.140855159	Zic1, Zic4
chr9	91000001	91400000	2	TRUE	FALSE	0.533333333	0.385185185	0.148148148
chr9	92800001	93000000	1	TRUE	FALSE	0.407932011	0.301298701	0.10663331	AK142995
chr9	109000001	109200000	1	TRUE	FALSE	0.942196532	0.841772152	0.10042438
chr9	113400001	113600000	1	TRUE	FALSE	0.871794872	0.764011799	0.107783072
chr9	123800001	124000000	1	TRUE	FALSE	0.811111111	0.669902913	0.141208198
chr10	4000001	4200000	1	TRUE	FALSE	0.504761905	0.374045802	0.130716103
chr10	8800001	9000000	1	TRUE	FALSE	0.74127907	0.626106195	0.115172875	Stxbp5
chr10	9400001	9600000	1	TRUE	FALSE	0.805471125	0.699757869	0.105713255
chr10	10600001	10800000	1	TRUE	FALSE	0.594972067	0.488304094	0.106667973	Aig1
chr10	13400001	13600000	1	TRUE	FALSE	0.665680473	0.520107239	0.145573235	Olig3
chr10	19000001	19200000	1	TRUE	FALSE	0.843187661	0.734848485	0.108339176
chr10	23200001	23400000	1	TRUE	FALSE	0.730290456	0.627516779	0.102773678	Zfa, Slc35f1
chr10	52200001	52800000	3	TRUE	FALSE	0.472949389	0.293846154	0.179103235	Hsf2, AIGP-2;Serinc1, Fabp7, Smpdl3a
chr10	57200001	57600000	2	TRUE	FALSE	0.478701826	0.290909091	0.187792735
chr10	73200001	73400000	1	TRUE	FALSE	0.504570384	0.402154399	0.102415985	Slc1a6
chr10	78200001	78400000	1	TRUE	FALSE	0.494661922	0.384848485	0.109813437	Stab2, Ascl1
chr10	86400001	87000000	3	TRUE	FALSE	0.785454545	0.454191033	0.331263512	Gas2l3
chr10	88800001	89000000	1	TRUE	FALSE	0.633431085	0.531347962	0.102083123
chr10	90000001	90200000	1	TRUE	FALSE	0.54825462	0.416149068	0.132105552	Rmst, Nedd1
chr10	90800001	92400000	8	TRUE	FALSE	0.716483516	0.496855346	0.219628171
chr10	101000001	101200000	1	TRUE	FALSE	0.285359801	0.178823529	0.106536272	AK048828, Rab21, Tmem19
chr10	114600001	114800000	1	TRUE	FALSE	0.530444965	0.4222668	0.108178164
chr10	124400001	124600000	1	TRUE	FALSE	0.380952381	0.276985743	0.103966638
chr11	10800001	11000000	1	TRUE	FALSE	0.629770992	0.520408163	0.109362829
chr11	25600001	26000000	2	TRUE	FALSE	0.745042493	0.593181818	0.151860675	Vrk2, Gapdh
chr11	26400001	27000000	3	TRUE	FALSE	0.738983051	0.525525526	0.213457525
chr11	27800001	28000000	1	TRUE	FALSE	0.64640884	0.515283843	0.131124997	Dock2
chr11	34400001	34600000	1	TRUE	FALSE	0.757225434	0.654362416	0.102863017
chr11	35800001	36000000	1	TRUE	FALSE	0.741150442	0.585532747	0.155617696
chr11	36600001	36800000	1	TRUE	FALSE	0.452538631	0.321192053	0.131346578
chr11	55400001	55600000	1	TRUE	FALSE	0.952010376	0.832469775	0.119540601
chr11	56600001	56800000	1	TRUE	FALSE	0.926565875	0.825263158	0.101302717
chr11	92600001	92800000	1	TRUE	FALSE	0.533333333	0.422988506	0.110344828	BC067010, Cenpo, Ncoa1
chr12	4200001	4400000	1	TRUE	FALSE	0.800936768	0.690978887	0.109957881
chr12	7200001	7400000	1	TRUE	FALSE	0.608775137	0.505747126	0.103028011	Fam84a
chr12	14000001	14200000	1	TRUE	FALSE	0.609090909	0.480357143	0.128733766	Arl4a
chr12	40600001	40800000	1	TRUE	FALSE	0.330677291	0.21509009	0.115587201	Pnpla8, Nrcam
chr12	45400001	45600000	1	TRUE	FALSE	0.467011643	0.303333333	0.16367831
chr12	51000001	51400000	2	TRUE	FALSE	0.39177102	0.247619048	0.144151972	Npas3
chr12	54200001	54800000	3	TRUE	FALSE	0.846	0.698924731	0.147075269
chr12	55000001	55200000	1	TRUE	FALSE	0.884868421	0.76900149	0.115866931	Aldoa, Ralgapa1, Brms1l, Mbip, Nkx2-1, Nkx2-9, Pax9
chr12	56600001	57800000	6	TRUE	FALSE	0.629357798	0.391162029	0.238195769
chr12	58400001	58600000	1	TRUE	FALSE	0.499181669	0.39375	0.105431669
chr12	75800001	76000000	1	TRUE	FALSE	0.571782178	0.442516269	0.129265909	Nrxn3
chr12	90000001	90200000	1	TRUE	FALSE	0.595348837	0.468023256	0.127325581	Nrxn3
chr12	91000001	91200000	1	TRUE	FALSE	0.612033195	0.496677741	0.115355454
chr12	104200001	104400000	1	TRUE	FALSE	0.860552764	0.758344459	0.102208305	Gm10421
chr12	117800001	118600000	4	TRUE	FALSE	0.921481481	0.734177215	0.187304266	Cdca7l, Lrd
chr12	119000001	119200000	1	TRUE	FALSE	0.870292887	0.768041237	0.10225165	Itgb8
chr12	120400001	120600000	1	TRUE	FALSE	0.703389831	0.540229885	0.163159945
chr13	33800001	34000000	1	TRUE	FALSE	0.844086022	0.735135135	0.108950886
chr13	70400001	70600000	1	TRUE	FALSE	0.886363636	0.760752688	0.125610948
chr13	77600001	77800000	1	TRUE	FALSE	0.288961039	0.190031153	0.098929886
chr13	80000001	80200000	1	TRUE	FALSE	0.483870968	0.379146919	0.104724048	Arrdc3;mKIAA1376, AK200600, Vlgr1, Lysmd3, Polr3g, Mblac2, Cetn3, AK144545
chr13	81000001	82000000	5	TRUE	FALSE	0.667481663	0.321499014	0.345982649	Tmem161b
chr13	84000001	84400000	2	TRUE	FALSE	0.333333333	0.18495935	0.148373984
chr13	84600001	84800000	1	TRUE	FALSE	0.369928401	0.269607843	0.100320558
chr13	116200001	116400000	1	TRUE	FALSE	0.505050505	0.375722543	0.129327962	Mrps30
chr13	119000001	119200000	1	TRUE	FALSE	0.520958084	0.388059701	0.132898382	Paip1, 4833420G17Rik, 3110070M22Rik
chr13	120200001	120400000	1	TRUE	FALSE	0.611111111	0.479166667	0.131944444
chr14	13400001	13600000	1	TRUE	FALSE	0.784511785	0.657243816	0.127267968
chr14	17800001	18000000	1	TRUE	FALSE	0.789473684	0.686813187	0.102660497
chr14	39200001	39400000	1	TRUE	FALSE	0.319018405	0.220207254	0.098811151
chr14	40000001	40200000	1	TRUE	FALSE	0.341584158	0.227477477	0.114106681
chr14	40600001	40800000	1	TRUE	FALSE	0.401759531	0.251815981	0.14994355	1700011H14Rik
chr14	49800001	50000000	1	TRUE	FALSE	0.797794118	0.691529709	0.106264408
chr14	51200001	51400000	1	TRUE	FALSE	0.547528517	0.444444444	0.103084073	Lect1, Pcdh8
chr14	80000001	80600000	3	TRUE	FALSE	0.341296928	0.191206544	0.150090384
chr14	98000001	98200000	1	TRUE	FALSE	0.29489603	0.159090909	0.135805121	Slain1
chr14	104000001	104200000	1	TRUE	FALSE	0.473684211	0.311074919	0.162609292
chr15	24200001	24400000	1	TRUE	FALSE	0.197443182	0.091743119	0.105700063
chr15	29000001	29200000	1	TRUE	FALSE	0.545205479	0.441108545	0.104096934
chr15	30400001	30600000	1	TRUE	FALSE	0.585987261	0.418604651	0.16738261
chr15	52800001	53000000	1	TRUE	FALSE	0.700389105	0.593368237	0.107020868
chr15	65000001	65200000	1	TRUE	FALSE	0.576208178	0.475460123	0.100748056
chr15	66000001	66200000	1	TRUE	FALSE	0.635983264	0.521818182	0.114165082	Col22a1
chr15	71800001	72000000	1	TRUE	FALSE	0.67802385	0.536392405	0.141631445	Kif21a
chr15	90800001	91000000	1	TRUE	FALSE	0.940936864	0.793956044	0.14698082
chr15	92000001	92200000	1	TRUE	FALSE	0.86031746	0.75331565	0.10700181	Nell2
chr15	95000001	95400000	2	TRUE	FALSE	0.905817175	0.793333333	0.112483841
chr16	6800001	7000000	1	TRUE	FALSE	0.905222437	0.804428044	0.100794393
chr16	9400001	9600000	1	TRUE	FALSE	0.825358852	0.709762533	0.115596319	Mzt2, Cebpd
chr16	15800001	16000000	1	TRUE	FALSE	0.88503937	0.768248175	0.116791195	B3gnt5
chr16	19400001	19800000	2	TRUE	FALSE	0.403225806	0.281690141	0.121535666	Ccdc50
chr16	27200001	27400000	1	TRUE	FALSE	0.52866242	0.427787934	0.100874486
chr16	37200001	37400000	1	TRUE	FALSE	0.545454545	0.435786436	0.10966811	Zbtb20, BC002163
chr16	42400001	43000000	3	TRUE	FALSE	0.500974659	0.3089701	0.192004559	Cd200
chr16	45400001	45600000	1	TRUE	FALSE	0.415860735	0.300917431	0.114943304
chr16	86000001	86200000	1	TRUE	FALSE	0.285714286	0.167010309	0.118703976
chr16	88800001	89000000	1	TRUE	FALSE	0.367697595	0.252129472	0.115568123	Tmprss2, Ripk4, Prdm15, C2cd2, Zfp295
chr16	97800001	98200000	2	TRUE	FALSE	0.798122066	0.683928571	0.114193494
chr17	19400001	19600000	1	TRUE	FALSE	0.302564103	0.183856502	0.1187076
chr17	40200001	40400000	1	TRUE	FALSE	0.325123153	0.218085106	0.107038046
chr17	52600001	52800000	1	TRUE	FALSE	0.50728863	0.396593674	0.110694956	Sgo1
chr17	53800001	54000000	1	TRUE	FALSE	0.556270096	0.404639175	0.151630921
chr17	55800001	56000000	1	TRUE	FALSE	0.471830986	0.362670713	0.109160273	2610034M16Rik, Nudt12
chr17	59000001	59200000	1	TRUE	FALSE	0.385989011	0.285400659	0.100588352
chr17	70400001	70600000	1	TRUE	FALSE	0.514534884	0.4	0.114534884	Clip4
chr17	72000001	72200000	1	TRUE	FALSE	0.848598131	0.700209644	0.148388487
chr17	72800001	73000000	1	TRUE	FALSE	0.636803874	0.510775862	0.126028012
chr17	77200001	77400000	1	TRUE	FALSE	0.454545455	0.347682119	0.106863335
chr17	78000001	78400000	2	TRUE	FALSE	0.408839779	0.2875	0.121339779
chr17	85600001	85800000	1	TRUE	FALSE	0.89456869	0.787581699	0.106986991	Cdh2
chr18	16200001	17000000	4	TRUE	FALSE	0.433506045	0.234748011	0.198758034	Zfp397, Zscan30, Zfp35, AK088914
chr18	24000001	24200000	1	TRUE	FALSE	0.806910569	0.706502636	0.100407933
chr18	27600001	27800000	1	TRUE	FALSE	0.314424635	0.209944751	0.104479884
chr18	30800001	31000000	1	TRUE	FALSE	0.518817204	0.409722222	0.109094982	Pcdha1
chr18	37000001	37200000	1	TRUE	FALSE	0.430188679	0.322259136	0.107929543
chr18	37400001	37600000	1	TRUE	FALSE	0.378378378	0.266666667	0.111711712
chr18	40800001	41000000	1	TRUE	FALSE	0.615763547	0.503703704	0.112059843	Jakmip2
chr18	43800001	44000000	1	TRUE	FALSE	0.673596674	0.546777547	0.126819127
chr18	60400001	60600000	1	TRUE	FALSE	0.554263566	0.438356164	0.115907402
chr18	70800001	71000000	1	TRUE	FALSE	0.449197861	0.326839827	0.122358034	Dcc
chr18	71400001	72600000	6	TRUE	FALSE	0.733108108	0.452941176	0.280166932
chr18	72800001	73000000	1	TRUE	FALSE	0.359767892	0.243445693	0.116322199	Dtx4
chr19	12200001	12600000	2	TRUE	FALSE	0.823943662	0.672025723	0.151917938
chr19	19000001	19200000	1	TRUE	FALSE	0.794117647	0.655688623	0.138429024
chr19	22200001	22400000	1	TRUE	FALSE	0.819314642	0.685131195	0.134183446
chr19	22800001	23000000	1	TRUE	FALSE	0.915865385	0.81372549	0.102139894	Rnls
chr19	33400001	33600000	1	TRUE	FALSE	0.882716049	0.74556213	0.137153919	Pcmtd1
chr1	7000001	7200000	1	FALSE	TRUE	0.248803828	0.353159851	-0.104356024
chr1	13800001	14000000	1	FALSE	TRUE	0.459821429	0.580952381	-0.121130952
chr1	14400001	14600000	1	FALSE	TRUE	0.598784195	0.734831461	-0.136047266	Kcnb2
chr1	15200001	15400000	1	FALSE	TRUE	0.294573643	0.408536585	-0.113962942	Crispld1
chr1	17400001	17800000	2	FALSE	TRUE	0.189516129	0.383275261	-0.193759132	Col3a1, Col5a2, Wdr75, Slc40a1
chr1	45000001	46000000	5	FALSE	TRUE	0.217741935	0.407407407	-0.189665472	Nab1
chr1	52400001	52600000	1	FALSE	TRUE	0.383196721	0.503703704	-0.120506982	Atic, Fn1, Gm15456
chr1	71600001	72200000	3	FALSE	TRUE	0.415605096	0.592747559	-0.177142464
chr1	73000001	73200000	1	FALSE	TRUE	0.755737705	0.875	-0.119262295
chr1	73400001	73800000	2	FALSE	TRUE	0.679054054	0.873651772	-0.194597718
chr1	76000001	77000000	5	FALSE	TRUE	0.544247788	0.762172285	-0.217924497
chr1	81800001	82000000	1	FALSE	TRUE	0.355091384	0.454545455	-0.099454071
chr1	83800001	84200000	2	FALSE	TRUE	0.258064516	0.393759287	-0.135694771	C4bp-ps1
chr1	132400001	132600000	1	FALSE	TRUE	0.332908163	0.441517387	-0.108609223	Hmcn1
chr1	152400001	153000000	3	FALSE	TRUE	0.336317136	0.559921415	-0.223604279	Rfwd2
chr1	160800001	161200000	2	FALSE	TRUE	0.433206107	0.571656051	-0.138449944	Mrps14, Cacybp
chr1	162000001	162200000	1	FALSE	TRUE	0.545627376	0.644978784	-0.099351407	AI848100, Pigc, Dnm3
chr1	163600001	164400000	4	FALSE	TRUE	0.6	0.764341085	-0.164341085	Bat2d, Fmo1, AK038736, Gorab, Kifap3, Scyl3, BC055324, 2810422O20Rik
chr1	164600001	166000000	7	FALSE	TRUE	0.355932203	0.675	-0.319067797
chr1	170600001	171200000	3	FALSE	TRUE	0.595375723	0.76366843	-0.168292708	Nuf2, Rgs5, 1700084C01Rik, Hsd17b7, AK014032;AK014177
chr1	171400001	172000000	3	FALSE	TRUE	0.669381107	0.81377551	-0.144394403	1700056E22Rik, Dusp10
chr1	185800001	186000000	1	FALSE	TRUE	0.734989648	0.878296146	-0.143306498
chr1	186200001	186400000	1	FALSE	TRUE	0.687631027	0.828629032	-0.140998005	Lyplal1
chr1	187400001	188400000	5	FALSE	TRUE	0.655290102	0.868766404	-0.213476302
chr1	190200001	190400000	1	FALSE	TRUE	0.706730769	0.841991342	-0.135260573
chr2	9000001	9200000	1	FALSE	TRUE	0.484615385	0.615384615	-0.130769231
chr2	11800001	12200000	2	FALSE	TRUE	0.44	0.665314402	-0.225314402	Lypd6, Mmadhc, Gm13498
chr2	49800001	50800000	5	FALSE	TRUE	0.451612903	0.657314629	-0.205701726	Rnd3, Rbm43, Tnfaip6, Rif1
chr2	51000001	52200000	6	FALSE	TRUE	0.514	0.718644068	-0.204644068	Nr4a2
chr2	56800001	57000000	1	FALSE	TRUE	0.264299803	0.369175627	-0.104875824	Ly75, Pla2r1, AK011205, Rbms1
chr2	60200001	61200000	5	FALSE	TRUE	0.50997151	0.723636364	-0.213664854	Hoxd1, Mtx2
chr2	74600001	75400000	4	FALSE	TRUE	0.727272727	0.870056497	-0.14278377	Prkra, Fkbp7, Plekha3, Ttn
chr2	76400001	76800000	2	FALSE	TRUE	0.396846255	0.509302326	-0.112456071	Zfp385b
chr2	77200001	77400000	1	FALSE	TRUE	0.477272727	0.596627756	-0.119355029
chr2	78400001	78600000	1	FALSE	TRUE	0.296208531	0.407484407	-0.111275877	Integrin Alpha-4;Itga4
chr2	78800001	79200000	2	FALSE	TRUE	0.363449692	0.545945946	-0.182496254	Mpped2
chr2	106400001	106600000	1	FALSE	TRUE	0.47806354	0.630086313	-0.152022773	Atpbd4
chr2	114200001	115400000	6	FALSE	TRUE	0.338762215	0.627906977	-0.289144762	Slc24a5, Myef2, Dut, Fbn1, AK028650
chr2	124800001	125400000	3	FALSE	TRUE	0.446969697	0.638195004	-0.191225307	Dtwd1
chr2	125800001	126200000	2	FALSE	TRUE	0.469581749	0.661993769	-0.19241202
chr2	137200001	137400000	1	FALSE	TRUE	0.390410959	0.520325203	-0.129914244
chr2	141000001	141200000	1	FALSE	TRUE	0.653958944	0.752886836	-0.098927892
chr2	159000001	159800000	4	FALSE	TRUE	0.757834758	0.912087912	-0.154253154	Fabp5
chr3	10000001	10200000	1	FALSE	TRUE	0.230642504	0.331210191	-0.100567687	Tnik
chr3	28000001	28200000	1	FALSE	TRUE	0.473933649	0.587268994	-0.113335345
chr3	28400001	28600000	1	FALSE	TRUE	0.443207127	0.577405858	-0.134198731	Phc3, Prkci, Skil
chr3	30800001	31000000	1	FALSE	TRUE	0.609271523	0.772972973	-0.16370145
chr3	31200001	31600000	2	FALSE	TRUE	0.378016086	0.48	-0.101983914	Spry1, Ankrd50
chr3	37400001	38400000	5	FALSE	TRUE	0.522727273	0.687679083	-0.16495181
chr3	39000001	39800000	4	FALSE	TRUE	0.353135314	0.507507508	-0.154372194
chr3	40200001	40400000	1	FALSE	TRUE	0.447236181	0.587601078	-0.140364897	Phf17
chr3	41000001	41400000	2	FALSE	TRUE	0.333333333	0.495508982	-0.162175649
chr3	52200001	52600000	2	FALSE	TRUE	0.620320856	0.741293532	-0.120972677	Postn, Fam48a, Exosc8, Alg5, Smad9
chr3	54000001	54600000	3	FALSE	TRUE	0.402298851	0.541218638	-0.138919787	Dclk1
chr3	55200001	55400000	1	FALSE	TRUE	0.5375	0.652694611	-0.115194611
chr3	68200001	68400000	1	FALSE	TRUE	0.477137177	0.597539543	-0.120402366	Tmem144, Fam198b
chr3	79600001	79800000	1	FALSE	TRUE	0.326530612	0.452420701	-0.125890089
chr3	81000001	81200000	1	FALSE	TRUE	0.260744986	0.436893204	-0.176148218	Wars2
chr3	98800001	99000000	1	FALSE	TRUE	0.5	0.638025594	-0.138025594	Wdr3, Gdap2
chr3	99800001	100200000	2	FALSE	TRUE	0.501084599	0.624521073	-0.123436474
chr3	129000001	129200000	1	FALSE	TRUE	0.652733119	0.753481894	-0.100748775	AK015682
chr3	129800001	130400000	3	FALSE	TRUE	0.570135747	0.733075435	-0.162939689	Bmpr1b, Pdlim5, Gbp6
chr3	141800001	142200000	2	FALSE	TRUE	0.4359375	0.555016181	-0.119078681
chr3	142800001	143200000	2	FALSE	TRUE	0.40776699	0.560073937	-0.152306947
chr3	143400001	143800000	2	FALSE	TRUE	0.355742297	0.573849879	-0.218107582
chr3	148200001	148400000	1	FALSE	TRUE	0.313799622	0.441651706	-0.127852084	Ptgfr, Semcap2
chr3	151400001	151800000	2	FALSE	TRUE	0.38	0.490467938	-0.110467938	Fam110b
chr4	5000001	5800000	4	FALSE	TRUE	0.127659574	0.27510917	-0.147449596
chr4	10400001	10600000	1	FALSE	TRUE	0.33984375	0.444839858	-0.104996108	Runx1t1
chr4	13000001	14200000	6	FALSE	TRUE	0.364912281	0.585616438	-0.220704158
chr4	14400001	14600000	1	FALSE	TRUE	0.303125	0.418994413	-0.115869413
chr4	55800001	56000000	1	FALSE	TRUE	0.559615385	0.67027027	-0.110654886	Palm2
chr4	57400001	57600000	1	FALSE	TRUE	0.74852071	0.882506527	-0.133985817	Svep1, Lpar1
chr4	58000001	58800000	4	FALSE	TRUE	0.652014652	0.852024922	-0.20001027	Atp6v1g1, 6330416G13Rik, Tnc
chr4	63200001	63800000	3	FALSE	TRUE	0.400696864	0.545994065	-0.145297201
chr4	81200001	81400000	1	FALSE	TRUE	0.37406015	0.47327044	-0.09921029	Nfib
chr4	81800001	82200000	2	FALSE	TRUE	0.50729927	0.6359375	-0.12863823
chr4	82600001	82800000	1	FALSE	TRUE	0.653594771	0.768345324	-0.114750552	4930473A06Rik, Bnc2, Cntln
chr4	83200001	84800000	8	FALSE	TRUE	0.565737052	0.823327616	-0.257590564	Fggy
chr4	95400001	95600000	1	FALSE	TRUE	0.516068053	0.678143713	-0.16207566	Bbp, Inadl, L1td1, Kank4, Usp1
chr4	98000001	98600000	3	FALSE	TRUE	0.491935484	0.618436406	-0.126500922
chr4	105000001	105800000	4	FALSE	TRUE	0.681818182	0.889679715	-0.207861533
chr4	112200001	112400000	1	FALSE	TRUE	0.332103321	0.448979592	-0.116876271	Gm12824
chr4	114000001	114200000	1	FALSE	TRUE	0.677731674	0.785714286	-0.107982612
chr4	144000001	144200000	1	FALSE	TRUE	0.704761905	0.807017544	-0.102255639
chr5	4400001	4600000	1	FALSE	TRUE	0.463414634	0.60982659	-0.146411955	AK186650, Sema3a
chr5	12400001	13200000	4	FALSE	TRUE	0.17721519	0.332506203	-0.155291014
chr5	13400001	13600000	1	FALSE	TRUE	0.35309973	0.455142232	-0.102042501
chr5	15800001	16200000	2	FALSE	TRUE	0.255528256	0.46875	-0.213221744
chr5	16400001	16600000	1	FALSE	TRUE	0.240816327	0.349206349	-0.108390023	Sema3c
chr5	17000001	17200000	1	FALSE	TRUE	0.358757062	0.461864407	-0.103107345
chr5	41600001	42000000	2	FALSE	TRUE	0.259023355	0.374172185	-0.115148831	C1qtnf7
chr5	43800001	44000000	1	FALSE	TRUE	0.359516616	0.523684211	-0.164167594	Ldb2
chr5	44800001	45800000	5	FALSE	TRUE	0.377224199	0.606886657	-0.229662458	Thap6, Rchy1
chr5	92000001	92400000	2	FALSE	TRUE	0.555555556	0.664907652	-0.109352096
chr6	15200001	15400000	1	FALSE	TRUE	0.413461538	0.531073446	-0.117611908
chr6	16000001	16200000	1	FALSE	TRUE	0.289156627	0.433333333	-0.144176707
chr6	16400001	16600000	1	FALSE	TRUE	0.237410072	0.356923077	-0.119513005	Met, Capza2
chr6	17400001	17600000	1	FALSE	TRUE	0.501992032	0.601073345	-0.099081313
chr6	22000001	22200000	1	FALSE	TRUE	0.402810304	0.508992806	-0.106182501	Atp6v0c
chr6	37600001	37800000	1	FALSE	TRUE	0.636363636	0.781704782	-0.145341145
chr6	66000001	66200000	1	FALSE	TRUE	0.449308756	0.554924242	-0.105615487	Foxp1
chr6	98200001	99000000	4	FALSE	TRUE	0.718562874	0.863863864	-0.14530099	8430408G22Rik, Rassf4, Cxcl12
chr6	116600001	117600000	5	FALSE	TRUE	0.70678337	0.92172524	-0.21494187	Ntf3
chr6	125600001	126400000	4	FALSE	TRUE	0.751028807	0.900144718	-0.149115911	Eps8
chr6	137400001	137600000	1	FALSE	TRUE	0.543824701	0.65940902	-0.115584319	Rassf8, Sspn
chr6	145600001	146200000	3	FALSE	TRUE	0.815533981	0.928131417	-0.112597436	Fam169b
chr7	75400001	75600000	1	FALSE	TRUE	0.818181818	0.917695473	-0.099513655	Sh3gl3
chr7	89200001	89600000	2	FALSE	TRUE	0.7752443	0.906882591	-0.131638291
chr7	90400001	90600000	1	FALSE	TRUE	0.625603865	0.757322176	-0.131718311	Tmem135, Fzd4
chr7	96400001	96600000	1	FALSE	TRUE	0.42428035	0.525052192	-0.100771842
chr7	100600001	100800000	1	FALSE	TRUE	0.266375546	0.396092362	-0.129716816	Ppp1r3b, Eri1
chr8	36200001	36600000	2	FALSE	TRUE	0.738419619	0.875739645	-0.137320026	Cldn23, D8Ertd82e, AK082764, Lonrf1, Kiaa1456, Dlc1, AI429214
chr8	36800001	38200000	7	FALSE	TRUE	0.336144578	0.675965665	-0.339821087	Vegfc
chr8	55000001	55200000	1	FALSE	TRUE	0.266042781	0.379619261	-0.11357648
chr8	70600001	70800000	1	FALSE	TRUE	0.437415882	0.536645963	-0.099230081	Ednra
chr8	80200001	80600000	2	FALSE	TRUE	0.435897436	0.7	-0.264102564	Lsm6
chr8	81200001	81400000	1	FALSE	TRUE	0.662318841	0.76184379	-0.099524949	Cdh11
chr8	105200001	106600000	7	FALSE	TRUE	0.320973349	0.538065844	-0.217092495	Maf
chr8	118000001	118600000	3	FALSE	TRUE	0.617107943	0.786	-0.168892057
chr9	13800001	14000000	1	FALSE	TRUE	0.580705009	0.682926829	-0.10222182
chr9	32800001	33000000	1	FALSE	TRUE	0.82183908	0.924385633	-0.102546553
chr9	36000001	36200000	1	FALSE	TRUE	0.273542601	0.388461538	-0.114918938	Hmgcll1
chr9	75800001	76000000	1	FALSE	TRUE	0.649546828	0.775609756	-0.126062928	Fam83b
chr9	76400001	76600000	1	FALSE	TRUE	0.668693009	0.76819407	-0.099501061
chr9	84600001	84800000	1	FALSE	TRUE	0.397590361	0.506912442	-0.109322081
chr9	87400001	87600000	1	FALSE	TRUE	0.537931034	0.665816327	-0.127885292	Plod2, B430319G15Rik
chr9	92400001	92600000	1	FALSE	TRUE	0.326923077	0.440506329	-0.113583252
chr9	95000001	95200000	1	FALSE	TRUE	0.430041152	0.54517611	-0.115134958
chr9	115400001	115600000	1	FALSE	TRUE	0.826086957	0.928571429	-0.102484472
chr9	117600001	117800000	1	FALSE	TRUE	0.800643087	0.918854415	-0.118211328	Plekhg1, Ppp1r14c
chr10	6400001	7000000	3	FALSE	TRUE	0.362637363	0.505988024	-0.143350661	Enpp1, Enpp3, Med23, Arg1, AK076839, Epb4.1l2
chr10	24400001	25400000	5	FALSE	TRUE	0.614334471	0.834146341	-0.21981187
chr10	27400001	27600000	1	FALSE	TRUE	0.301020408	0.42687747	-0.125857062
chr10	27800001	28000000	1	FALSE	TRUE	0.598639456	0.716775599	-0.118136143	Hddc2, mD53, Gm3258, Rnf217
chr10	30600001	31400000	4	FALSE	TRUE	0.307692308	0.434343434	-0.126651127	Fam26f, Dse
chr10	33800001	34000000	1	FALSE	TRUE	0.446570973	0.54798331	-0.101412337
chr10	37400001	37600000	1	FALSE	TRUE	0.459940653	0.596923077	-0.136982424
chr10	37800001	38200000	2	FALSE	TRUE	0.40530303	0.52293578	-0.11763275	Lama4
chr10	38600001	38800000	1	FALSE	TRUE	0.439698492	0.578366446	-0.138667953	Qrsl1, Rtn4ip1, Aim1, Atg5
chr10	43600001	44000000	2	FALSE	TRUE	0.690949227	0.812173913	-0.121224686	Prdm1
chr10	44200001	44600000	2	FALSE	TRUE	0.523809524	0.683333333	-0.15952381	Egr2, Ado
chr10	67000001	67200000	1	FALSE	TRUE	0.587586207	0.71092832	-0.123342113	Arid5b, Tmem26, Rhobtb1, AK044689
chr10	67600001	68800000	6	FALSE	TRUE	0.390444811	0.66122449	-0.270779679	Dcn
chr10	96800001	97000000	1	FALSE	TRUE	0.4375	0.592833876	-0.155333876	Dusp6, Csl, Kitl;Kitlg
chr10	98600001	99600000	5	FALSE	TRUE	0.188253012	0.36036036	-0.172107348	Ppp1r12a, Pawr
chr10	107600001	107800000	1	FALSE	TRUE	0.305444887	0.42281106	-0.117366173
chr10	111200001	111400000	1	FALSE	TRUE	0.477079796	0.588615783	-0.111535986	Tspan8
chr10	115200001	115600000	2	FALSE	TRUE	0.347050754	0.487080103	-0.140029349	Cnot2
chr10	116000001	116200000	1	FALSE	TRUE	0.581481481	0.73183391	-0.150352429	Srgap1, Gm9079, Tmem5
chr10	121400001	121600000	1	FALSE	TRUE	0.485074627	0.613175676	-0.128101049	4930503E24Rik
chr10	123800001	124000000	1	FALSE	TRUE	0.35862069	0.50729927	-0.14867858
chr10	125200001	125400000	1	FALSE	TRUE	0.473257699	0.66005291	-0.186795212
chr11	7600001	7800000	1	FALSE	TRUE	0.615044248	0.732087227	-0.11704298
chr11	8600001	8800000	1	FALSE	TRUE	0.759381898	0.858280255	-0.098898356
chr11	18200001	18400000	1	FALSE	TRUE	0.703703704	0.814487633	-0.110783929
chr11	42800001	43000000	1	FALSE	TRUE	0.303079417	0.40813253	-0.105053114
chr11	44800001	45600000	4	FALSE	TRUE	0.629545455	0.80568012	-0.176134665	Med7
chr11	46200001	46400000	1	FALSE	TRUE	0.698189135	0.830747532	-0.132558397
chr11	112400001	112600000	1	FALSE	TRUE	0.863945578	0.966367713	-0.102422135
chr12	8000001	8200000	1	FALSE	TRUE	0.454798331	0.555989583	-0.101191252	Ttc32, Osr1, Rdh14
chr12	9000001	10400000	7	FALSE	TRUE	0.462441315	0.693110647	-0.230669333
chr12	28200001	28800000	3	FALSE	TRUE	0.740654206	0.886100386	-0.14544618	Fam110c
chr12	31600001	31800000	1	FALSE	TRUE	0.563981043	0.673728814	-0.109747771	Twist1, Hdac9
chr12	34200001	35200000	5	FALSE	TRUE	0.393638171	0.69771529	-0.304077119	Meox2
chr12	37800001	38200000	2	FALSE	TRUE	0.234256927	0.44924812	-0.214991193
chr12	41200001	41400000	1	FALSE	TRUE	0.390339426	0.508571429	-0.118232003
chr12	74400001	74600000	1	FALSE	TRUE	0.740909091	0.879332478	-0.138423387	Snw1
chr12	88800001	89000000	1	FALSE	TRUE	0.406666667	0.550505051	-0.143838384
chr12	121000001	121200000	1	FALSE	TRUE	0.4	0.512915129	-0.112915129
chr13	103200001	103400000	1	FALSE	TRUE	0.680555556	0.780120482	-0.099564926	Pde4d
chr13	110000001	110800000	4	FALSE	TRUE	0.677248677	0.823970037	-0.14672136
chr13	111200001	112200000	5	FALSE	TRUE	0.597701149	0.84679089	-0.249089741
chr13	114200001	114400000	1	FALSE	TRUE	0.714964371	0.855445545	-0.140481174	Pelo
chr13	115800001	116000000	1	FALSE	TRUE	0.475694444	0.629969419	-0.154274975	Ubb, Bmp4
chr14	46400001	47200000	4	FALSE	TRUE	0.715517241	0.882051282	-0.166534041	Klf12
chr14	100400001	100600000	1	FALSE	TRUE	0.288782816	0.433133733	-0.144350916	Tbc1d4, Commd6, Uchl3, Lmo7
chr14	101000001	102200000	6	FALSE	TRUE	0.197752809	0.376984127	-0.179231318
chr14	103000001	103200000	1	FALSE	TRUE	0.209359606	0.32038835	-0.111028744	Gpc6
chr14	116600001	117400000	4	FALSE	TRUE	0.252	0.45610687	-0.20410687
chr14	117600001	117800000	1	FALSE	TRUE	0.537800687	0.643178411	-0.105377724	Mbnl2, Rap2a
chr14	120400001	121000000	3	FALSE	TRUE	0.5	0.684	-0.184	Sepp1, Ghr
chr15	3000001	3600000	3	FALSE	TRUE	0.227027027	0.390909091	-0.163882064
chr15	4000001	4200000	1	FALSE	TRUE	0.299401198	0.4	-0.100598802
chr15	5800001	6000000	1	FALSE	TRUE	0.260869565	0.405405405	-0.14453584	Dab2, Fyb
chr15	6200001	6600000	2	FALSE	TRUE	0.405405405	0.622362869	-0.216957464	Lifr
chr15	7000001	7200000	1	FALSE	TRUE	0.685840708	0.817991632	-0.132150924	Gdnf
chr15	7600001	7800000	1	FALSE	TRUE	0.581081081	0.691666667	-0.110585586
chr15	9800001	10000000	1	FALSE	TRUE	0.263157895	0.405405405	-0.142247511	Tars
chr15	11000001	11800000	4	FALSE	TRUE	0.486973948	0.753401361	-0.266427413	Myo10;myo 10
chr15	25400001	25600000	1	FALSE	TRUE	0.453384419	0.587088916	-0.133704497	Sema5a
chr15	32400001	32600000	1	FALSE	TRUE	0.628272251	0.753228121	-0.124955869
chr15	40200001	40400000	1	FALSE	TRUE	0.434447301	0.54	-0.105552699	Col14a1, MRPL13;Mrpl13, Mtbp
chr15	55000001	55400000	2	FALSE	TRUE	0.641393443	0.786195286	-0.144801844	Has2as, Has2
chr15	55800001	56600000	4	FALSE	TRUE	0.595744681	0.750996016	-0.155251335
chr15	57000001	57200000	1	FALSE	TRUE	0.518292683	0.643765903	-0.12547322
chr15	59800001	60000000	1	FALSE	TRUE	0.681818182	0.787815126	-0.105996944
chr15	61400001	61600000	1	FALSE	TRUE	0.638888889	0.75	-0.111111111
chr15	62200001	62400000	1	FALSE	TRUE	0.700636943	0.799019608	-0.098382665	Phf20l1, Tg, Elm1;Wisp1
chr15	66400001	66800000	2	FALSE	TRUE	0.6133829	0.780346821	-0.166963921	Prickle1
chr15	93400001	94200000	4	FALSE	TRUE	0.719148936	0.92601432	-0.206865384	Lpp, AK004252
chr16	24000001	24400000	2	FALSE	TRUE	0.702819957	0.81626506	-0.113445104	Leprel1
chr16	26000001	26200000	1	FALSE	TRUE	0.456928839	0.580381471	-0.123452632	Phldb2
chr16	45800001	46000000	1	FALSE	TRUE	0.409261577	0.567010309	-0.157748732	Cd47
chr16	49800001	50000000	1	FALSE	TRUE	0.396369138	0.525325615	-0.128956477	Filip1l
chr16	57400001	57600000	1	FALSE	TRUE	0.37810219	0.544980443	-0.166878254	Runx1
chr16	92600001	93600000	5	FALSE	TRUE	0.567404427	0.848540146	-0.281135719	Kcnj15, Erg, Ets2
chr16	95200001	96200000	5	FALSE	TRUE	0.628731343	0.821548822	-0.192817478	Slc22a3
chr17	12600001	12800000	1	FALSE	TRUE	0.851711027	0.965940054	-0.114229028
chr17	39400001	39600000	1	FALSE	TRUE	0.15625	0.287292818	-0.131042818
chr17	42200001	42400000	1	FALSE	TRUE	0.337121212	0.43597561	-0.098854398
chr17	45000001	45200000	1	FALSE	TRUE	0.734913793	0.848670757	-0.113756964
chr17	52000001	52200000	1	FALSE	TRUE	0.507211538	0.614564831	-0.107353293
chr17	62000001	62200000	1	FALSE	TRUE	0.183486239	0.358267717	-0.174781478
chr17	67400001	67600000	1	FALSE	TRUE	0.693548387	0.838235294	-0.144686907
chr17	68400001	68600000	1	FALSE	TRUE	0.65270936	0.792	-0.13929064	Prkd3, Qpct, Cdc42ep3, Fam82a1, AK006637, Cyp1b1
chr17	79400001	80200000	4	FALSE	TRUE	0.505172414	0.741935484	-0.23676307
chr17	86800001	87000000	1	FALSE	TRUE	0.777153558	0.912251656	-0.135098098	Bambi
chr18	3400001	4200000	4	FALSE	TRUE	0.524822695	0.767584098	-0.242761403	9430020K01Rik, Svil
chr18	4600001	5000000	2	FALSE	TRUE	0.700251889	0.825	-0.124748111	Zeb1
chr18	5400001	6000000	3	FALSE	TRUE	0.716363636	0.848484848	-0.132121212
chr18	8000001	8400000	2	FALSE	TRUE	0.538071066	0.666666667	-0.128595601
chr18	10800001	11000000	1	FALSE	TRUE	0.830078125	0.938679245	-0.10860112
chr18	11200001	11400000	1	FALSE	TRUE	0.679365079	0.850574713	-0.171209633	Rbbp8
chr18	11600001	11800000	1	FALSE	TRUE	0.774881517	0.889795918	-0.114914402	Asxl3
chr18	22400001	22600000	1	FALSE	TRUE	0.548693587	0.649237473	-0.100543886
chr18	38800001	39000000	1	FALSE	TRUE	0.758555133	0.868506494	-0.10995136	Cdo1, Atg12, Ap3s1
chr18	46800001	47000000	1	FALSE	TRUE	0.516504854	0.647634584	-0.13112973
chr18	47200001	47400000	1	FALSE	TRUE	0.317460317	0.451237263	-0.133776946	Srfbp1, Lox
chr18	52600001	52800000	1	FALSE	TRUE	0.405315615	0.534328358	-0.129012744
chr18	58400001	58600000	1	FALSE	TRUE	0.635746606	0.742056075	-0.106309468	Ccbe1
chr18	66400001	66600000	1	FALSE	TRUE	0.734774067	0.875190259	-0.140416192
chr18	69000001	69200000	1	FALSE	TRUE	0.608974359	0.733059548	-0.124085189
chr18	69800001	70000000	1	FALSE	TRUE	0.609929078	0.725834798	-0.11590572
chr19	17600001	17800000	1	FALSE	TRUE	0.725308642	0.866962306	-0.141653664
chr19	43200001	43400000	1	FALSE	TRUE	0.820512821	0.944444444	-0.123931624
