# Supplementary material for: Single cell Hi-C identifies plastic chromosome conformations underlying the gastrulation enhancer landscape
Source: Nat Commun. 2023 Jun 29;14:3844. doi: 10.1038/s41467-023-39549-4 (PMC10310791; doi:10.1038/s41467-023-39549-4)
Supplement: Supplementary file 6 — Supplementary Data 3 [file 41467_2023_39549_MOESM6_ESM.csv]

	geneSymbol	chrom	tss	enhancer_coord	is_ecto	is_meso	ecto_shaman	meso_shaman
Gene name	Chromosome of the gene and enhancer	Genome coordinate for the gene's TSS	Genome coordinate for the enhancer	Is the gene-enhancer pair ectodermal (gene more highly expressed in ecto, enhancer more active in ecto)	Is the gene-enhancer pair mesodermal (gene more highly expressed in meso, enhancer more active in meso)	Shaman score for the gene-enhancer pair in ectoderm	Shaman score for the gene-enhancer pair in mesoderm
4	Col9a1	chr1	24184448	24619950	FALSE	TRUE	-51	-31.2999992370605
5	Aff3	chr1	38592135	38188190	FALSE	TRUE	20	37.0999984741211
6	Aff3	chr1	38592135	38273520	FALSE	TRUE	23.6000003814697	41.7000007629395
53	Myo1b	chr1	51972817	51728290	FALSE	TRUE	33.5999984741211	48.7000007629395
92	Twist2	chr1	93698053	93767960	FALSE	TRUE	-16.1000003814697	22.5
93	Twist2	chr1	93698053	93769300	FALSE	TRUE	-16.1000003814697	22.5
104	Cxcr4	chr1	130488869	130297290	TRUE	FALSE	56.2000007629395	38.5999984741211
105	Cxcr4	chr1	130488869	130302590	TRUE	FALSE	57.2000007629395	39.5999984741211
106	Cxcr4	chr1	130488869	130303560	TRUE	FALSE	57.2000007629395	39.5999984741211
118	Hmcn1	chr1	152840564	152617430	FALSE	TRUE	20.5	45.7000007629395
137	Dnm3	chr1	164064882	163907240	FALSE	TRUE	-8.30000019073486	29.1000003814697
138	Dnm3	chr1	164064882	163913670	FALSE	TRUE	-8.30000019073486	31.6000003814697
139	Dnm3	chr1	164064882	163915180	FALSE	TRUE	-8.30000019073486	31.6000003814697
140	Dnm3	chr1	164064882	163929620	FALSE	TRUE	11.8000001907349	33.0999984741211
141	Dnm3	chr1	164064882	163931760	FALSE	TRUE	11.8000001907349	33.0999984741211
142	Dnm3	chr1	164064882	163937730	FALSE	TRUE	16	32.5999984741211
143	Dnm3	chr1	164064882	163939240	FALSE	TRUE	16	32.5999984741211
144	Dnm3	chr1	164064882	163941890	FALSE	TRUE	16	37.5999984741211
145	Dnm3	chr1	164064882	163943820	FALSE	TRUE	16	37.5999984741211
146	Dnm3	chr1	164064882	163944970	FALSE	TRUE	16	37.5999984741211
147	Dnm3	chr1	164064882	163945520	FALSE	TRUE	14.3999996185303	37.5999984741211
148	Dnm3	chr1	164064882	163946140	FALSE	TRUE	14.3999996185303	37.5999984741211
149	Dnm3	chr1	164064882	163946930	FALSE	TRUE	14.3999996185303	35.0999984741211
150	Dnm3	chr1	164064882	163949810	FALSE	TRUE	14.3999996185303	35.0999984741211
151	Dnm3	chr1	164064882	163950400	FALSE	TRUE	14.3999996185303	35.0999984741211
152	Dnm3	chr1	164064882	163951920	FALSE	TRUE	14.3999996185303	35.0999984741211
153	Dnm3	chr1	164064882	163955600	FALSE	TRUE	14.3999996185303	35.0999984741211
156	Dnm3	chr1	164064882	164005850	FALSE	TRUE	13.5	32.5999984741211
157	Dnm3	chr1	164064882	164007710	FALSE	TRUE	13.5	32.5999984741211
166	AK038736	chr1	165185356	164801940	FALSE	TRUE	-38.9000015258789	-23.2000007629395
167	AK038736	chr1	165185356	164802460	FALSE	TRUE	-38.9000015258789	-23.2000007629395
168	AK038736	chr1	165185356	165087450	FALSE	TRUE	-17	26.6000003814697
169	AK038736	chr1	165185356	165088300	FALSE	TRUE	-17	22.5
170	AK038736	chr1	165185356	165090050	FALSE	TRUE	-17	24.1000003814697
171	AK038736	chr1	165185356	165115830	FALSE	TRUE	-6.19999980926514	17.5
180	Ildr2	chr1	168184269	168338780	TRUE	FALSE	-14.6999998092651	-34.7999992370605
181	Lmx1a	chr1	169619688	169514060	TRUE	FALSE	-16.8999996185303	-34.2999992370605
182	Lmx1a	chr1	169619688	169538630	TRUE	FALSE	-20.2000007629395	-37.7999992370605
189	Ddr2	chr1	172019074	171936860	FALSE	TRUE	-10.1999998092651	27
214	Kif26b	chr1	180459255	180607450	FALSE	TRUE	12.8000001907349	33.0999984741211
233	Sertad4	chr1	194677940	194596300	FALSE	TRUE	20	37.5999984741211
234	Sertad4	chr1	194677940	194615560	FALSE	TRUE	28.5	47.7000007629395
235	Sertad4	chr1	194677940	194622380	FALSE	TRUE	19.5	39.0999984741211
236	Sertad4	chr1	194677940	194625110	FALSE	TRUE	19	39.0999984741211
237	Sertad4	chr1	194677940	194626670	FALSE	TRUE	19	38.0999984741211
243	Celf2	chr2	6513845	7010460	TRUE	FALSE	38.5999984741211	22.5
268	Col5a1	chr2	27741944	27600630	FALSE	TRUE	17.5	37.5999984741211
269	Col5a1	chr2	27741944	27606520	FALSE	TRUE	19.5	37.5999984741211
270	Col5a1	chr2	27741944	27607430	FALSE	TRUE	19.5	37.5999984741211
271	Col5a1	chr2	27741944	27614550	FALSE	TRUE	19.5	41.0999984741211
273	Col5a1	chr2	27741944	27626200	FALSE	TRUE	36.0999984741211	52.2000007629395
274	Col5a1	chr2	27741944	27628700	FALSE	TRUE	36.0999984741211	52.2000007629395
275	Col5a1	chr2	27741944	27629800	FALSE	TRUE	36.0999984741211	52.2000007629395
313	Rbms1	chr2	60618997	60751450	FALSE	TRUE	-25	-8.5
314	Rbms1	chr2	60618997	60757390	FALSE	TRUE	-25	-7.19999980926514
315	Rbms1	chr2	60618997	60759100	FALSE	TRUE	-25	-7.19999980926514
323	Mapk8ip1	chr2	92232839	92299100	TRUE	FALSE	26.5	9
333	Tspan18	chr2	93152671	93097430	TRUE	FALSE	38.5999984741211	23.1000003814697
339	Tspan18	chr2	93152671	93230870	TRUE	FALSE	37.0999984741211	18.8999996185303
340	Alx4	chr2	93482590	93277160	FALSE	TRUE	25.5	41.7000007629395
341	Alx4	chr2	93482590	93277490	FALSE	TRUE	25.5	41.7000007629395
342	Tspan18	chr2	93152671	93287770	TRUE	FALSE	34.5999984741211	13.8999996185303
343	Alx4	chr2	93482590	93320600	FALSE	TRUE	41.7000007629395	60.2000007629395
344	Alx4	chr2	93482590	93322610	FALSE	TRUE	41.7000007629395	57.2000007629395
345	Alx4	chr2	93482590	93323290	FALSE	TRUE	41.7000007629395	58.7000007629395
346	Alx4	chr2	93482590	93329460	FALSE	TRUE	41.2000007629395	58.7000007629395
347	Alx4	chr2	93482590	93330600	FALSE	TRUE	41.2000007629395	60.7000007629395
348	Alx4	chr2	93482590	93331330	FALSE	TRUE	41.2000007629395	60.7000007629395
351	Alx4	chr2	93482590	93362490	FALSE	TRUE	23.5	41.5999984741211
352	Alx4	chr2	93482590	93365600	FALSE	TRUE	23.5	41.5999984741211
353	Alx4	chr2	93482590	93377620	FALSE	TRUE	22.1000003814697	40.5999984741211
354	Alx4	chr2	93482590	93393830	FALSE	TRUE	13.5	42.5999984741211
355	Alx4	chr2	93482590	93394350	FALSE	TRUE	13.5	42.5999984741211
356	Alx4	chr2	93482590	93408030	FALSE	TRUE	20	36.0999984741211
360	Alx4	chr2	93482590	93573300	FALSE	TRUE	-10.6999998092651	24.1000003814697
361	Alx4	chr2	93482590	93579740	FALSE	TRUE	-11.6000003814697	25.1000003814697
362	Alx4	chr2	93482590	93582250	FALSE	TRUE	-11	25.1000003814697
363	Alx4	chr2	93482590	93585440	FALSE	TRUE	-11	25.1000003814697
364	Alx4	chr2	93482590	93586050	FALSE	TRUE	-11	25.1000003814697
365	Alx4	chr2	93482590	93586800	FALSE	TRUE	-11	25.1000003814697
366	Alx4	chr2	93482590	93587430	FALSE	TRUE	-11	37.0999984741211
367	Alx4	chr2	93482590	93612700	FALSE	TRUE	7.5	42.7000007629395
368	Alx4	chr2	93482590	93616390	FALSE	TRUE	6.90000009536743	43.0999984741211
369	Alx4	chr2	93482590	93619910	FALSE	TRUE	6.90000009536743	43.0999984741211
370	Alx4	chr2	93482590	93620870	FALSE	TRUE	6.90000009536743	43.0999984741211
371	Alx4	chr2	93482590	93692010	FALSE	TRUE	-13.6000003814697	15.5
375	Elp4	chr2	105744656	105510240	TRUE	FALSE	32.5999984741211	-6.69999980926514
376	Elp4	chr2	105744656	105523350	TRUE	FALSE	30.1000003814697	-6.69999980926514
377	Elp4	chr2	105744656	105526080	TRUE	FALSE	22.1000003814697	-7.90000009536743
378	Elp4	chr2	105744656	105526700	TRUE	FALSE	22.1000003814697	-8.89999961853027
379	Elp4	chr2	105744656	105527790	TRUE	FALSE	22.1000003814697	-8.89999961853027
380	Elp4	chr2	105744656	105531560	TRUE	FALSE	22.1000003814697	-8.89999961853027
381	Elp4	chr2	105744656	105557050	TRUE	FALSE	16	-7.19999980926514
382	Elp4	chr2	105744656	105557630	TRUE	FALSE	16	-7.19999980926514
402	2610100L16Rik	chr3	17689920	17490220	TRUE	FALSE	33.5999984741211	-26.2000007629395
403	Sox2ot	chr3	34459302	34276440	TRUE	FALSE	56.2000007629395	22.6000003814697
404	Sox2ot	chr3	34459302	34340780	TRUE	FALSE	37.0999984741211	6.09999990463257
416	Sox2ot	chr3	34459302	34556720	TRUE	FALSE	-32.2999992370605	-57.5
417	Sox2ot	chr3	34459302	34558200	TRUE	FALSE	-32.2999992370605	-57.5
418	Sox2ot	chr3	34459302	34559050	TRUE	FALSE	-32.2999992370605	-57.5
419	Sox2ot	chr3	34459302	34559840	TRUE	FALSE	-32.2999992370605	-57.5
420	Sox2ot	chr3	34459302	34560630	TRUE	FALSE	-32.2999992370605	-57.5
445	Foxo1	chr3	52072258	51822120	FALSE	TRUE	-16.7999992370605	16
448	Foxo1	chr3	52072258	51916300	FALSE	TRUE	-37.9000015258789	-17.6000003814697
458	Rapgef2	chr3	78948808	79070850	FALSE	TRUE	-40.9000015258789	-18.3999996185303
463	Arhgap29	chr3	121656243	121588930	FALSE	TRUE	15.5	37.5999984741211
472	Sec24d	chr3	122970413	123035780	FALSE	TRUE	6	24.1000003814697
473	Neurog2	chr3	127336062	127398010	TRUE	FALSE	49.2000007629395	23.1000003814697
474	Neurog2	chr3	127336062	127399110	TRUE	FALSE	49.2000007629395	23.1000003814697
475	Neurog2	chr3	127336062	127399600	TRUE	FALSE	49.2000007629395	23.1000003814697
497	Ddah1	chr3	145421655	145588490	TRUE	FALSE	35.0999984741211	16.5
498	Pou3f2	chr4	22415277	22730990	TRUE	FALSE	35.0999984741211	-21.7000007629395
499	Pou3f2	chr4	22415277	22764240	TRUE	FALSE	32.5	-16.6000003814697
500	Pou3f2	chr4	22415277	22766040	TRUE	FALSE	31.8999996185303	-16.6000003814697
502	Lpar1	chr4	58512239	58182960	FALSE	TRUE	-16.2000007629395	23
504	Lpar1	chr4	58512239	58280830	FALSE	TRUE	7.40000009536743	38.0999984741211
513	Svep1	chr4	58219467	58560940	FALSE	TRUE	9	29.1000003814697
539	Raver2	chr4	100741642	100517320	TRUE	FALSE	-10.6000003814697	-35.7999992370605
544	Raver2	chr4	100741642	100646580	TRUE	FALSE	15.5	-12.1000003814697
545	Raver2	chr4	100741642	100647250	TRUE	FALSE	15.5	-12.1000003814697
556	Ppap2b	chr4	104829951	105020610	FALSE	TRUE	-13.1999998092651	29.5
558	Ppap2b	chr4	104829951	105056540	FALSE	TRUE	24.6000003814697	41.2000007629395
562	Foxd2	chr4	114581502	114140520	FALSE	TRUE	12	44.7000007629395
563	Foxd2	chr4	114581502	114151090	FALSE	TRUE	-8	40.0999984741211
564	Foxd2	chr4	114581502	114152050	FALSE	TRUE	-8	40.0999984741211
565	Foxd2	chr4	114581502	114159120	FALSE	TRUE	-8	40.0999984741211
580	Foxd2	chr4	114581502	114411790	FALSE	TRUE	22	44.7000007629395
627	Ajap1	chr4	152856938	152919560	TRUE	FALSE	-8.60000038146973	-34.2999992370605
628	Ajap1	chr4	152856938	152926880	TRUE	FALSE	-12.6000003814697	-33.2999992370605
654	Pdgfra	chr5	75548315	75856250	FALSE	TRUE	-33.2999992370605	-17.8999996185303
667	Kdr	chr5	76374452	76461620	FALSE	TRUE	-15.6000003814697	16
668	Kdr	chr5	76374452	76462080	FALSE	TRUE	-15.6000003814697	16
669	Kdr	chr5	76374452	76463480	FALSE	TRUE	-15.6000003814697	16
670	Kdr	chr5	76374452	76463690	FALSE	TRUE	-15.6000003814697	16
683	Anxa3	chr5	97222403	96904730	FALSE	TRUE	-8.60000038146973	24.5
689	Nkx6-1	chr5	102093729	101948590	TRUE	FALSE	25	-13.1000003814697
690	Nkx6-1	chr5	102093729	101953130	TRUE	FALSE	29.1000003814697	-7.80000019073486
691	Nkx6-1	chr5	102093729	101966530	TRUE	FALSE	27.5	6
692	Arhgap24	chr5	102636216	102529730	TRUE	FALSE	-26.2000007629395	-44.9000015258789
702	Barhl2	chr5	106887184	106634910	TRUE	FALSE	15.5	-22.7000007629395
703	Barhl2	chr5	106887184	106724770	TRUE	FALSE	28.6000003814697	-15.1000003814697
704	Barhl2	chr5	106887184	106725390	TRUE	FALSE	28.6000003814697	-15.1000003814697
705	Barhl2	chr5	106887184	106748050	TRUE	FALSE	30.1000003814697	-7.19999980926514
706	Barhl2	chr5	106887184	106750160	TRUE	FALSE	30.1000003814697	-8.69999980926514
734	Tgfbr3	chr5	107718613	107613090	FALSE	TRUE	-13.1000003814697	24.1000003814697
735	Tgfbr3	chr5	107718613	107624230	FALSE	TRUE	-10.6000003814697	23.1000003814697
736	Tgfbr3	chr5	107718613	107629210	FALSE	TRUE	-11.3999996185303	21.5
737	Tgfbr3	chr5	107718613	107630240	FALSE	TRUE	-11.3999996185303	21.5
750	Miat	chr5	112657967	112170690	TRUE	FALSE	50.2000007629395	33.0999984741211
751	Miat	chr5	112657967	112171560	TRUE	FALSE	53.7000007629395	33.0999984741211
752	Miat	chr5	112657967	112201890	TRUE	FALSE	48.2000007629395	31.1000003814697
765	Miat	chr5	112657967	112585360	TRUE	FALSE	-20.7000007629395	-45.9000015258789
766	Miat	chr5	112657967	112591900	TRUE	FALSE	-20.7000007629395	-46.5
767	Miat	chr5	112657967	112595560	TRUE	FALSE	-24.7000007629395	-45.9000015258789
768	Miat	chr5	112657967	112596060	TRUE	FALSE	-24.7000007629395	-45.9000015258789
771	Tbx3	chr5	120120677	119696900	FALSE	TRUE	35.0999984741211	63.7999992370605
772	Tbx3	chr5	120120677	119699610	FALSE	TRUE	35.0999984741211	63.7999992370605
773	Tbx3	chr5	120120677	119701370	FALSE	TRUE	35.0999984741211	63.7999992370605
776	Tbx3	chr5	120120677	119828440	FALSE	TRUE	19.5	42.0999984741211
777	Tbx3	chr5	120120677	119861080	FALSE	TRUE	-7.90000009536743	52.2000007629395
778	Tbx3	chr5	120120677	119861360	FALSE	TRUE	-7.90000009536743	52.2000007629395
779	Tbx3	chr5	120120677	119865680	FALSE	TRUE	-7.90000009536743	43.7000007629395
780	Tbx3	chr5	120120677	119899230	FALSE	TRUE	-13.6000003814697	36.5999984741211
781	Tbx3	chr5	120120677	119899710	FALSE	TRUE	-13.6000003814697	36.5999984741211
782	Tbx3	chr5	120120677	119930780	FALSE	TRUE	-18.7000007629395	21
783	Tbx3	chr5	120120677	119968660	FALSE	TRUE	-27.7000007629395	19
784	Tbx3	chr5	120120677	119980000	FALSE	TRUE	-27.7000007629395	19
786	Tbx3	chr5	120120677	120025180	FALSE	TRUE	-25.2000007629395	18.3999996185303
787	Tbx3	chr5	120120677	120038960	FALSE	TRUE	-26.2999992370605	-7
815	Tbx5	chr5	120284671	120414930	FALSE	TRUE	-16	30.1000003814697
816	Tbx5	chr5	120284671	120423580	FALSE	TRUE	-16	30.1000003814697
817	Tbx5	chr5	120284671	120465740	FALSE	TRUE	22.6000003814697	38.0999984741211
839	Sdk1	chr5	141717487	142023860	FALSE	TRUE	20.3999996185303	41.5999984741211
840	Sdk1	chr5	141717487	142024320	FALSE	TRUE	20.3999996185303	41.5999984741211
841	Sdk1	chr5	141717487	142036480	FALSE	TRUE	20.3999996185303	43.7000007629395
851	Col1a2	chr6	4455696	4556580	FALSE	TRUE	-47.4000015258789	-15.6999998092651
854	Peg10	chr6	4697305	4827110	FALSE	TRUE	-15.6000003814697	22.5
858	Ptprz1	chr6	22825501	22745890	TRUE	FALSE	28.6000003814697	-17.2000007629395
860	Fezf1	chr6	23198263	23334770	TRUE	FALSE	37.0999984741211	15.5
861	Plxna4	chr6	32538191	32196250	FALSE	TRUE	21	47.7000007629395
862	Plxna4	chr6	32538191	32216340	FALSE	TRUE	22.5	42.2000007629395
863	Plxna4	chr6	32538191	32290740	FALSE	TRUE	29.1000003814697	53.2000007629395
864	Plxna4	chr6	32538191	32291890	FALSE	TRUE	28.6000003814697	53.2000007629395
865	Plxna4	chr6	32538191	32292730	FALSE	TRUE	28.6000003814697	53.2000007629395
866	Plxna4	chr6	32538191	32295070	FALSE	TRUE	28.6000003814697	54.2000007629395
867	Plxna4	chr6	32538191	32319240	FALSE	TRUE	31.6000003814697	48.2000007629395
868	Plxna4	chr6	32538191	32327900	FALSE	TRUE	26.5	42.7000007629395
876	Plxna4	chr6	32538191	32411040	FALSE	TRUE	15	33.0999984741211
877	Plxna4	chr6	32538191	32414380	FALSE	TRUE	15.5	33.0999984741211
882	Plxna4	chr6	32538191	32432770	FALSE	TRUE	22.2999992370605	38.5999984741211
888	Creb3l2	chr6	37281284	37172110	FALSE	TRUE	10	39.0999984741211
899	Creb3l2	chr6	37281284	37354420	FALSE	TRUE	-14.8999996185303	21
900	Creb3l2	chr6	37281284	37357110	FALSE	TRUE	-14.8999996185303	21
901	Creb3l2	chr6	37281284	37360800	FALSE	TRUE	-13.3999996185303	21
902	Creb3l2	chr6	37281284	37361960	FALSE	TRUE	-13.3999996185303	21
903	Creb3l2	chr6	37281284	37364730	FALSE	TRUE	-13.3999996185303	26.1000003814697
920	Chn2	chr6	53989925	54155780	TRUE	FALSE	65.3000030517578	47.7000007629395
927	Foxp1	chr6	98953673	98559240	FALSE	TRUE	21	37.0999984741211
957	Cxcl12	chr6	117118552	116909620	FALSE	TRUE	15.3000001907349	39.0999984741211
958	Cxcl12	chr6	117118552	116910580	FALSE	TRUE	15.3000001907349	39.0999984741211
959	Cxcl12	chr6	117118552	116911880	FALSE	TRUE	15.3000001907349	39.0999984741211
1013	Dbx1	chr7	56892204	56943710	TRUE	FALSE	50.2000007629395	34.9000015258789
1014	Dbx1	chr7	56892204	56951750	TRUE	FALSE	56.2000007629395	34
1041	Rgma	chr7	80520405	80285570	TRUE	FALSE	67.8000030517578	51.2000007629395
1042	Rgma	chr7	80520405	80295850	TRUE	FALSE	71.8000030517578	51.2000007629395
1051	Rgma	chr7	80520405	80448810	TRUE	FALSE	30.6000003814697	14.3999996185303
1052	Rgma	chr7	80520405	80449540	TRUE	FALSE	30.6000003814697	14.3999996185303
1053	Rgma	chr7	80520405	80450840	TRUE	FALSE	29.6000003814697	14.3999996185303
1054	Rgma	chr7	80520405	80451840	TRUE	FALSE	29.6000003814697	14.3999996185303
1055	Rgma	chr7	80520405	80452800	TRUE	FALSE	29.6000003814697	14.3999996185303
1057	Fam174b	chr7	80885192	80731240	FALSE	TRUE	-63.0999984741211	-47.9000015258789
1066	Fam181b	chr7	100228388	100085040	TRUE	FALSE	36.5999984741211	17.5
1068	Odz4	chr7	103359146	103269480	TRUE	FALSE	-5.5	-26.2000007629395
1072	Odz4	chr7	103359146	103426730	TRUE	FALSE	-8.10000038146973	-28.3999996185303
1077	Odz4	chr7	103359146	103803100	TRUE	FALSE	37.5999984741211	15.1999998092651
1078	Odz4	chr7	103359146	103803790	TRUE	FALSE	37.5999984741211	15.1999998092651
1079	Odz4	chr7	103359146	103830180	TRUE	FALSE	38.5999984741211	18.3999996185303
1087	Lmo1	chr7	116313821	116155420	TRUE	FALSE	-17.7999992370605	-58.5
1093	Dpysl4	chr7	146271899	146337040	TRUE	FALSE	16.5	-8.19999980926514
1107	EG434280	chr8	12385770	11913250	TRUE	FALSE	70.8000030517578	52.7000007629395
1108	EG434280	chr8	12385770	11913750	TRUE	FALSE	70.8000030517578	52.7000007629395
1119	EG434280	chr8	12385770	12165310	TRUE	FALSE	42.2000007629395	26.6000003814697
1120	EG434280	chr8	12385770	12166140	TRUE	FALSE	42.2000007629395	26.6000003814697
1142	Gpr124	chr8	28196312	28119130	FALSE	TRUE	-47.5	-9.10000038146973
1145	Rbpms	chr8	35040312	35139270	FALSE	TRUE	36.0999984741211	57.2000007629395
1146	Rbpms	chr8	35040312	35160540	FALSE	TRUE	28.1000003814697	57.2000007629395
1147	Rbpms	chr8	35040312	35160950	FALSE	TRUE	28.1000003814697	57.2000007629395
1148	Rbpms	chr8	35040312	35164490	FALSE	TRUE	28.1000003814697	55.7000007629395
1149	Dlc1	chr8	37676996	37739260	FALSE	TRUE	-18.2000007629395	16
1150	Dlc1	chr8	37676996	37748270	FALSE	TRUE	-14.6999998092651	22.5
1151	Dlc1	chr8	37676996	37790790	FALSE	TRUE	-13.3999996185303	35.5999984741211
1152	Dlc1	chr8	37676996	37791980	FALSE	TRUE	-13.3999996185303	39.5999984741211
1153	Dlc1	chr8	37676996	37792680	FALSE	TRUE	-13.3999996185303	39.5999984741211
1154	Dlc1	chr8	37676996	37819590	FALSE	TRUE	-7.30000019073486	33.5999984741211
1155	Hand2	chr8	59799779	59361930	FALSE	TRUE	37.0999984741211	55.2000007629395
1159	Gab1	chr8	83404377	83352000	FALSE	TRUE	-15.8000001907349	20.5
1164	Gm2694	chr8	89996710	90187090	TRUE	FALSE	-38.7999992370605	-60.0999984741211
1187	Gm2694	chr8	89996710	90478420	TRUE	FALSE	-12.1999998092651	-35.7999992370605
1188	Gm2694	chr8	89996710	90479070	TRUE	FALSE	-12.1999998092651	-35.7999992370605
1189	Gm2694	chr8	89996710	90479810	TRUE	FALSE	-12.1999998092651	-35.7999992370605
1198	Tox3	chr8	92872150	92450800	TRUE	FALSE	60.2000007629395	40.5999984741211
1200	Tox3	chr8	92872150	92600790	TRUE	FALSE	42.0999984741211	23
1211	Tox3	chr8	92872150	93264110	TRUE	FALSE	65.3000030517578	37.0999984741211
1212	Tox3	chr8	92872150	93265130	TRUE	FALSE	65.3000030517578	37.0999984741211
1223	Foxc2	chr8	123640070	123694840	FALSE	TRUE	-14.3000001907349	17.8999996185303
1224	Foxc2	chr8	123640070	123700440	FALSE	TRUE	-11.1000003814697	17.8999996185303
1228	Foxl1	chr8	123651584	124138000	FALSE	TRUE	30.1000003814697	54.7000007629395
1229	Foxl1	chr8	123651584	124143220	FALSE	TRUE	22	50.7000007629395
1230	Foxl1	chr8	123651584	124144570	FALSE	TRUE	22	50.7000007629395
1231	Foxl1	chr8	123651584	124145150	FALSE	TRUE	22	50.7000007629395
1232	Foxl1	chr8	123651584	124149160	FALSE	TRUE	22	50.7000007629395
1233	Foxl1	chr8	123651584	124149470	FALSE	TRUE	22	50.7000007629395
1234	Foxl1	chr8	123651584	124149840	FALSE	TRUE	22	50.7000007629395
1235	Foxl1	chr8	123651584	124150650	FALSE	TRUE	22	50.7000007629395
1246	Itgb1	chr8	131209553	131014140	FALSE	TRUE	-46.9000015258789	-31.7999992370605
1258	Fli1	chr9	32348952	32207750	FALSE	TRUE	-11.6999998092651	27.6000003814697
1259	Fli1	chr9	32348952	32286580	FALSE	TRUE	-18.2000007629395	21.1000003814697
1260	Fli1	chr9	32348952	32297490	FALSE	TRUE	-13.8999996185303	21
1261	Fli1	chr9	32348952	32297920	FALSE	TRUE	-13.8999996185303	21
1311	9030425E11Rik	chr9	40494046	40606520	FALSE	TRUE	-6.80000019073486	24.5
1362	Foxb1	chr9	69608746	69861360	TRUE	FALSE	25.8999996185303	-24.7000007629395
1372	Aldh1a2	chr9	71063595	71174410	FALSE	TRUE	10.5	25.6000003814697
1373	Aldh1a2	chr9	71063595	71185020	FALSE	TRUE	10.5	33.5999984741211
1374	Aldh1a2	chr9	71063595	71212240	FALSE	TRUE	14.5	33.0999984741211
1400	Filip1	chr9	79809788	79932530	TRUE	FALSE	-28.7000007629395	-43.9000015258789
1403	Tbx18	chr9	87626094	87262990	FALSE	TRUE	36.5999984741211	57.7000007629395
1404	Tbx18	chr9	87626094	87452770	FALSE	TRUE	-24.2999992370605	20.8999996185303
1417	Ephb1	chr9	102257022	102025500	TRUE	FALSE	41.7000007629395	18.5
1418	Ephb1	chr9	102257022	102028230	TRUE	FALSE	41.7000007629395	18.5
1419	Ephb1	chr9	102257022	102083860	TRUE	FALSE	25.7999992370605	8.80000019073486
1437	Tgfbr2	chr9	116084480	116031670	FALSE	TRUE	-19.2999992370605	24
1438	Tgfbr2	chr9	116084480	116032130	FALSE	TRUE	-19.2999992370605	24
1440	Tgfbr2	chr9	116084480	116293060	FALSE	TRUE	-17.2000007629395	20
1442	Tgfbr2	chr9	116084480	116293480	FALSE	TRUE	-17.2000007629395	20
1466	Itga9	chr9	118515826	118569470	FALSE	TRUE	-15.1000003814697	16.5
1467	Itga9	chr9	118515826	118586440	FALSE	TRUE	-10.6000003814697	16
1477	Itga9	chr9	118515826	118673290	FALSE	TRUE	12.8999996185303	30.1000003814697
1478	Itga9	chr9	118515826	118673860	FALSE	TRUE	12.8999996185303	29.6000003814697
1479	Itga9	chr9	118515826	118674400	FALSE	TRUE	12.8999996185303	29.6000003814697
1480	Itga9	chr9	118515826	118703890	FALSE	TRUE	27.1000003814697	52.2000007629395
1485	Tcf21	chr10	22539933	22808750	FALSE	TRUE	14.8000001907349	39.0999984741211
1513	Traf3ip2	chr10	39332739	39266470	FALSE	TRUE	14	37.0999984741211
1517	Nr2e1	chr10	42288624	42410330	TRUE	FALSE	19.5	-10.8999996185303
1529	Rfx4	chr10	84218792	84120430	TRUE	FALSE	35.5999984741211	17.8999996185303
1530	Rfx4	chr10	84218792	84121420	TRUE	FALSE	35.5999984741211	17.8999996185303
1538	Rmst	chr10	91596203	92017720	TRUE	FALSE	51.2000007629395	35.0999984741211
1544	Dusp6	chr10	98725864	98820500	FALSE	TRUE	-8.39999961853027	26.8999996185303
1545	Dusp6	chr10	98725864	98821420	FALSE	TRUE	-8.39999961853027	28
1546	Dusp6	chr10	98725864	98845640	FALSE	TRUE	17.5	34.0999984741211
1547	Dusp6	chr10	98725864	98845860	FALSE	TRUE	17.5	34.0999984741211
1551	Tmtc2	chr10	105011534	104946380	TRUE	FALSE	-12.3999996185303	-28.2999992370605
1561	Phlda1	chr10	110943341	111183890	FALSE	TRUE	19.5	44.5
1563	Lgr5	chr10	115024835	114819470	TRUE	FALSE	53.7000007629395	29.3999996185303
1573	Hmga2	chr10	119913990	120146390	FALSE	TRUE	46.2000007629395	63.7999992370605
1574	Hmga2	chr10	119913990	120148470	FALSE	TRUE	46.2000007629395	62.2999992370605
1591	Lrig3	chr10	125403274	125210720	FALSE	TRUE	34	49.2000007629395
1594	Lrig3	chr10	125403274	125246700	FALSE	TRUE	29.6000003814697	44.7000007629395
1602	Fgf18	chr11	33047399	32905080	FALSE	TRUE	-9.60000038146973	22.3999996185303
1621	Anxa6	chr11	54846972	54719730	FALSE	TRUE	25.1000003814697	45.2000007629395
1622	Anxa6	chr11	54846972	54765460	FALSE	TRUE	-10.8000001907349	22
1623	Anxa6	chr11	54846972	54765790	FALSE	TRUE	-10.8000001907349	15.8999996185303
1624	Anxa6	chr11	54846972	54766270	FALSE	TRUE	-10.8000001907349	15.8999996185303
1654	Sox9	chr11	112643523	112887970	FALSE	TRUE	27.1000003814697	42.7000007629395
1661	2610035D17Rik	chr11	113034355	112983800	FALSE	TRUE	-47.9000015258789	-23.7000007629395
1680	Twist1	chr12	34642535	34900000	FALSE	TRUE	-18.6000003814697	40.5999984741211
1681	Twist1	chr12	34642535	34903570	FALSE	TRUE	-18.6000003814697	40.5999984741211
1682	Twist1	chr12	34642535	34903940	FALSE	TRUE	-18.6000003814697	40.5999984741211
1683	Twist1	chr12	34642535	34906190	FALSE	TRUE	-18.6000003814697	43.2000007629395
1686	Meox2	chr12	37835132	38169440	FALSE	TRUE	23.8999996185303	44.2000007629395
1687	Nrcam	chr12	45429871	45487770	TRUE	FALSE	-10	-27.7999992370605
1688	Nrcam	chr12	45429871	45504490	TRUE	FALSE	26.1000003814697	-17.7000007629395
1689	Nrcam	chr12	45429871	45504890	TRUE	FALSE	26.1000003814697	-17.7000007629395
1690	Nrcam	chr12	45429871	45531300	TRUE	FALSE	29.6000003814697	-11.1000003814697
1691	Nrcam	chr12	45429871	45532320	TRUE	FALSE	31.1000003814697	-11.1000003814697
1692	Nrcam	chr12	45429871	45538160	TRUE	FALSE	31.1000003814697	-14.6000003814697
1693	Nrcam	chr12	45429871	45538830	TRUE	FALSE	31.1000003814697	-14.6000003814697
1694	Nrcam	chr12	45429871	45600210	TRUE	FALSE	62.2999992370605	31.6000003814697
1697	Dact1	chr12	72410870	72329150	FALSE	TRUE	7.59999990463257	28
1698	Dact1	chr12	72410870	72330110	FALSE	TRUE	-7.69999980926514	28
1699	Dact1	chr12	72410870	72330490	FALSE	TRUE	-7.69999980926514	30.1000003814697
1723	Dlk1	chr12	110691032	110271630	FALSE	TRUE	22.5	37.5999984741211
1725	Dlk1	chr12	110691032	110751110	FALSE	TRUE	38.5999984741211	56.2000007629395
1729	Gm10421	chr12	118389741	117898850	TRUE	FALSE	24	-17.2999992370605
1737	Gm10421	chr12	118389741	118286360	TRUE	FALSE	40.5999984741211	25.5
1772	Gli3	chr13	15555067	15648640	TRUE	FALSE	27	10.1999998092651
1780	Gli3	chr13	15555067	15799420	TRUE	FALSE	40.0999984741211	22.6000003814697
1781	Gli3	chr13	15555067	15800720	TRUE	FALSE	40.0999984741211	22.6000003814697
1782	Gli3	chr13	15555067	15805710	TRUE	FALSE	40.5999984741211	22.6000003814697
1788	Foxc1	chr13	31898514	32063740	FALSE	TRUE	12.5	36.5999984741211
1789	Foxc1	chr13	31898514	32085970	FALSE	TRUE	9.80000019073486	45.7000007629395
1790	Foxc1	chr13	31898514	32100290	FALSE	TRUE	-8.39999961853027	46.2000007629395
1791	Foxc1	chr13	31898514	32116770	FALSE	TRUE	8	42.5999984741211
1792	Foxc1	chr13	31898514	32118560	FALSE	TRUE	8	42.5999984741211
1793	Foxc1	chr13	31898514	32147480	FALSE	TRUE	8.5	44.5999984741211
1801	Slc22a23	chr13	34391019	34254460	TRUE	FALSE	18.5	-21.7000007629395
1805	S1pr3	chr13	51503986	51316400	FALSE	TRUE	47.2000007629395	62.2999992370605
1808	S1pr3	chr13	51503986	51374370	FALSE	TRUE	32.5999984741211	51.2000007629395
1809	S1pr3	chr13	51503986	51374800	FALSE	TRUE	32.5999984741211	51.2000007629395
1810	S1pr3	chr13	51503986	51376330	FALSE	TRUE	32.5999984741211	51.2000007629395
1813	S1pr3	chr13	51503986	51423450	FALSE	TRUE	17	35.5999984741211
1816	Nfil3	chr13	53068433	52998270	FALSE	TRUE	-16.1000003814697	16.5
1817	Nfil3	chr13	53068433	52999730	FALSE	TRUE	-16.1000003814697	16.5
1818	Nfil3	chr13	53068433	53011210	FALSE	TRUE	-13.1999998092651	17.5
1879	Msx2	chr13	53568148	53851020	FALSE	TRUE	26.6000003814697	63.2999992370605
1880	Msx2	chr13	53568148	53853700	FALSE	TRUE	26.6000003814697	63.2999992370605
1881	Msx2	chr13	53568148	53904010	FALSE	TRUE	9.5	32.0999984741211
1898	Vlgr1	chr13	81583576	81735280	TRUE	FALSE	49.2000007629395	18
1899	Vlgr1	chr13	81583576	81736470	TRUE	FALSE	49.2000007629395	18
1900	Vlgr1	chr13	81583576	81767130	TRUE	FALSE	52.7000007629395	20
1901	Vlgr1	chr13	81583576	81767790	TRUE	FALSE	52.7000007629395	20
1902	Vlgr1	chr13	81583576	81768670	TRUE	FALSE	52.7000007629395	20
1903	Vlgr1	chr13	81583576	81769240	TRUE	FALSE	49.2000007629395	20
1904	Vlgr1	chr13	81583576	81778850	TRUE	FALSE	52.2000007629395	24.1000003814697
1905	Vlgr1	chr13	81583576	81781600	TRUE	FALSE	50.2000007629395	22
1911	Enc1	chr13	98011059	98160630	TRUE	FALSE	38.0999984741211	19.8999996185303
1924	Mtap1b	chr13	100214421	100264610	TRUE	FALSE	42.0999984741211	12.3000001907349
1925	Mtap1b	chr13	100214421	100272950	TRUE	FALSE	42.2000007629395	13.8999996185303
1926	Mtap1b	chr13	100214421	100281030	TRUE	FALSE	38.0999984741211	17.5
1954	Zcchc24	chr14	26588341	26528390	FALSE	TRUE	23.1000003814697	47.7000007629395
1955	Zcchc24	chr14	26588341	26530190	FALSE	TRUE	23.1000003814697	47.7000007629395
1956	Zcchc24	chr14	26588341	26537380	FALSE	TRUE	23.6000003814697	50.7000007629395
1957	Zcchc24	chr14	26588341	26667400	FALSE	TRUE	12.5	34.5999984741211
1958	Zcchc24	chr14	26588341	26688470	FALSE	TRUE	17	37.5999984741211
1959	Zcchc24	chr14	26588341	26689010	FALSE	TRUE	17	37.5999984741211
1960	Zcchc24	chr14	26588341	26689620	FALSE	TRUE	17	37.5999984741211
1988	Otx2	chr14	49282546	49066920	TRUE	FALSE	16.5	-25.7000007629395
1989	Otx2	chr14	49282546	49067180	TRUE	FALSE	16.5	-25.7000007629395
1990	Otx2	chr14	49282546	49131340	TRUE	FALSE	25.6000003814697	-17.1000003814697
1991	Otx2	chr14	49282546	49158330	TRUE	FALSE	27.8999996185303	11.5
2011	Spata13	chr14	61253079	61307510	TRUE	FALSE	27.1000003814697	7.30000019073486
2012	Spata13	chr14	61253079	61308340	TRUE	FALSE	26.6000003814697	7.30000019073486
2013	Spata13	chr14	61253079	61308650	TRUE	FALSE	26.6000003814697	7.30000019073486
2014	Spata13	chr14	61253079	61352290	TRUE	FALSE	25.6000003814697	-12.3000001907349
2015	Spata13	chr14	61253079	61355580	TRUE	FALSE	25.6000003814697	-12.3000001907349
2018	Ephx2	chr14	66743328	66941300	TRUE	FALSE	-14.6999998092651	-31.7999992370605
2037	Pcdh8	chr14	80171118	80279060	TRUE	FALSE	33.5999984741211	-10.8999996185303
2043	Ednrb	chr14	104242912	104048220	TRUE	FALSE	-19.7000007629395	-45.9000015258789
2044	Ednrb	chr14	104242912	104051060	TRUE	FALSE	-19.7000007629395	-45.9000015258789
2045	Ednrb	chr14	104242912	104082330	TRUE	FALSE	15.5	-26.8999996185303
2049	Abcc4	chr14	119076152	118592680	TRUE	FALSE	63.2999992370605	45.7000007629395
2050	Abcc4	chr14	119076152	118593780	TRUE	FALSE	63.2999992370605	45.7000007629395
2063	Abcc4	chr14	119076152	119136310	TRUE	FALSE	18.5	-17.7999992370605
2067	Npr3	chr15	11820740	11655910	FALSE	TRUE	17.5	38.5999984741211
2069	AK159017	chr15	12375419	12445970	FALSE	TRUE	-6.90000009536743	23
2070	AK159017	chr15	12375419	12446220	FALSE	TRUE	-6.90000009536743	23
2071	AK159017	chr15	12375419	12447470	FALSE	TRUE	-6.90000009536743	24
2080	Basp1	chr15	25343518	25502510	FALSE	TRUE	-16.6000003814697	30.6000003814697
2082	Basp1	chr15	25343518	25562900	FALSE	TRUE	28.5	47.2000007629395
2083	Basp1	chr15	25343518	25566510	FALSE	TRUE	28.5	51.7000007629395
2084	Basp1	chr15	25343518	25593430	FALSE	TRUE	34.5999984741211	54.2000007629395
2085	Fam134b	chr15	25773018	25619870	TRUE	FALSE	-21.2000007629395	-46.9000015258789
2086	Fam134b	chr15	25773018	25621010	TRUE	FALSE	-21.2000007629395	-46.9000015258789
2087	Fam134b	chr15	25773018	25689190	TRUE	FALSE	-17.7000007629395	-37.2999992370605
2088	Fam134b	chr15	25773018	25693510	TRUE	FALSE	-17.7000007629395	-34.7999992370605
2089	Fam134b	chr15	25773018	25828950	TRUE	FALSE	22.6000003814697	5.80000019073486
2094	Ndrg1	chr15	66801202	66674060	FALSE	TRUE	-48.9000015258789	-32.2999992370605
2101	Ndrg1	chr15	66801202	66948490	FALSE	TRUE	9.39999961853027	30.6000003814697
2103	Ndrg1	chr15	66801202	66953210	FALSE	TRUE	9.39999961853027	30.6000003814697
2105	Ndrg1	chr15	66801202	66960580	FALSE	TRUE	9.39999961853027	29.1000003814697
2106	Ndrg1	chr15	66801202	66977840	FALSE	TRUE	-10.1000003814697	18.5
2107	Ndrg1	chr15	66801202	66978470	FALSE	TRUE	-10.1000003814697	18.5
2108	Ndrg1	chr15	66801202	66978830	FALSE	TRUE	-10.1000003814697	18.5
2109	Ndrg1	chr15	66801202	66979470	FALSE	TRUE	-10.1000003814697	18.5
2110	Ndrg1	chr15	66801202	66982650	FALSE	TRUE	-10.1000003814697	18.5
2127	Prr5	chr15	84493673	84574640	FALSE	TRUE	9.19999980926514	35.5999984741211
2128	Prr5	chr15	84493673	84575010	FALSE	TRUE	9.19999980926514	35.5999984741211
2129	Celsr1	chr15	85809669	85900560	TRUE	FALSE	31.1000003814697	-12.8000001907349
2138	Kif21a	chr15	90790178	90885700	TRUE	FALSE	18.7999992370605	-23.7000007629395
2139	Kif21a	chr15	90790178	90887470	TRUE	FALSE	18.7999992370605	-23.7000007629395
2140	Kif21a	chr15	90790178	90908890	TRUE	FALSE	18.3999996185303	-12.6000003814697
2141	Kif21a	chr15	90790178	90922910	TRUE	FALSE	18.3999996185303	-13.6999998092651
2148	Prickle1	chr15	93339874	93655520	FALSE	TRUE	-19.2999992370605	16.5
2149	Prickle1	chr15	93339874	93656000	FALSE	TRUE	-19.2999992370605	16.5
2150	Prickle1	chr15	93339874	93710190	FALSE	TRUE	-17.7000007629395	35.5999984741211
2151	Prickle1	chr15	93339874	93733400	FALSE	TRUE	15.3999996185303	46.7000007629395
2152	Prickle1	chr15	93339874	93733970	FALSE	TRUE	15.3999996185303	46.7000007629395
2153	Prickle1	chr15	93339874	93744090	FALSE	TRUE	20.5	51.7000007629395
2154	Prickle1	chr15	93339874	93833780	FALSE	TRUE	18	54.7000007629395
2155	Prickle1	chr15	93339874	93837750	FALSE	TRUE	18	53.2000007629395
2157	Nell2	chr15	95358682	95258620	TRUE	FALSE	15.8000001907349	-6.90000009536743
2162	Slc38a4	chr15	96850768	96599210	FALSE	TRUE	-6.19999980926514	15.5
2163	Slc38a4	chr15	96850768	96600530	FALSE	TRUE	-6.19999980926514	15.5
2164	Slc38a4	chr15	96850768	96604090	FALSE	TRUE	-6.19999980926514	15.5
2165	Slc38a4	chr15	96850768	96704060	FALSE	TRUE	-30.7999992370605	-14.1000003814697
2166	Slc38a4	chr15	96850768	96931290	FALSE	TRUE	20	51.2000007629395
2167	Slc38a4	chr15	96850768	96935710	FALSE	TRUE	20	51.2000007629395
2168	Slc38a4	chr15	96850768	96937910	FALSE	TRUE	20	51.2000007629395
2169	Slc38a4	chr15	96850768	96938940	FALSE	TRUE	21.1000003814697	52.2000007629395
2170	Slc38a4	chr15	96850768	96940970	FALSE	TRUE	21.1000003814697	52.2000007629395
2171	Slc38a4	chr15	96850768	96952920	FALSE	TRUE	35.5999984741211	50.7000007629395
2176	Etv5	chr16	22436632	22495180	FALSE	TRUE	17.5	36.0999984741211
2198	Itgb5	chr16	33829750	33922660	FALSE	TRUE	49.7000007629395	66.8000030517578
2199	Itgb5	chr16	33829750	33929230	FALSE	TRUE	48.2000007629395	66.8000030517578
2200	Itgb5	chr16	33829750	33930090	FALSE	TRUE	48.2000007629395	70.3000030517578
2201	Itgb5	chr16	33829750	33932300	FALSE	TRUE	48.2000007629395	68.8000030517578
2202	Itgb5	chr16	33829750	33937920	FALSE	TRUE	50.2000007629395	69.3000030517578
2203	Itgb5	chr16	33829750	33938370	FALSE	TRUE	50.2000007629395	69.3000030517578
2204	Itgb5	chr16	33829750	33939290	FALSE	TRUE	50.7000007629395	69.3000030517578
2205	Itgb5	chr16	33829750	33940180	FALSE	TRUE	50.7000007629395	69.3000030517578
2206	Itgb5	chr16	33829750	33940530	FALSE	TRUE	50.7000007629395	69.3000030517578
2207	Itgb5	chr16	33829750	33940900	FALSE	TRUE	50.7000007629395	69.3000030517578
2208	Itgb5	chr16	33829750	33942800	FALSE	TRUE	50.7000007629395	69.3000030517578
2209	Itgb5	chr16	33829750	33944430	FALSE	TRUE	50.7000007629395	68.8000030517578
2210	Itgb5	chr16	33829750	33945100	FALSE	TRUE	50.7000007629395	68.8000030517578
2213	Sema5b	chr16	35541447	35460050	TRUE	FALSE	36.0999984741211	16.7000007629395
2214	Sema5b	chr16	35541447	35464960	TRUE	FALSE	33.5999984741211	16.7999992370605
2215	Sema5b	chr16	35541447	35465810	TRUE	FALSE	33.5999984741211	16.7999992370605
2218	Crybg3	chr16	59525439	59587210	FALSE	TRUE	7.09999990463257	28.1000003814697
2231	Ets2	chr16	95924013	95859330	FALSE	TRUE	-15.3999996185303	25.8999996185303
2232	Ets2	chr16	95924013	95859900	FALSE	TRUE	-15.3999996185303	25.8999996185303
2254	Arhgap28	chr17	68300279	68350770	FALSE	TRUE	7.09999990463257	26.6000003814697
2255	Arhgap28	chr17	68300279	68354850	FALSE	TRUE	7.09999990463257	25.6000003814697
2259	Lbh	chr17	73267644	73325590	FALSE	TRUE	-14.1999998092651	29.6000003814697
2260	Lbh	chr17	73267644	73326300	FALSE	TRUE	-14.1999998092651	29.6000003814697
2261	Lbh	chr17	73267644	73346100	FALSE	TRUE	-16.3999996185303	33.5999984741211
2272	Lbh	chr17	73267644	73473000	FALSE	TRUE	22.5	45.2000007629395
2273	Lbh	chr17	73267644	73483470	FALSE	TRUE	28.6000003814697	50.7000007629395
2277	Pkdcc	chr17	83614622	83471520	FALSE	TRUE	44.0999984741211	62.7999992370605
2278	Pkdcc	chr17	83614622	83481910	FALSE	TRUE	43.2000007629395	62.7999992370605
2279	Pkdcc	chr17	83614622	83494440	FALSE	TRUE	37.0999984741211	58.7000007629395
2280	Pkdcc	chr17	83614622	83507640	FALSE	TRUE	30.1000003814697	53.7000007629395
2281	Pkdcc	chr17	83614622	83508810	FALSE	TRUE	30.1000003814697	53.7000007629395
2282	Pkdcc	chr17	83614622	83509180	FALSE	TRUE	30.1000003814697	53.7000007629395
2283	Pkdcc	chr17	83614622	83509630	FALSE	TRUE	30.1000003814697	49.7000007629395
2284	Pkdcc	chr17	83614622	83513800	FALSE	TRUE	27.5	49.7000007629395
2285	Pkdcc	chr17	83614622	83515660	FALSE	TRUE	27.5	48.2000007629395
2286	Pkdcc	chr17	83614622	83523520	FALSE	TRUE	22.1000003814697	51.2000007629395
2287	Pkdcc	chr17	83614622	83524200	FALSE	TRUE	22.1000003814697	50.2000007629395
2288	Pkdcc	chr17	83614622	83525220	FALSE	TRUE	22.1000003814697	50.2000007629395
2289	Pkdcc	chr17	83614622	83535440	FALSE	TRUE	16.2999992370605	44.7000007629395
2290	Pkdcc	chr17	83614622	83537640	FALSE	TRUE	16.2999992370605	44.7000007629395
2303	Six3	chr17	86012947	85792060	TRUE	FALSE	39.0999984741211	23.6000003814697
2309	Six3	chr17	86012947	85926300	TRUE	FALSE	26.6000003814697	10.1999998092651
2316	Six2	chr17	86087593	86281160	FALSE	TRUE	30.6000003814697	48.7000007629395
2317	Six2	chr17	86087593	86288920	FALSE	TRUE	30.6000003814697	45.7000007629395
2318	Six2	chr17	86087593	86289430	FALSE	TRUE	30.6000003814697	45.7000007629395
2320	Six2	chr17	86087593	86327920	FALSE	TRUE	31.6000003814697	46.7000007629395
2321	Six2	chr17	86087593	86328280	FALSE	TRUE	31.6000003814697	46.7000007629395
2322	Six2	chr17	86087593	86328780	FALSE	TRUE	31.6000003814697	46.7000007629395
2323	Six2	chr17	86087593	86329470	FALSE	TRUE	31.6000003814697	46.7000007629395
2336	Gata6	chr18	11052507	11197080	FALSE	TRUE	-17.1000003814697	23
2337	Gata6	chr18	11052507	11205350	FALSE	TRUE	-22.2000007629395	23
2338	Gata6	chr18	11052507	11211050	FALSE	TRUE	-22.2000007629395	25.5
2339	Gata6	chr18	11052507	11232660	FALSE	TRUE	-15.1999998092651	34.0999984741211
2340	Gata6	chr18	11052507	11355560	FALSE	TRUE	-14.8999996185303	21.6000003814697
2341	Gata6	chr18	11052507	11372220	FALSE	TRUE	-14.8999996185303	21.1000003814697
2342	Gata6	chr18	11052507	11372890	FALSE	TRUE	-14.8999996185303	21.1000003814697
2343	Gata6	chr18	11052507	11402360	FALSE	TRUE	18	39.5999984741211
2344	Gata6	chr18	11052507	11485600	FALSE	TRUE	33.0999984741211	58.7000007629395
2348	Cdh2	chr18	16967557	16827630	TRUE	FALSE	32.0999984741211	8.80000019073486
2349	Cdh2	chr18	16967557	16828160	TRUE	FALSE	32	8.80000019073486
2350	Cdh2	chr18	16967557	16828600	TRUE	FALSE	32	8.80000019073486
2351	Cdh2	chr18	16967557	16829840	TRUE	FALSE	32	8.80000019073486
2352	Cdh2	chr18	16967557	16831330	TRUE	FALSE	33.0999984741211	10.3999996185303
2353	Cdh2	chr18	16967557	16850020	TRUE	FALSE	37.5999984741211	-10.8999996185303
2354	Cdh2	chr18	16967557	16860280	TRUE	FALSE	36.0999984741211	9.89999961853027
2355	Cdh2	chr18	16967557	16862820	TRUE	FALSE	36.0999984741211	9.89999961853027
2356	Cdh2	chr18	16967557	16874090	TRUE	FALSE	30.6000003814697	14.8000001907349
2357	Jakmip2	chr18	43706515	43612230	TRUE	FALSE	36.5999984741211	19
2359	Jakmip2	chr18	43706515	43919050	TRUE	FALSE	56.2000007629395	34.0999984741211
2360	Mcc	chr18	44821919	44771830	FALSE	TRUE	15.5	42.0999984741211
2395	Mbp	chr18	82644514	82755660	TRUE	FALSE	49.2000007629395	33.0999984741211
2404	Pgm5	chr19	24936331	24858920	FALSE	TRUE	15.5	32.0999984741211
2405	Pgm5	chr19	24936331	24859630	FALSE	TRUE	15.5	32.0999984741211
2406	Pgm5	chr19	24936331	24860080	FALSE	TRUE	15.5	32.0999984741211
2407	Pgm5	chr19	24936331	24868240	FALSE	TRUE	11.3999996185303	29.6000003814697
2408	Pgm5	chr19	24936331	24868470	FALSE	TRUE	11.3999996185303	29.6000003814697
2409	Pgm5	chr19	24936331	24868660	FALSE	TRUE	11.3999996185303	29.6000003814697
2422	Tcf7l2	chr19	55816299	55952770	TRUE	FALSE	31.1000003814697	14.5
2424	Tcf7l2	chr19	55816299	55977830	TRUE	FALSE	30.6000003814697	14.5
2430	AK041356	chr19	57154195	57434560	TRUE	FALSE	46.2000007629395	23
