# Supplementary material for: Single cell Hi-C identifies plastic chromosome conformations underlying the gastrulation enhancer landscape
Source: Nat Commun. 2023 Jun 29;14:3844. doi: 10.1038/s41467-023-39549-4 (PMC10310791; doi:10.1038/s41467-023-39549-4)
Supplement: Supplementary file 7 — Supplementary Data 4 [file 41467_2023_39549_MOESM7_ESM.csv]

	geneSymbol	chrom	tss	site_coord	is_k27_site_ecto	is_k27_site_meso	ecto_shaman	meso_shaman
Gene name	Chromosome of the gene and enhancer	Genome coordinate for the gene's TSS	Genome coordinate for the k27 site	Is the gene-site pair ectodermal (gene more highly expressed in meso, k27 site more active in ecto)	Is the gene-site pair mesodermal (gene more highly expressed in ecto, k27 site more active in meso)	Shaman score for the gene-enhancer pair in ectoderm	Shaman score for the gene-enhancer pair in mesoderm
Cxcr7	Cxcr7	chr1	92100577	91936090	FALSE	TRUE	54.2000007629395	31.6000003814697
Itih51	Itih5	chr2	10075169	10325210	TRUE	FALSE	-42.9000015258789	-13.1999998092651
Itih52	Itih5	chr2	10075169	10325310	TRUE	FALSE	-42.9000015258789	-13.1999998092651
Itih53	Itih5	chr2	10075169	10333080	TRUE	FALSE	-42.9000015258789	-10.3000001907349
Tspan186	Tspan18	chr2	93152671	93283890	FALSE	TRUE	35.0999984741211	13.8999996185303
Tspan188	Tspan18	chr2	93152671	93326170	FALSE	TRUE	-8.60000038146973	-27.8999996185303
Tspan189	Tspan18	chr2	93152671	93340210	FALSE	TRUE	-8.60000038146973	-42.9000015258789
Elp4	Elp4	chr2	105744656	105571270	FALSE	TRUE	21.6000003814697	-9.69999980926514
Elp41	Elp4	chr2	105744656	105571320	FALSE	TRUE	21.6000003814697	-9.69999980926514
Elp42	Elp4	chr2	105744656	105572640	FALSE	TRUE	20	-8.69999980926514
Jag1	Jag1	chr2	136942066	137076060	FALSE	TRUE	-8.5	-26.7999992370605
Jag11	Jag1	chr2	136942066	137076410	FALSE	TRUE	-8.5	-26.7999992370605
Sox2ot27	Sox2ot	chr3	34459302	34557020	FALSE	TRUE	-32.2999992370605	-57.5
Sox2ot28	Sox2ot	chr3	34459302	34559980	FALSE	TRUE	-32.2999992370605	-57.5
Spry16	Spry1	chr3	37538868	37889180	TRUE	FALSE	48.7000007629395	65.3000030517578
Spry17	Spry1	chr3	37538868	37889570	TRUE	FALSE	48.7000007629395	65.3000030517578
Spry18	Spry1	chr3	37538868	37889970	TRUE	FALSE	48.7000007629395	65.3000030517578
Spry19	Spry1	chr3	37538868	37890130	TRUE	FALSE	48.7000007629395	65.3000030517578
Spry110	Spry1	chr3	37538868	37891250	TRUE	FALSE	48.7000007629395	65.3000030517578
Arhgap29	Arhgap29	chr3	121656243	121591930	TRUE	FALSE	15.5	37.5999984741211
Galnt12	Galnt12	chr4	47104824	47029340	FALSE	TRUE	-27.7999992370605	-54.5
Galnt124	Galnt12	chr4	47104824	47039970	FALSE	TRUE	-24.7000007629395	-39.9000015258789
Galnt125	Galnt12	chr4	47104824	47040030	FALSE	TRUE	-24.7000007629395	-39.9000015258789
Galnt126	Galnt12	chr4	47104824	47046280	FALSE	TRUE	-19.7000007629395	-39.9000015258789
Galnt127	Galnt12	chr4	47104824	47049640	FALSE	TRUE	-19.7000007629395	-39.9000015258789
Galnt128	Galnt12	chr4	47104824	47051270	FALSE	TRUE	-13.1000003814697	-39.9000015258789
Raver210	Raver2	chr4	100741642	100449330	FALSE	TRUE	17.8999996185303	-12.3999996185303
Wdr12	Wdr1	chr5	38952833	38629570	TRUE	FALSE	25.1000003814697	47.2000007629395
Wdr13	Wdr1	chr5	38952833	38630370	TRUE	FALSE	25.1000003814697	47.2000007629395
Wdr14	Wdr1	chr5	38952833	38630570	TRUE	FALSE	25.1000003814697	47.2000007629395
Wdr15	Wdr1	chr5	38952833	38630780	TRUE	FALSE	25.1000003814697	47.2000007629395
Wdr16	Wdr1	chr5	38952833	38630950	TRUE	FALSE	25.1000003814697	47.2000007629395
Wdr17	Wdr1	chr5	38952833	38631250	TRUE	FALSE	25.1000003814697	47.2000007629395
Uchl1	Uchl1	chr5	67067359	67119730	FALSE	TRUE	-28.7999992370605	-43.9000015258789
Uchl11	Uchl1	chr5	67067359	67119920	FALSE	TRUE	-28.7999992370605	-43.9000015258789
Uchl12	Uchl1	chr5	67067359	67120000	FALSE	TRUE	-28.7999992370605	-43.9000015258789
Uchl13	Uchl1	chr5	67067359	67120940	FALSE	TRUE	-28.7999992370605	-43.9000015258789
Uchl14	Uchl1	chr5	67067359	67121030	FALSE	TRUE	-28.7999992370605	-43.9000015258789
Uchl15	Uchl1	chr5	67067359	67121780	FALSE	TRUE	-28.7999992370605	-43.9000015258789
Uchl16	Uchl1	chr5	67067359	67122230	FALSE	TRUE	-28.7999992370605	-43.9000015258789
Uchl17	Uchl1	chr5	67067359	67123010	FALSE	TRUE	-28.7999992370605	-43.9000015258789
Uchl116	Uchl1	chr5	67067359	67135680	FALSE	TRUE	-24.7999992370605	-48
Uchl117	Uchl1	chr5	67067359	67142800	FALSE	TRUE	-22.7000007629395	-48
Uchl118	Uchl1	chr5	67067359	67144150	FALSE	TRUE	-22.7000007629395	-42.9000015258789
Pdgfra45	Pdgfra	chr5	75548315	75867090	TRUE	FALSE	-33.2999992370605	-17.8999996185303
Pdgfra46	Pdgfra	chr5	75548315	75867500	TRUE	FALSE	-33.2999992370605	-17.8999996185303
Pdgfra47	Pdgfra	chr5	75548315	75868230	TRUE	FALSE	-33.2999992370605	-17.8999996185303
Pdgfra48	Pdgfra	chr5	75548315	75868430	TRUE	FALSE	-33.2999992370605	-17.8999996185303
Pdgfra49	Pdgfra	chr5	75548315	75868720	TRUE	FALSE	-33.2999992370605	-17.8999996185303
Pdgfra50	Pdgfra	chr5	75548315	75869210	TRUE	FALSE	-33.2999992370605	-17.8999996185303
Pdgfra51	Pdgfra	chr5	75548315	75869760	TRUE	FALSE	-33.2999992370605	-17.8999996185303
Pdgfra52	Pdgfra	chr5	75548315	75869840	TRUE	FALSE	-33.2999992370605	-17.8999996185303
Pdgfra53	Pdgfra	chr5	75548315	75870590	TRUE	FALSE	-33.2999992370605	-17.8999996185303
Pdgfra54	Pdgfra	chr5	75548315	75873270	TRUE	FALSE	-33.2999992370605	-13.6999998092651
Miat	Miat	chr5	112657967	112171120	FALSE	TRUE	53.7000007629395	33.0999984741211
Miat1	Miat	chr5	112657967	112190740	FALSE	TRUE	48.2000007629395	23.1000003814697
Miat44	Miat	chr5	112657967	112570910	FALSE	TRUE	-33.2999992370605	-48.9000015258789
Miat46	Miat	chr5	112657967	112578390	FALSE	TRUE	-25.7000007629395	-46.4000015258789
Tbx3	Tbx3	chr5	120120677	119818250	TRUE	FALSE	20.5	39.5999984741211
Tbx31	Tbx3	chr5	120120677	119818750	TRUE	FALSE	20.5	39.5999984741211
Tbx32	Tbx3	chr5	120120677	119819090	TRUE	FALSE	20.5	39.5999984741211
Tbx33	Tbx3	chr5	120120677	119819850	TRUE	FALSE	20.5	42.0999984741211
Tbx34	Tbx3	chr5	120120677	119821250	TRUE	FALSE	20.5	42.0999984741211
Tbx35	Tbx3	chr5	120120677	119835120	TRUE	FALSE	19	48.7000007629395
Lhx5	Lhx5	chr5	120881894	120518670	FALSE	TRUE	31.6000003814697	16.5
Lhx51	Lhx5	chr5	120881894	120533040	FALSE	TRUE	40.5999984741211	22.6000003814697
Lhx52	Lhx5	chr5	120881894	120533700	FALSE	TRUE	40.5999984741211	22.6000003814697
Pdgfa	Pdgfa	chr5	139470906	139226620	FALSE	TRUE	23.5	-11.8999996185303
Pdgfa1	Pdgfa	chr5	139470906	139231300	FALSE	TRUE	23.5	-16.8999996185303
Pdgfa2	Pdgfa	chr5	139470906	139244070	FALSE	TRUE	24.5	-11.8999996185303
Plxna4	Plxna4	chr6	32538191	32190870	TRUE	FALSE	18.5	47.7000007629395
Plxna41	Plxna4	chr6	32538191	32191630	TRUE	FALSE	18.5	47.7000007629395
Plxna42	Plxna4	chr6	32538191	32191830	TRUE	FALSE	18.5	47.7000007629395
Plxna43	Plxna4	chr6	32538191	32192050	TRUE	FALSE	18.5	47.7000007629395
Plxna44	Plxna4	chr6	32538191	32192310	TRUE	FALSE	18.5	47.7000007629395
Prmt84	Prmt8	chr6	127718746	127476030	FALSE	TRUE	30.6000003814697	12.5
Rgma	Rgma	chr7	80520405	80283790	FALSE	TRUE	67.8000030517578	51.2000007629395
Rgma1	Rgma	chr7	80520405	80290960	FALSE	TRUE	71.8000030517578	51.2000007629395
Rgma4	Rgma	chr7	80520405	80451690	FALSE	TRUE	29.6000003814697	14.3999996185303
Rgma5	Rgma	chr7	80520405	80452710	FALSE	TRUE	29.6000003814697	14.3999996185303
Odz445	Odz4	chr7	103359146	103739920	FALSE	TRUE	34.0999984741211	15.5
Odz446	Odz4	chr7	103359146	103752760	FALSE	TRUE	32.5	15.5
Odz447	Odz4	chr7	103359146	103759050	FALSE	TRUE	35.5999984741211	13.3000001907349
Odz448	Odz4	chr7	103359146	103778210	FALSE	TRUE	38.0999984741211	13.3000001907349
Odz449	Odz4	chr7	103359146	103829940	FALSE	TRUE	38.5999984741211	18.3999996185303
Odz450	Odz4	chr7	103359146	103833030	FALSE	TRUE	38.5999984741211	18.3999996185303
Odz451	Odz4	chr7	103359146	103833400	FALSE	TRUE	38.5999984741211	18.3999996185303
Odz452	Odz4	chr7	103359146	103835840	FALSE	TRUE	38.5999984741211	18.3999996185303
Odz453	Odz4	chr7	103359146	103837470	FALSE	TRUE	38.5999984741211	18.3999996185303
Odz454	Odz4	chr7	103359146	103838780	FALSE	TRUE	38.5999984741211	18.3999996185303
Odz455	Odz4	chr7	103359146	103842650	FALSE	TRUE	38.5999984741211	18.3999996185303
Odz456	Odz4	chr7	103359146	103842770	FALSE	TRUE	38.5999984741211	18.3999996185303
Odz457	Odz4	chr7	103359146	103842860	FALSE	TRUE	38.5999984741211	18.3999996185303
Odz458	Odz4	chr7	103359146	103843440	FALSE	TRUE	38.5999984741211	18.3999996185303
Odz459	Odz4	chr7	103359146	103844330	FALSE	TRUE	38.0999984741211	18.3999996185303
Odz460	Odz4	chr7	103359146	103845030	FALSE	TRUE	38.0999984741211	18.3999996185303
Odz461	Odz4	chr7	103359146	103845170	FALSE	TRUE	38.0999984741211	18.3999996185303
Odz462	Odz4	chr7	103359146	103845850	FALSE	TRUE	38.0999984741211	18.3999996185303
Lmo1	Lmo1	chr7	116313821	116154850	FALSE	TRUE	-17.7999992370605	-58.5
Dpysl4	Dpysl4	chr7	146271899	146336800	FALSE	TRUE	16.5	-8.19999980926514
Gpr124	Gpr124	chr8	28196312	28113090	TRUE	FALSE	-58	-21.2000007629395
Gpr1241	Gpr124	chr8	28196312	28113150	TRUE	FALSE	-58	-21.2000007629395
Dlc1	Dlc1	chr8	37676996	37609830	TRUE	FALSE	10.3000001907349	37
Dlc11	Dlc1	chr8	37676996	37610850	TRUE	FALSE	10.3000001907349	37
Dlc12	Dlc1	chr8	37676996	37613550	TRUE	FALSE	7.59999990463257	34.5999984741211
Dlc13	Dlc1	chr8	37676996	37795970	TRUE	FALSE	-11.8999996185303	34.0999984741211
Dlc14	Dlc1	chr8	37676996	37796160	TRUE	FALSE	-11.8999996185303	34.0999984741211
Vegfc	Vegfc	chr8	55162885	55628000	TRUE	FALSE	-10.8999996185303	28.6000003814697
Gm2694	Gm2694	chr8	89996710	90155300	FALSE	TRUE	-23.2000007629395	-55.5
Gm26941	Gm2694	chr8	89996710	90189990	FALSE	TRUE	-38.7999992370605	-60.0999984741211
Gm26942	Gm2694	chr8	89996710	90191100	FALSE	TRUE	-38.7999992370605	-60.0999984741211
Gm26948	Gm2694	chr8	89996710	90458800	FALSE	TRUE	-24.7999992370605	-48.9000015258789
Irf84	Irf8	chr8	123260275	123619770	FALSE	TRUE	37.5999984741211	20
Irf85	Irf8	chr8	123260275	123622420	FALSE	TRUE	37.5999984741211	20
Irf86	Irf8	chr8	123260275	123622550	FALSE	TRUE	37.5999984741211	20
Irf87	Irf8	chr8	123260275	123622630	FALSE	TRUE	37.5999984741211	20
Irf88	Irf8	chr8	123260275	123623310	FALSE	TRUE	37.5999984741211	20
Irf89	Irf8	chr8	123260275	123624590	FALSE	TRUE	37.5999984741211	18
Irf810	Irf8	chr8	123260275	123625330	FALSE	TRUE	37.5999984741211	18
Irf811	Irf8	chr8	123260275	123625690	FALSE	TRUE	37.5999984741211	18
Irf812	Irf8	chr8	123260275	123626030	FALSE	TRUE	37.5999984741211	18
Irf813	Irf8	chr8	123260275	123626610	FALSE	TRUE	37.5999984741211	18
Fli13	Fli1	chr9	32348952	32220630	TRUE	FALSE	-13.1000003814697	34.0999984741211
Fli14	Fli1	chr9	32348952	32221540	TRUE	FALSE	-13.1000003814697	34.0999984741211
Thsd4	Thsd4	chr9	59849391	60069560	TRUE	FALSE	19.5	37.0999984741211
Thsd41	Thsd4	chr9	59849391	60116000	TRUE	FALSE	-9.39999961853027	16.5
Thsd42	Thsd4	chr9	59849391	60122160	TRUE	FALSE	-9.39999961853027	16.5
Thsd43	Thsd4	chr9	59849391	60122390	TRUE	FALSE	-9.39999961853027	16.5
Thsd44	Thsd4	chr9	59849391	60125050	TRUE	FALSE	-9.39999961853027	16.5
Tbx18	Tbx18	chr9	87626094	87270980	TRUE	FALSE	36.5999984741211	59.7000007629395
Rbp15	Rbp1	chr9	98323379	98195970	TRUE	FALSE	-25.2000007629395	-8.80000019073486
Rbp16	Rbp1	chr9	98323379	98198280	TRUE	FALSE	-25.2000007629395	-8.80000019073486
Ephb1	Ephb1	chr9	102257022	102007800	FALSE	TRUE	48.2000007629395	29
Lama4	Lama4	chr10	38685320	38889650	TRUE	FALSE	-65.0999984741211	-46.4000015258789
Igf1	Igf1	chr10	87321800	86913970	TRUE	FALSE	-61.0999984741211	-35.7999992370605
Plxnc11	Plxnc1	chr10	94407211	94479470	FALSE	TRUE	-27.2000007629395	-47.9000015258789
Ebf1;Ebf42	Ebf1;Ebf4	chr11	44431635	44592650	TRUE	FALSE	29.6000003814697	45.7000007629395
Ebf1;Ebf43	Ebf1;Ebf4	chr11	44431635	44592700	TRUE	FALSE	29.6000003814697	45.7000007629395
Ebf1;Ebf44	Ebf1;Ebf4	chr11	44431635	44593230	TRUE	FALSE	29.6000003814697	45.7000007629395
Ebf1;Ebf45	Ebf1;Ebf4	chr11	44431635	44593320	TRUE	FALSE	29.6000003814697	45.7000007629395
Ebf1;Ebf46	Ebf1;Ebf4	chr11	44431635	44593410	TRUE	FALSE	29.6000003814697	45.7000007629395
Ebf1;Ebf47	Ebf1;Ebf4	chr11	44431635	44594290	TRUE	FALSE	29.6000003814697	45.7000007629395
Flrt2	Flrt2	chr12	96930435	96591010	TRUE	FALSE	-23.7999992370605	35.5999984741211
Flrt21	Flrt2	chr12	96930435	96591220	TRUE	FALSE	-23.7999992370605	35.5999984741211
Flrt22	Flrt2	chr12	96930435	96595270	TRUE	FALSE	-23.7999992370605	34.5
Gm10421	Gm10421	chr12	118389741	118004940	FALSE	TRUE	-10.3000001907349	-27.2999992370605
Gm104211	Gm10421	chr12	118389741	118007240	FALSE	TRUE	-10.3000001907349	-27.2999992370605
Gli36	Gli3	chr13	15555067	15751670	FALSE	TRUE	33.5999984741211	14.3000001907349
Gli37	Gli3	chr13	15555067	15751970	FALSE	TRUE	33.5999984741211	14.3000001907349
Gli38	Gli3	chr13	15555067	15753040	FALSE	TRUE	33.5999984741211	14.3000001907349
Gli39	Gli3	chr13	15555067	15754450	FALSE	TRUE	33.5999984741211	14.3000001907349
Gli310	Gli3	chr13	15555067	15755410	FALSE	TRUE	33.5999984741211	14.3000001907349
Gli311	Gli3	chr13	15555067	15760980	FALSE	TRUE	33.5999984741211	14.3000001907349
Gli312	Gli3	chr13	15555067	15762060	FALSE	TRUE	33.5999984741211	14.3000001907349
Gli313	Gli3	chr13	15555067	15768930	FALSE	TRUE	32.0999984741211	16.5
Irx124	Irx1	chr13	72101170	71878250	FALSE	TRUE	-15.1000003814697	-32.2999992370605
Irx125	Irx1	chr13	72101170	71878370	FALSE	TRUE	-15.1000003814697	-32.2999992370605
Irx126	Irx1	chr13	72101170	71879360	FALSE	TRUE	-15.1000003814697	-32.2999992370605
Irx127	Irx1	chr13	72101170	71880410	FALSE	TRUE	-15.1000003814697	-32.2999992370605
Enc1	Enc1	chr13	98011059	98165570	FALSE	TRUE	41.2000007629395	23.3999996185303
Bmp45	Bmp4	chr14	47010273	46541640	TRUE	FALSE	45.2000007629395	62.7999992370605
Bmp47	Bmp4	chr14	47010273	46790810	TRUE	FALSE	23.1000003814697	43.0999984741211
Spata131	Spata13	chr14	61253079	61309680	FALSE	TRUE	26.6000003814697	7.90000009536743
Clu	Clu	chr14	66587319	66706470	FALSE	TRUE	29.6000003814697	-13.6999998092651
Ednrb	Ednrb	chr14	104242912	104048690	FALSE	TRUE	-19.7000007629395	-45.9000015258789
Ednrb1	Ednrb	chr14	104242912	104048950	FALSE	TRUE	-19.7000007629395	-45.9000015258789
Ednrb2	Ednrb	chr14	104242912	104051450	FALSE	TRUE	-19.7000007629395	-45.9000015258789
Ednrb3	Ednrb	chr14	104242912	104074930	FALSE	TRUE	15.5	-26.8999996185303
Ednrb4	Ednrb	chr14	104242912	104075250	FALSE	TRUE	15.5	-26.8999996185303
Ednrb5	Ednrb	chr14	104242912	104077460	FALSE	TRUE	15.5	-26.8999996185303
Ednrb6	Ednrb	chr14	104242912	104077720	FALSE	TRUE	15.5	-26.8999996185303
Ednrb7	Ednrb	chr14	104242912	104080760	FALSE	TRUE	15.5	-26.8999996185303
Ednrb8	Ednrb	chr14	104242912	104082290	FALSE	TRUE	15.5	-26.8999996185303
Ednrb9	Ednrb	chr14	104242912	104082370	FALSE	TRUE	15.5	-26.8999996185303
Ednrb10	Ednrb	chr14	104242912	104082680	FALSE	TRUE	15.5	-26.8999996185303
Ednrb11	Ednrb	chr14	104242912	104083670	FALSE	TRUE	15.5	-26.8999996185303
Ednrb12	Ednrb	chr14	104242912	104083770	FALSE	TRUE	15.5	-26.8999996185303
Fam134b2	Fam134b	chr15	25773018	25582740	FALSE	TRUE	-30.2999992370605	-48.4000015258789
Fam134b3	Fam134b	chr15	25773018	25583410	FALSE	TRUE	-30.2999992370605	-48.4000015258789
Fam134b4	Fam134b	chr15	25773018	25585850	FALSE	TRUE	-30.2999992370605	-48.4000015258789
Fam134b5	Fam134b	chr15	25773018	25585960	FALSE	TRUE	-30.2999992370605	-48.4000015258789
Fam134b6	Fam134b	chr15	25773018	25586610	FALSE	TRUE	-30.2999992370605	-48.4000015258789
Basp18	Basp1	chr15	25343518	25597830	TRUE	FALSE	34.5999984741211	60.7000007629395
Basp19	Basp1	chr15	25343518	25600670	TRUE	FALSE	34.5999984741211	60.7000007629395
Fam134b7	Fam134b	chr15	25773018	25623070	FALSE	TRUE	-21.2000007629395	-46.9000015258789
Fam134b8	Fam134b	chr15	25773018	25625530	FALSE	TRUE	-21.2000007629395	-46.9000015258789
AK169958	AK169958	chr15	67008287	67075380	TRUE	FALSE	-38.9000015258789	-12.1000003814697
AK1699581	AK169958	chr15	67008287	67076190	TRUE	FALSE	-38.9000015258789	-12.1000003814697
AK1699582	AK169958	chr15	67008287	67078740	TRUE	FALSE	-35.4000015258789	-12.1000003814697
AK1699583	AK169958	chr15	67008287	67079320	TRUE	FALSE	-35.4000015258789	-12.1000003814697
AK1699584	AK169958	chr15	67008287	67079570	TRUE	FALSE	-35.4000015258789	-12.1000003814697
AK1699585	AK169958	chr15	67008287	67079890	TRUE	FALSE	-35.4000015258789	-12.1000003814697
AK1699586	AK169958	chr15	67008287	67080230	TRUE	FALSE	-35.4000015258789	-12.1000003814697
AK1699587	AK169958	chr15	67008287	67081030	TRUE	FALSE	-35.4000015258789	-12.1000003814697
AK1699588	AK169958	chr15	67008287	67081460	TRUE	FALSE	-35.4000015258789	-12.1000003814697
AK1699589	AK169958	chr15	67008287	67081510	TRUE	FALSE	-35.4000015258789	-12.1000003814697
Bai127	Bai1	chr15	74346625	74454450	FALSE	TRUE	-28.7000007629395	-51
Celsr12	Celsr1	chr15	85809669	85861330	FALSE	TRUE	45.2000007629395	23.1000003814697
Crybg3	Crybg3	chr16	59525439	59601240	TRUE	FALSE	-10.1999998092651	24.6000003814697
Crybg31	Crybg3	chr16	59525439	59601320	TRUE	FALSE	-10.1999998092651	24.6000003814697
Crybg32	Crybg3	chr16	59525439	59601930	TRUE	FALSE	-10.1999998092651	24.6000003814697
Pkdcc	Pkdcc	chr17	83614622	83469600	TRUE	FALSE	47.7000007629395	62.7999992370605
Pkdcc1	Pkdcc	chr17	83614622	83471240	TRUE	FALSE	47.7000007629395	62.7999992370605
Pkdcc2	Pkdcc	chr17	83614622	83471490	TRUE	FALSE	44.0999984741211	62.7999992370605
Pkdcc3	Pkdcc	chr17	83614622	83475780	TRUE	FALSE	43.7000007629395	65.3000030517578
Pkdcc4	Pkdcc	chr17	83614622	83480590	TRUE	FALSE	43.2000007629395	62.7999992370605
Pkdcc5	Pkdcc	chr17	83614622	83482270	TRUE	FALSE	43.2000007629395	62.7999992370605
Pkdcc6	Pkdcc	chr17	83614622	83483280	TRUE	FALSE	43.0999984741211	62.7999992370605
Pkdcc7	Pkdcc	chr17	83614622	83483810	TRUE	FALSE	43.0999984741211	62.7999992370605
Bambi1	Bambi	chr18	3507954	3833790	TRUE	FALSE	15.5	34.0999984741211
Bambi2	Bambi	chr18	3507954	3837110	TRUE	FALSE	12.8000001907349	34.0999984741211
Bambi3	Bambi	chr18	3507954	3841140	TRUE	FALSE	12.8000001907349	34.0999984741211
Bambi4	Bambi	chr18	3507954	3841820	TRUE	FALSE	12.8000001907349	34.0999984741211
Bambi5	Bambi	chr18	3507954	3842230	TRUE	FALSE	12.8000001907349	34.0999984741211
Bambi6	Bambi	chr18	3507954	3842410	TRUE	FALSE	12.8000001907349	34.0999984741211
Bambi7	Bambi	chr18	3507954	3843120	TRUE	FALSE	14.3000001907349	38.0999984741211
Bambi8	Bambi	chr18	3507954	3843480	TRUE	FALSE	14.3000001907349	38.0999984741211
Rax	Rax	chr18	66098742	65930720	FALSE	TRUE	44.2000007629395	27.6000003814697
Mbp31	Mbp	chr18	82644514	82749330	FALSE	TRUE	49.2000007629395	33.0999984741211
Gal	Gal	chr19	3414456	3326270	TRUE	FALSE	7.30000019073486	24
